# Supplementary material for: Back flux during anaerobic oxidation of butane supports archaea-mediated alkanogenesis
Source: Nat Commun. 2024 Nov 7;15:9628. doi: 10.1038/s41467-024-53932-9 (PMC11543930; doi:10.1038/s41467-024-53932-9)
Supplement: Supplementary file 3 — Supplementary Data [file 41467_2024_53932_MOESM3_ESM.xlsx]

## Sheet: Supplementary Data 1
Supplementary Data 1 | Genomes of anaerobic multicarbon alkane-oxidizing archaea (ANKA) and anaerobic methanotrophic (ANME) archaea included in comparative genomics.
name	assembly_acc	category	substrate	completeness1	contamination1	GTDB taxonomy (version R220)
Ca. Alkanophaga liquidiphilum	GCA_029259535.1	ANKA	C6-C14 alkanes	94.93	1.6	d__Archaea; p__Halobacteriota; c__Syntropharchaeia; o__Alkanophagales; f__B39-G2; g__Alkanophaga; s__Alkanophaga liquidiphilum
Ca. Alkanophaga volatiphilum	GCA_029259545.1	ANKA	C6-C14 alkanes	92	2.4	d__Archaea; p__Halobacteriota; c__Syntropharchaeia; o__Alkanophagales; f__B39-G2; g__Alkanophaga; s__Alkanophaga volatiphilum
Ca. Ethanoperedens thermophilum	GCA_012910725.1	ANKA	ethane	70.4	0	d__Archaea; p__Halobacteriota; c__Methanosarcinia; o__Methanosarcinales; f__EX4572-44; g__Ethanoperedens; s__Ethanoperedens thermophilum
Ca. Syntrophoarchaeum caldarius	GCA_001766815.1	ANKA	propane, butane	96	0.8	d__Archaea; p__Halobacteriota; c__Syntropharchaeia; o__Syntropharchaeales; f__Syntropharchaeaceae; g__Syntropharchaeum; s__Syntropharchaeum caldarius
Ca. Syntrophoarchaeum butanivorans	GCA_001766825.1	ANKA	propane, butane	88	0.8	d__Archaea; p__Halobacteriota; c__Syntropharchaeia; o__Syntropharchaeales; f__Syntropharchaeaceae; g__Syntropharchaeum; s__Syntropharchaeum butanivorans
Ca. Methanoliparia widdelii	HX_O_T65_bin.11*	ANKA	long chain alkanes	97.47	0.8	d__Archaea;p__Halobacteriota;c__Methanoliparia;o__Methanoliparales;f__Methanoliparaceae;g__Methanoliparum;s__Methanoliparum sp8915u
Ca. Methanoliparia zhangii	GD_Cm_T35_P3_bin.32*	ANKA	long chain alkanes	97.47	0.8	d__Archaea;p__Halobacteriota;c__Methanoliparia;o__Methanoliparales;f__Methanoliparaceae;g__Methanoliparum;s__
Ca. Methanoliparia thermophilum	GCA_004212075.1	ANKA	long chain alkanes	97.07	0	d__Archaea; p__Halobacteriota; c__Methanoliparia; o__Methanoliparales; f__Methanoliparaceae; g__Methanoliparum; s__Methanoliparum thermophilum
Ca. Argoarchaeum ethanivorans	GCA_004193545.1	ANKA	ethane	93.65	0.43	d__Archaea; p__Halobacteriota; c__Methanosarcinia; o__Methanosarcinales; f__EX4572-44; g__Ethanoperedens; s__Ethanoperedens ethanivorans
ANME-1 GB37	GCA_003194425.1	ANME	methane	92.13	1.6	d__Archaea; p__Halobacteriota; c__Syntropharchaeia; o__Alkanophagales; f__Methanospirareceae; g__ANME1a; s__ANME1a sp003194425
ANME-1 CONS3730B06UFb1	GCA_003336485.1	ANME	methane	91.73	3.2	d__Archaea; p__Halobacteriota; c__Syntropharchaeia; o__Alkanophagales; f__Methanospirareceae; g__QENH01; s__QENH01 sp003336485
ANME-2a S7142MS1	GCA_009649835.1	ANME	methane	92.93	0	d__Archaea; p__Halobacteriota; c__Methanosarcinia; o__Methanosarcinales; f__Methanocomedenaceae; g__Methanocomedens; s__Methanocomedens sp009649835
ANME-2a HMMV-459B4	GCA_013572335.1	ANME	methane	83.2	4.08	d__Archaea; p__Halobacteriota; c__Methanosarcinia; o__Methanosarcinales; f__Methanocomedenaceae; g__Methanocomedens; s__Methanocomedens sp7939u
ANME-2b HR1	GCA_002926195.1	ANME	methane	95.73	0.06	d__Archaea; p__Halobacteriota; c__Methanosarcinia; o__Methanosarcinales; f__Methanocomedenaceae; g__Methanomarinus; s__Methanomarinus sp002926195
ANME-2b CONS3730F09p3b1	GCA_013374495.1	ANME	methane	84.41	0	d__Archaea; p__Halobacteriota; c__Methanosarcinia; o__Methanosarcinales; f__Methanocomedenaceae; g__Methanomarinus; s__Methanomarinus sp002926195
ANME-2c sp. E20	GCA_003194445.1	ANME	methane	97.33	4	d__Archaea; p__Halobacteriota; c__Methanosarcinia; o__Methanosarcinales; f__Methanogasteraceae; g__Methanogaster; s__Methanogaster sp003194445
ANME-2c sp. HMMV-459B1	GCA_013572355.1	ANME	methane	94.67	1.6	d__Archaea; p__Halobacteriota; c__Methanosarcinia; o__Methanosarcinales; f__Methanogasteraceae; g__Methanogaster; s__Methanogaster sp013572355
ANME-2d Ca. Methanoperedens nitroreducens	GCA_000685155.1	ANME	methane	98.8	0.8	d__Archaea; p__Halobacteriota; c__Methanosarcinia; o__Methanosarcinales; f__Methanoperedenaceae; g__Methanoperedens; s__Methanoperedens nitroreducens
ANME-2d Ca. Methanoperedens sp. BLZ1	GCA_001317315.1	ANME	methane	96.8	3.24	d__Archaea; p__Halobacteriota; c__Methanosarcinia; o__Methanosarcinales; f__Methanoperedenaceae; g__Methanoperedens; s__Methanoperedens sp002487355
ANME-3 sp. HMMV	GCA_020793565.1	ANME	methane	97.73	3.2	d__Archaea; p__Halobacteriota; c__Methanosarcinia; o__Methanosarcinales; f__Methanosarcinaceae; g__DQIP01; s__DQIP01 sp020793565
ANME-3 sp. HMMV2	GCA_020793555.1	ANME	methane	94.37	4	d__Archaea; p__Halobacteriota; c__Methanosarcinia; o__Methanosarcinales; f__Methanosarcinaceae; g__DQIP01; s__DQIP01 sp020793555
1 Genome completeness and contamination were estimated based on 188 Euryarchaeota marker genes using CheckM 1.2.2.
* Assemblies downloaded from NODE database (http://www.biosino.org/node/project/detail/OEP001282).

## Sheet: Supplementary Data 2
Supplementary Data 2 | Syntropharchaeia genomes included in comparative genomics.
NCBI name	acc	category	lineage
Candidatus Syntrophoarchaeum butanivorans	GCA_001766825.1	ACR-encoding Syntropharchaeia	d__Archaea; p__Halobacteriota; c__Syntropharchaeia; o__Syntropharchaeales; f__Syntropharchaeaceae; g__Syntropharchaeum; s__Syntropharchaeum butanivorans
Candidatus Syntrophoarchaeum caldarius	GCA_001766815.1	ACR-encoding Syntropharchaeia	d__Archaea; p__Halobacteriota; c__Syntropharchaeia; o__Syntropharchaeales; f__Syntropharchaeaceae; g__Syntropharchaeum; s__Syntropharchaeum caldarius
Candidatus Syntrophoarchaeum sp.	GCA_026134025.1	ACR-encoding Syntropharchaeia	d__Archaea; p__Halobacteriota; c__Syntropharchaeia; o__Syntropharchaeales; f__Syntropharchaeaceae; g__Syntropharchaeum; s__Syntropharchaeum sp026134025
Candidatus Alkanophaga liquidiphilum	GCA_029259535.1	ACR-encoding Syntropharchaeia	d__Archaea; p__Halobacteriota; c__Syntropharchaeia; o__Alkanophagales; f__B39-G2; g__Alkanophaga; s__Alkanophaga liquidiphilum
Candidatus Alkanophaga volatiphilum	GCA_029259545.1	ACR-encoding Syntropharchaeia	d__Archaea; p__Halobacteriota; c__Syntropharchaeia; o__Alkanophagales; f__B39-G2; g__Alkanophaga; s__Alkanophaga volatiphilum
Euryarchaeota archaeon	GCA_030643285.1	ACR-encoding Syntropharchaeia	d__Archaea; p__Halobacteriota; c__Syntropharchaeia; o__DAOWMC01; f__DAOWMC01; g__DAOWMC01; s__DAOWMC01 sp030643285
Euryarchaeota archaeon	GCA_030605385.1	ACR-encoding Syntropharchaeia	d__Archaea; p__Halobacteriota; c__Syntropharchaeia; o__JAUWIL01; f__JAUWIL01; g__JAUWIL01; s__JAUWIL01 sp030605385
Methanophagales archaeon ANME-1-THS	GCA_004212135.1	MCR-encoding Syntropharchaeia	d__Archaea; p__Halobacteriota; c__Syntropharchaeia; o__Alkanophagales; f__Methanospirareceae; g__ANME-1-THS; s__ANME-1-THS sp004212135
Methanophagales archaeon	GCA_014859735.1	MCR-encoding Syntropharchaeia	d__Archaea; p__Halobacteriota; c__Syntropharchaeia; o__Alkanophagales; f__Methanospirareceae; g__ANME-1-THS; s__ANME-1-THS sp014859735
Candidatus Nitrosotalea sp.	GCA_020725315.1	MCR-encoding Syntropharchaeia	d__Archaea; p__Halobacteriota; c__Syntropharchaeia; o__Alkanophagales; f__Methanospirareceae; g__ANME-1-THS; s__ANME-1-THS sp020725315
archaeon	GCA_030019325.1	MCR-encoding Syntropharchaeia	d__Archaea; p__Halobacteriota; c__Syntropharchaeia; o__Alkanophagales; f__Methanospirareceae; g__ANME-1-THS; s__ANME-1-THS sp030019325
Methanophagales archaeon	GCA_003194425.1	MCR-encoding Syntropharchaeia	d__Archaea; p__Halobacteriota; c__Syntropharchaeia; o__Alkanophagales; f__Methanospirareceae; g__ANME1a; s__ANME1a sp003194425
Methanophagales archaeon	GCA_003194435.1	MCR-encoding Syntropharchaeia	d__Archaea; p__Halobacteriota; c__Syntropharchaeia; o__Alkanophagales; f__Methanospirareceae; g__G60ANME1; s__G60ANME1 sp003194435
Methanophagales archaeon	GCA_021159465.1	MCR-encoding Syntropharchaeia	d__Archaea; p__Halobacteriota; c__Syntropharchaeia; o__Alkanophagales; f__Methanospirareceae; g__G60ANME1; s__G60ANME1 sp021159465
Methanophagales archaeon	GCA_021159475.1	MCR-encoding Syntropharchaeia	d__Archaea; p__Halobacteriota; c__Syntropharchaeia; o__Alkanophagales; f__Methanospirareceae; g__G60ANME1; s__G60ANME1 sp021159475
Methanosarcinales archaeon	GCA_025464275.1	MCR-encoding Syntropharchaeia	d__Archaea; p__Halobacteriota; c__Syntropharchaeia; o__Alkanophagales; f__Methanospirareceae; g__G60ANME1; s__G60ANME1 sp025464275
Methanosarcinales archaeon	GCA_025464325.1	MCR-encoding Syntropharchaeia	d__Archaea; p__Halobacteriota; c__Syntropharchaeia; o__Alkanophagales; f__Methanospirareceae; g__G60ANME1; s__G60ANME1 sp025464325
Methanosarcinales archaeon	GCA_025464345.1	MCR-encoding Syntropharchaeia	d__Archaea; p__Halobacteriota; c__Syntropharchaeia; o__Alkanophagales; f__Methanospirareceae; g__G60ANME1; s__G60ANME1 sp025464345
Methanosarcinales archaeon	GCA_025464425.1	MCR-encoding Syntropharchaeia	d__Archaea; p__Halobacteriota; c__Syntropharchaeia; o__Alkanophagales; f__Methanospirareceae; g__G60ANME1; s__G60ANME1 sp025464425
Methanomicrobia archaeon	GCA_011049045.1	MCR-encoding Syntropharchaeia	d__Archaea; p__Halobacteriota; c__Syntropharchaeia; o__Alkanophagales; f__Methanospirareceae; g__JACGMN01; s__JACGMN01 sp011049045
Methanophagales archaeon	GCA_014061035.1	MCR-encoding Syntropharchaeia	d__Archaea; p__Halobacteriota; c__Syntropharchaeia; o__Alkanophagales; f__Methanospirareceae; g__JACGMN01; s__JACGMN01 sp014061035
Methanosarcinales archaeon	GCA_016649585.1	MCR-encoding Syntropharchaeia	d__Archaea; p__Halobacteriota; c__Syntropharchaeia; o__Alkanophagales; f__Methanospirareceae; g__JACGMN01; s__JACGMN01 sp016649585
Methanomicrobia archaeon	GCA_016928455.1	MCR-encoding Syntropharchaeia	d__Archaea; p__Halobacteriota; c__Syntropharchaeia; o__Alkanophagales; f__Methanospirareceae; g__JACGMN01; s__JACGMN01 sp016928455
Methanomicrobia archaeon	GCA_016930255.1	MCR-encoding Syntropharchaeia	d__Archaea; p__Halobacteriota; c__Syntropharchaeia; o__Alkanophagales; f__Methanospirareceae; g__JACGMN01; s__JACGMN01 sp016930255
Methanosarcinales archaeon	GCA_030611045.1	MCR-encoding Syntropharchaeia	d__Archaea; p__Halobacteriota; c__Syntropharchaeia; o__Alkanophagales; f__Methanospirareceae; g__JACGMN01; s__JACGMN01 sp030611045
Methanosarcinales archaeon	GCA_030611585.1	MCR-encoding Syntropharchaeia	d__Archaea; p__Halobacteriota; c__Syntropharchaeia; o__Alkanophagales; f__Methanospirareceae; g__JACGMN01; s__JACGMN01 sp030611585
Methanosarcinales archaeon	GCA_030621945.1	MCR-encoding Syntropharchaeia	d__Archaea; p__Halobacteriota; c__Syntropharchaeia; o__Alkanophagales; f__Methanospirareceae; g__JACGMN01; s__JACGMN01 sp030621945
Methanosarcinales archaeon	GCA_030665925.1	MCR-encoding Syntropharchaeia	d__Archaea; p__Halobacteriota; c__Syntropharchaeia; o__Alkanophagales; f__Methanospirareceae; g__JACGMN01; s__JACGMN01 sp030665925
Methanophagales archaeon	GCA_017883965.1	MCR-encoding Syntropharchaeia	d__Archaea; p__Halobacteriota; c__Syntropharchaeia; o__Alkanophagales; f__Methanospirareceae; g__JAFNKG01; s__JAFNKG01 sp017883965
Methanophagales archaeon	GCA_030602585.1	MCR-encoding Syntropharchaeia	d__Archaea; p__Halobacteriota; c__Syntropharchaeia; o__Alkanophagales; f__Methanospirareceae; g__JAFNKG01; s__JAFNKG01 sp030602585
Methanomicrobia archaeon LH_S13	GCA_023659785.1	MCR-encoding Syntropharchaeia	d__Archaea; p__Halobacteriota; c__Syntropharchaeia; o__Alkanophagales; f__Methanospirareceae; g__JAGXOR01; s__JAGXOR01 sp023659785
Methanophagales archaeon	GCA_023131215.1	MCR-encoding Syntropharchaeia	d__Archaea; p__Halobacteriota; c__Syntropharchaeia; o__Alkanophagales; f__Methanospirareceae; g__JAGXOS01; s__JAGXOS01 sp023131215
Methanomicrobia archaeon LH_S14	GCA_023659775.1	MCR-encoding Syntropharchaeia	d__Archaea; p__Halobacteriota; c__Syntropharchaeia; o__Alkanophagales; f__Methanospirareceae; g__JAGXOS01; s__JAGXOS01 sp023659775
Methanophagales archaeon	GCA_024699715.1	MCR-encoding Syntropharchaeia	d__Archaea; p__Halobacteriota; c__Syntropharchaeia; o__Alkanophagales; f__Methanospirareceae; g__Methanospirare; s__Methanospirare jalkutatii
Candidatus Methanoxibalbensis ujae	GCA_026134085.1	MCR-encoding Syntropharchaeia	d__Archaea; p__Halobacteriota; c__Syntropharchaeia; o__Alkanophagales; f__Methanospirareceae; g__Methanoxibalbensis; s__Methanoxibalbensis ujae
Methanophagales archaeon	GCA_003336485.1	MCR-encoding Syntropharchaeia	d__Archaea; p__Halobacteriota; c__Syntropharchaeia; o__Alkanophagales; f__Methanospirareceae; g__QENH01; s__QENH01 sp003336485
ANME-1 cluster archaeon AG-394-G06	GCA_009903405.1	MCR-encoding Syntropharchaeia	d__Archaea; p__Halobacteriota; c__Syntropharchaeia; o__Alkanophagales; f__Methanospirareceae; g__QENH01; s__QENH01 sp009903405
Methanophagales archaeon	GCA_013139985.1	MCR-encoding Syntropharchaeia	d__Archaea; p__Halobacteriota; c__Syntropharchaeia; o__Alkanophagales; f__Methanospirareceae; g__QENH01; s__QENH01 sp013139985
ANME-1 cluster archaeon GoMg3.2	GCA_013180565.1	MCR-encoding Syntropharchaeia	d__Archaea; p__Halobacteriota; c__Syntropharchaeia; o__Alkanophagales; f__Methanospirareceae; g__QENH01; s__QENH01 sp013180565
Methanophagales archaeon	GCA_030612835.1	MCR-encoding Syntropharchaeia	d__Archaea; p__Halobacteriota; c__Syntropharchaeia; o__Alkanophagales; f__Methanospirareceae; g__QENH01; s__QENH01 sp030612835
Methanophagales archaeon	GCA_030617585.1	MCR-encoding Syntropharchaeia	d__Archaea; p__Halobacteriota; c__Syntropharchaeia; o__Alkanophagales; f__Methanospirareceae; g__QENH01; s__QENH01 sp030617585
ANME-1 cluster archaeon GoMg2	GCA_013180585.1	MCR-encoding Syntropharchaeia	d__Archaea; p__Halobacteriota; c__Syntropharchaeia; o__Alkanophagales; f__Methanospirareceae; g__QENJ01; s__QENJ01 sp013180585
Methanophagales archaeon	GCA_013374505.1	MCR-encoding Syntropharchaeia	d__Archaea; p__Halobacteriota; c__Syntropharchaeia; o__Alkanophagales; f__Methanospirareceae; g__QENJ01; s__QENJ01 sp013374505
Methanophagales archaeon	GCA_028572065.1	MCR-encoding Syntropharchaeia	d__Archaea; p__Halobacteriota; c__Syntropharchaeia; o__Alkanophagales; f__Methanospirareceae; g__QENJ01; s__QENJ01 sp028572065
Methanophagales archaeon	GCA_029241965.1	MCR-encoding Syntropharchaeia	d__Archaea; p__Halobacteriota; c__Syntropharchaeia; o__Alkanophagales; f__Methanospirareceae; g__QENJ01; s__QENJ01 sp029241965
Halobacteria archaeon	GCA_029932715.1	MCR-encoding Syntropharchaeia	d__Archaea; p__Halobacteriota; c__Syntropharchaeia; o__Alkanophagales; f__Methanospirareceae; g__QENJ01; s__QENJ01 sp029932715
Methanophagales archaeon	GCA_030668065.1	MCR-encoding Syntropharchaeia	d__Archaea; p__Halobacteriota; c__Syntropharchaeia; o__Alkanophagales; f__Methanospirareceae; g__QENJ01; s__QENJ01 sp030668065
Methanomicrobiales archaeon	GCA_003160755.1	MCR-encoding Syntropharchaeia	d__Archaea; p__Halobacteriota; c__Syntropharchaeia; o__Alkanophagales; f__Methanospirareceae; g__QEXZ01; s__QEXZ01 sp003160755
Methanophagales archaeon	GCA_003601795.1	MCR-encoding Syntropharchaeia	d__Archaea; p__Halobacteriota; c__Syntropharchaeia; o__Alkanophagales; f__Methanospirareceae; g__QEXZ01; s__QEXZ01 sp003601795
ANME-1 cluster archaeon GoMg1	GCA_013180605.1	MCR-encoding Syntropharchaeia	d__Archaea; p__Halobacteriota; c__Syntropharchaeia; o__Alkanophagales; f__Methanospirareceae; g__QEXZ01; s__QEXZ01 sp013180605
Methanophagales archaeon	GCA_021161765.1	MCR-encoding Syntropharchaeia	d__Archaea; p__Halobacteriota; c__Syntropharchaeia; o__Alkanophagales; f__Methanospirareceae; g__QEXZ01; s__QEXZ01 sp021161765
Methanophagales archaeon	GCA_030612405.1	MCR-encoding Syntropharchaeia	d__Archaea; p__Halobacteriota; c__Syntropharchaeia; o__Alkanophagales; f__Methanospirareceae; g__QEXZ01; s__QEXZ01 sp030612405
Methanophagales archaeon	GCA_030621535.1	MCR-encoding Syntropharchaeia	d__Archaea; p__Halobacteriota; c__Syntropharchaeia; o__Alkanophagales; f__Methanospirareceae; g__QEXZ01; s__QEXZ01 sp030621535
Methanosarcinales archaeon	GCA_003661125.1	MCR-encoding Syntropharchaeia	d__Archaea; p__Halobacteriota; c__Syntropharchaeia; o__Alkanophagales; f__Methanospirareceae; g__QMVO01; s__QMVO01 sp003661125
Methanosarcinales archaeon	GCA_025464585.1	MCR-encoding Syntropharchaeia	d__Archaea; p__Halobacteriota; c__Syntropharchaeia; o__Alkanophagales; f__Methanospirareceae; g__QMVO01; s__QMVO01 sp025464585
Methanosarcinales archaeon	GCA_025464645.1	MCR-encoding Syntropharchaeia	d__Archaea; p__Halobacteriota; c__Syntropharchaeia; o__Alkanophagales; f__Methanospirareceae; g__QMVO01; s__QMVO01 sp025464645
Methanophagales archaeon	GCA_025966525.1	MCR-encoding Syntropharchaeia	d__Archaea; p__Halobacteriota; c__Syntropharchaeia; o__Alkanophagales; f__Methanospirareceae; g__QMVO01; s__QMVO01 sp025966525
Methanosarcinales archaeon	GCA_009618475.1	MCR-encoding Syntropharchaeia	d__Archaea; p__Halobacteriota; c__Syntropharchaeia; o__Alkanophagales; f__Methanospirareceae; g__WJOV01; s__WJOV01 sp009618475
Candidatus Syntrophoarchaeum sp.	GCA_016782355.1	MCR-encoding Syntropharchaeia	d__Archaea; p__Halobacteriota; c__Syntropharchaeia; o__Alkanophagales; f__Methanospirareceae; g__WJOV01; s__WJOV01 sp016782355
Methanophagales archaeon	GCA_025435355.1	MCR-encoding Syntropharchaeia	d__Archaea; p__Halobacteriota; c__Syntropharchaeia; o__Alkanophagales; f__Methanospirareceae; g__WJOV01; s__WJOV01 sp025435355
Euryarchaeota archaeon	GCA_016207465.1	MCR-encoding Syntropharchaeia	d__Archaea; p__Halobacteriota; c__Syntropharchaeia; o__JACQPP01; f__JACQPP01; g__JACQPP01; s__JACQPP01 sp016207465

## Sheet: Supplementary Data 3
Supplementary Data 3 | Protein families that are overrepresented in multicarbon alkane-oxidizing archaea (ANKA) genomes versus anaerobic methanotrophic archaea (ANME).
Protein_family (PF)1	n_ANKA2	n_ANME3	Locus_tag	Product	Functional Category	Psortb_localization	Distribution of protein families across ANKE genomes4									Distribution of protein families across ANME genomes4
							Ca. Alkanophaga liquidiphilum (GCA_029259535.1)	Ca. Alkanophaga volatiphilum (GCA_029259545.1)	Ca. Ethanoperedens thermophilum (GCA_012910725.1)	Ca. Syntrophoarchaeum caldarius (GCA_001766815.1)	Ca. Syntrophoarchaeum butanivorans (GCA_001766825.1)	Ca. Methanoliparia widdelii (HX_O_T65_bin.11)	Ca. Methanoliparia zhangii (GD_Cm_T35_P3_bin.32)	Ca. Methanoliparia thermophilum (GCA_004212075.1)	Ca. Argoarchaeum ethanivorans (GCA_004193545.1)	ANME-1 GB37 (GCA_003194425.1)	ANME-1 CONS3730B06UFb1 (GCA_003336485.1)	ANME-2a S7142MS1 (GCA_009649835.1)	ANME-2a HMMV-459B4 (GCA_013572335.1)	ANME-2b HR1 (GCA_002926195.1)	ANME-2b CONS3730F09p3b1 (GCA_013374495.1)	ANME-2c sp. E20 (GCA_003194445.1)	ANME-2c sp. HMMV-459B1 (GCA_013572355.1)	ANME-2d Ca. Methanoperedens nitroreducens (GCA_000685155.1)	ANME-2d Ca. Methanoperedens sp. BLZ1 (GCA_001317315.1)	ANME-3 sp. HMMV (GCA_020793565.1)	ANME-3 sp. HMMV2 (GCA_020793555.1)
PF_001705	7/9	0/12	SBU_001343	Alkyl coenzyme M reductase, alpha subunit (AcrA)	Alkane activation	Cytoplasmic	5	4	0	4	4	2	1	1	0	0	0	0	0	0	0	0	0	0	0	0	0
			SBU_000314	Alkyl coenzyme M reductase, alpha subunit (AcrA)	Alkane activation	Unknown
			SBU_000718	Alkyl coenzyme M reductase, alpha subunit (AcrA)	Alkane activation	Cytoplasmic
			SBU_001328	Alkyl coenzyme M reductase, alpha subunit (AcrA)	Alkane activation	Cytoplasmic
PF_00402	7/9	0/12	SBU_001009	Alkyl coenzyme M reductase, gamma subunit (AcrG)	Alkane activation	Cytoplasmic	3	3	0	3	4	1	1	1	0	0	0	0	0	0	0	0	0	0	0	0	0
			SBU_001342	Alkyl coenzyme M reductase, gamma subunit (AcrG)	Alkane activation	Cytoplasmic
			SBU_000717	Alkyl coenzyme M reductase, gamma subunit (AcrG)	Alkane activation	Cytoplasmic
			SBU_001327	Alkyl coenzyme M reductase, gamma subunit (AcrG)	Alkane activation	Cytoplasmic
PF_00098	7/9	0/12	SBU_000724	Acyl-CoA dehydrogenase	Beta oxidation	Cytoplasmic	3	3	0	1	2	4	5	4	0	0	0	0	0	0	0	0	0	0	0	0	0
			SBU_000172	Acyl-CoA dehydrogenase	Beta oxidation	Cytoplasmic
PF_00839	7/9	0/12	SBU_001491	Methylmalonyl-CoA mutase, C-terminal domain/subunit (cobalamin-binding)	Beta oxidation	Cytoplasmic	1	1	0	1	4	1	1	1	0	0	0	0	0	0	0	0	0	0	0	0	0
			SBU_000869	Methylmalonyl-CoA mutase, C-terminal domain/subunit (cobalamin-binding)	Beta oxidation	Cytoplasmic
			SBU_001139	Methylmalonyl-CoA mutase, C-terminal domain/subunit (cobalamin-binding)	Beta oxidation	Cytoplasmic
			SBU_000061	Methylmalonyl-CoA mutase, C-terminal domain/subunit (cobalamin-binding)	Beta oxidation	Unknown
PF_01276	7/9	0/12	SBU_000173	Electron transfer flavoprotein, alpha subunit	Beta oxidation	Unknown	1	1	0	1	1	1	1	1	0	0	0	0	0	0	0	0	0	0	0	0	0
PF_01277	7/9	0/12	SBU_000174	Electron transfer flavoprotein, alpha and beta subunits	Beta oxidation	Cytoplasmic	1	1	0	1	1	1	1	1	0	0	0	0	0	0	0	0	0	0	0	0	0
PF_01278	7/9	0/12	SBU_000175	Fe-S oxidoreductase	Beta oxidation	Cytoplasmic	1	1	0	1	1	1	1	1	0	0	0	0	0	0	0	0	0	0	0	0	0
PF_00728	9/9	2/12	SBU_001569	CO dehydrogenase/acetyl-CoA synthase epsilon subunit	Acetyl-CoA synthase/CO dehydrogenase	Cytoplasmic	1	1	1	1	1	1	1	1	1	1	1	0	0	0	0	0	0	0	0	0	0
PF_00726	9/9	1/12	SBU_000716	Pyridoxine 5'-phosphate oxidase	Vitamin metabolism	Cytoplasmic	1	1	1	1	1	2	1	1	1	1	0	0	0	0	0	0	0	0	0	0	0
PF_00838	8/9	1/12	SBU_000656	DNA-binding transcriptional regulator, Lrp family	Transcription regulator	Cytoplasmic	2	1	1	1	1	1	1	1	0	0	1	0	0	0	0	0	0	0	0	0	0
1 Accession of protein families that significantly enriched among ANKE verus ANME genomes; Note protein families (e.g., PF_00170) comprise multiple members of S. butanivorans proteins.
2 Number of ANKA genomes encoding the protein family / Total number of ANKA genomes in comparative genomics
3 Number of ANME genomes encoding the protein family / Total number of ANME genomes in comparative genomics
4 Number indicates the copies of the corresponding protein family detected in each genome
5 AcrA from Ca. Ethanoperedens thermophilum and Ca. Argoarchaeum ethanivorans were assigned to a protein family other than PF_00170 due to sequence divergence.

## Sheet: Supplementary Data 4
Supplementary Data 4 | Protein families that are overrepresented in ACR-encoding Syntropharchaeia (ACR_Syn) versus MCR-encoding Syntropharchaeia (MCR_Syn).
Protein_family	n_ACR_Syn	n_MCR_Syn	Padj	locus_tag	pfam_acc	tigr_acc	kegg_acc	cog_acc	pfam_desc	tigr_desc	kegg_desc	cog_desc	Psortb_localization
PF_01118	7/7	22/54	0.04	SBU_000466	PF00586;PF02769	TIGR02124	K04655	COG0309	AIR synthase related protein, N-terminal domain||AIR synthase related protein, C-terminal domain	hypE	hypE; hydrogenase expression/formation protein HypE	Hydrogenase maturation factor	Cytoplasmic
PF_01186	7/7	0/54	0	SBU_001343	PF02745;PF02249			COG4058	Methyl-coenzyme M reductase alpha subunit, N-terminal domain||Methyl-coenzyme M reductase alpha subunit, C-terminal domain			Methyl coenzyme M reductase, alpha subunit	Cytoplasmic
				SBU_000314	PF02745;PF02249			COG4058	Methyl-coenzyme M reductase alpha subunit, N-terminal domain||Methyl-coenzyme M reductase alpha subunit, C-terminal domain			Methyl coenzyme M reductase, alpha subunit	Unknown
				SBU_000718	PF02745;PF02249			COG4058	Methyl-coenzyme M reductase alpha subunit, N-terminal domain||Methyl-coenzyme M reductase alpha subunit, C-terminal domain			Methyl coenzyme M reductase, alpha subunit	Cytoplasmic
				SBU_001328	PF02745;PF02249			COG4058	Methyl-coenzyme M reductase alpha subunit, N-terminal domain||Methyl-coenzyme M reductase alpha subunit, C-terminal domain			Methyl coenzyme M reductase, alpha subunit	Cytoplasmic
PF_01219	7/7	19/54	0.017	SBU_001150	PF02441	TIGR00421	K03186	COG0163	Flavoprotein	ubiX_pad	ubiX, bsdB, PAD1; flavin prenyltransferase [EC:2.5.1.129]	3-polyprenyl-4-hydroxybenzoate decarboxylase	Cytoplasmic
PF_01221	7/7	21/54	0.03	SBU_000464	PF01455	TIGR00074	K04653	COG0298	HupF/HypC family	hypC_hupF	hypC; hydrogenase expression/formation protein HypC	Hydrogenase maturation factor	Cytoplasmic
PF_01222	7/7	18/54	0.012	SBU_000463	PF01924	TIGR00075	K04654	COG0409	Hydrogenase formation hypA family	hypD	hypD; hydrogenase expression/formation protein HypD	Hydrogenase maturation factor	Cytoplasmic
PF_01262	7/7	4/54	0	SBU_000758	PF06745	TIGR03880	K08482	COG0467	KaiC	KaiC_arch_3	kaiC; circadian clock protein KaiC	RecA-superfamily ATPase, KaiC/GvpD/RAD55 family	Cytoplasmic
				SBU_000196	PF06745		K08482	COG0467	KaiC		kaiC; circadian clock protein KaiC	RecA-superfamily ATPase, KaiC/GvpD/RAD55 family	Cytoplasmic
PF_01414	7/7	0/54	0	SBU_001009	PF02240	TIGR03259		COG4057	Methyl-coenzyme M reductase gamma subunit	met_CoM_red_gam		Methyl coenzyme M reductase, gamma subunit	Cytoplasmic
				SBU_001342	PF02240	TIGR03259		COG4057	Methyl-coenzyme M reductase gamma subunit	met_CoM_red_gam		Methyl coenzyme M reductase, gamma subunit	Cytoplasmic
				SBU_000717	PF02240	TIGR03259		COG4057	Methyl-coenzyme M reductase gamma subunit	met_CoM_red_gam		Methyl coenzyme M reductase, gamma subunit	Cytoplasmic
				SBU_001327	PF02240	TIGR03259		COG4057	Methyl-coenzyme M reductase gamma subunit	met_CoM_red_gam		Methyl coenzyme M reductase, gamma subunit	Cytoplasmic
PF_01493	6/7	12/54	0.021	SBU_000221	PF02662		K14127	COG1908	Methyl-viologen-reducing hydrogenase, delta subunit		mvhD, vhuD, vhcD; F420-non-reducing hydrogenase iron-sulfur subunit [EC:1.12.99.- 1.8.98.5 1.8.98.6]	Coenzyme F420-reducing hydrogenase, delta subunit	Cytoplasmic
PF_01511	7/7	11/54	0.003	SBU_000749	PF00437		K07332	COG0630	Type II/IV secretion system protein		flaI; archaeal flagellar protein FlaI	Type IV secretory pathway ATPase VirB11/Archaellum biosynthesis ATPase	CytoplasmicMembrane
				SBU_001325	PF00437		K07332	COG0630	Type II/IV secretion system protein		flaI; archaeal flagellar protein FlaI	Type IV secretory pathway ATPase VirB11/Archaellum biosynthesis ATPase	CytoplasmicMembrane
PF_01570	7/7	0/54	0	SBU_000941	PF00005;PF00005	TIGR03269		COG1123	ABC transporter||ABC transporter	met_CoM_red_A2		ABC-type glutathione transport system ATPase component, contains duplicated ATPase domain	CytoplasmicMembrane
				SBU_001028	PF00005;PF00005	TIGR03269		COG1123	ABC transporter||ABC transporter	met_CoM_red_A2		ABC-type glutathione transport system ATPase component, contains duplicated ATPase domain	CytoplasmicMembrane
				SBU_001169	PF00005;PF00005	TIGR03269		COG1123	ABC transporter||ABC transporter	met_CoM_red_A2		ABC-type glutathione transport system ATPase component, contains duplicated ATPase domain	CytoplasmicMembrane
				SBU_000182	PF00005;PF00005	TIGR03269		COG1123	ABC transporter||ABC transporter	met_CoM_red_A2		ABC-type glutathione transport system ATPase component, contains duplicated ATPase domain	CytoplasmicMembrane
PF_01695	6/7	10/54	0.011	SBU_000339	PF01946	TIGR00292	K22699	COG1635	Thi4 family	TIGR00292	thi4; sulfide-dependent adenosine diphosphate thiazole synthase [EC:2.4.2.59]	Archaeal ribulose 1,5-bisphosphate synthetase/yeast thiazole synthase	Cytoplasmic
PF_01825	7/7	0/54	0	SBU_000724	PF02771;PF02770;PF00441		K00249	COG1960	Acyl-CoA dehydrogenase, N-terminal domain||Acyl-CoA dehydrogenase, middle domain||Acyl-CoA dehydrogenase, C-terminal domain		ACADM, acd; acyl-CoA dehydrogenase [EC:1.3.8.7]	Acyl-CoA dehydrogenase related to the alkylation response protein AidB	Cytoplasmic
				SBU_000172	PF02771;PF02770;PF00441		K00249	COG1960	Acyl-CoA dehydrogenase, N-terminal domain||Acyl-CoA dehydrogenase, middle domain||Acyl-CoA dehydrogenase, C-terminal domain		ACADM, acd; acyl-CoA dehydrogenase [EC:1.3.8.7]	Acyl-CoA dehydrogenase related to the alkylation response protein AidB	Cytoplasmic
PF_01844	5/7	8/54	0.039	SBU_000490	PF00753;PF00258		K12264	COG0426	Metallo-beta-lactamase superfamily||Flavodoxin		norV; anaerobic nitric oxide reductase flavorubredoxin	Flavorubredoxin	Cytoplasmic
PF_02074	6/7	4/54	0.002	SBU_000761	PF00437		K07332	COG0630	Type II/IV secretion system protein		flaI; archaeal flagellar protein FlaI	Type IV secretory pathway ATPase VirB11/Archaellum biosynthesis ATPase	CytoplasmicMembrane
PF_02170	5/7	7/54	0.025	SBU_000306	PF06745			COG0467	KaiC			RecA-superfamily ATPase, KaiC/GvpD/RAD55 family	Cytoplasmic
PF_02192	5/7	7/54	0.025	SBU_000899	PF02223	TIGR00041	K00943	COG0125	Thymidylate kinase	DTMP_kinase	tmk, DTYMK; dTMP kinase [EC:2.7.4.9]	Thymidylate kinase	Cytoplasmic
PF_02275	7/7	3/54	0	SBU_000617	PF00753		K06897	COG1237	Metallo-beta-lactamase superfamily		K06897; 7,8-dihydropterin-6-yl-methyl-4-(beta-D-ribofuranosyl)aminobenzene 5'-phosphate synthase [EC:2.5.1.105]	Metal-dependent hydrolase, beta-lactamase superfamily II	Unknown
PF_02281	6/7	2/54	0	SBU_000242	PF00133;PF09334;PF08264	TIGR00395	K01869	COG0495	tRNA synthetases class I (I, L, M and V)||tRNA synthetases class I (M)||Anticodon-binding domain of tRNA	leuS_arch	LARS, leuS; leucyl-tRNA synthetase [EC:6.1.1.4]	Leucyl-tRNA synthetase	Cytoplasmic
PF_02314	6/7	0/54	0	SBU_001491	PF02310	TIGR00640	K01849	COG2185	B12 binding domain	acid_CoA_mut_C	E5.4.99.2B, mcmA2; methylmalonyl-CoA mutase, C-terminal domain [EC:5.4.99.2]	Methylmalonyl-CoA mutase, C-terminal domain/subunit (cobalamin-binding)	Cytoplasmic
				SBU_000869	PF02310	TIGR00640		COG2185	B12 binding domain	acid_CoA_mut_C		Methylmalonyl-CoA mutase, C-terminal domain/subunit (cobalamin-binding)	Cytoplasmic
				SBU_001139	PF02310	TIGR00640		COG2185	B12 binding domain	acid_CoA_mut_C		Methylmalonyl-CoA mutase, C-terminal domain/subunit (cobalamin-binding)	Cytoplasmic
				SBU_000061	PF02310	TIGR00640		COG2185	B12 binding domain	acid_CoA_mut_C		Methylmalonyl-CoA mutase, C-terminal domain/subunit (cobalamin-binding)	Unknown
PF_02427	7/7	3/54	0	SBU_001330	PF12225				Methylene-tetrahydrofolate reductase C terminal				Cytoplasmic
PF_02459	7/7	2/54	0	SBU_001361	PF02926;PF02568	TIGR00342	K03151	COG0301	THUMP domain||Thiamine biosynthesis protein (ThiI)	TIGR00342	thiI; tRNA uracil 4-sulfurtransferase [EC:2.8.1.4]	Adenylyl- and sulfurtransferase ThiI, participates in tRNA 4-thiouridine and thiamine biosynthesis	Cytoplasmic
PF_02460	7/7	0/54	0	SBU_000719	PF02783;PF02241			COG4054	Methyl-coenzyme M reductase beta subunit, N-terminal domain||Methyl-coenzyme M reductase beta subunit, C-terminal domain			Methyl coenzyme M reductase, beta subunit	Cytoplasmic
				SBU_001329	PF02783;PF02241			COG4054	Methyl-coenzyme M reductase beta subunit, N-terminal domain||Methyl-coenzyme M reductase beta subunit, C-terminal domain			Methyl coenzyme M reductase, beta subunit	Cytoplasmic
PF_02462	5/7	0/54	0	SBU_000857	PF01136			COG0826	Peptidase family U32			Collagenase-like protease, PrtC family	Cytoplasmic
				SBU_001041	PF01136			COG0826	Peptidase family U32			Collagenase-like protease, PrtC family	Cytoplasmic
				SBU_000312	PF01136			COG0826	Peptidase family U32			Collagenase-like protease, PrtC family	Cytoplasmic
PF_02601	5/7	3/54	0.008	SBU_000040	PF13581		K17752	COG2172	Histidine kinase-like ATPase domain		rsbT; serine/threonine-protein kinase RsbT [EC:2.7.11.1]	Anti-sigma regulatory factor (Ser/Thr protein kinase)	Cytoplasmic
PF_02649	6/7	0/54	0	SBU_001010	PF02783;PF02241			COG4054	Methyl-coenzyme M reductase beta subunit, N-terminal domain||Methyl-coenzyme M reductase beta subunit, C-terminal domain			Methyl coenzyme M reductase, beta subunit	Unknown
PF_02650	5/7	4/54	0.011	SBU_000120	PF02146		K12410	COG0846	Sir2 family		npdA; NAD-dependent deacetylase [EC:2.3.1.286]	NAD-dependent protein deacetylase, SIR2 family	Cytoplasmic
PF_02651	4/7	0/54	0.003	SBU_001023	PF01208		K01599	COG0407	Uroporphyrinogen decarboxylase (URO-D)		hemE, UROD; uroporphyrinogen decarboxylase [EC:4.1.1.37]	Uroporphyrinogen-III decarboxylase	Cytoplasmic
					PF01208			COG0407	Uroporphyrinogen decarboxylase (URO-D)			Uroporphyrinogen-III decarboxylase	Cytoplasmic
				SBU_001480	PF01208	TIGR01463	K01599	COG0407	Uroporphyrinogen decarboxylase (URO-D)	mtaA_cmuA	hemE, UROD; uroporphyrinogen decarboxylase [EC:4.1.1.37]	Uroporphyrinogen-III decarboxylase	Cytoplasmic
				SBU_001379	PF01208	TIGR01463	K01599	COG0407	Uroporphyrinogen decarboxylase (URO-D)	mtaA_cmuA	hemE, UROD; uroporphyrinogen decarboxylase [EC:4.1.1.37]	Uroporphyrinogen-III decarboxylase	Cytoplasmic
PF_02660	3/7	1/54	0.04	SBU_001332	PF07992;PF07992;PF12838			COG1148	Pyridine nucleotide-disulphide oxidoreductase||Pyridine nucleotide-disulphide oxidoreductase||4Fe-4S dicluster domain			Heterodisulfide reductase, subunit A (polyferredoxin)	Unknown
				SBU_000297	PF07992;PF07992;PF12838			COG1148	Pyridine nucleotide-disulphide oxidoreductase||Pyridine nucleotide-disulphide oxidoreductase||4Fe-4S dicluster domain			Heterodisulfide reductase, subunit A (polyferredoxin)	Cytoplasmic
PF_02672	4/7	4/54	0.042	SBU_001595	PF02915		K19824	COG1592	Rubrerythrin		fprB; rubrerythrin	Rubrerythrin	Cytoplasmic
				SBU_001188	PF02915		K19824	COG1592	Rubrerythrin		fprB; rubrerythrin	Rubrerythrin	Cytoplasmic
PF_02852	4/7	4/54	0.042	SBU_001258									Unknown
PF_02898	6/7	1/54	0	SBU_000924	PF03444;PF00571;PF00571		K07744	COG2524	Winged helix-turn-helix transcription repressor, HrcA DNA-binding||CBS domain||CBS domain		K07744; transcriptional regulator	Predicted transcriptional regulator, contains C-terminal CBS domains	Cytoplasmic
PF_02899	7/7	0/54	0	SBU_000031	PF01053		K01761	COG0626	Cys/Met metabolism PLP-dependent enzyme		E4.4.1.11; methionine-gamma-lyase [EC:4.4.1.11]	Cystathionine beta-lyase/cystathionine gamma-synthase	Cytoplasmic
PF_02901	7/7	1/54	0	SBU_001218	PF01048	TIGR01694	K00772	COG0005	Phosphorylase superfamily	MTAP	mtaP, MTAP; 5'-methylthioadenosine phosphorylase [EC:2.4.2.28]	Purine nucleoside phosphorylase	Cytoplasmic
PF_02902	7/7	0/54	0	SBU_000959	PF00005;PF00005		K00400	COG1123	ABC transporter||ABC transporter		K00400; methyl coenzyme M reductase system, component A2	ABC-type glutathione transport system ATPase component, contains duplicated ATPase domain	CytoplasmicMembrane
PF_02941	3/7	0/54	0.011	SBU_001279	PF01966			COG1353	HD domain			CRISPR/Cas system-associated protein Cas10, large subunit of type III CRISPR-Cas systems, contains HD superfamily nuclease domain	Cytoplasmic
				SBU_000358				COG5558				Transposase	Cytoplasmic
				SBU_000372				COG5558				Transposase	Cytoplasmic
				SBU_000735				COG5558				Transposase	Unknown
				SBU_000736				COG5558				Transposase	Cytoplasmic
PF_03131	5/7	2/54	0.003	SBU_001126	PF00920	TIGR00110	K01687	COG0129	Dehydratase family	ilvD	ilvD; dihydroxy-acid dehydratase [EC:4.2.1.9]	Dihydroxyacid dehydratase/phosphogluconate dehydratase	Cytoplasmic
PF_03132	4/7	3/54	0.023	SBU_001026	PF07994;PF01658		K01858	COG1260	Myo-inositol-1-phosphate synthase||Myo-inositol-1-phosphate synthase		INO1, ISYNA1; myo-inositol-1-phosphate synthase [EC:5.5.1.4]	Myo-inositol-1-phosphate synthase	Cytoplasmic
PF_03192	6/7	1/54	0	SBU_001262	PF13412;PF01037		K03718;K03719	COG1522	Winged helix-turn-helix DNA-binding||Lrp/AsnC ligand binding domain		asnC; Lrp/AsnC family transcriptional regulator, regulator for asnA, asnC and gidA||lrp; Lrp/AsnC family transcriptional regulator, leucine-responsive regulatory protein	DNA-binding transcriptional regulator, Lrp family	Cytoplasmic
PF_03193	7/7	0/54	0	SBU_000173	PF01012;PF00766		K03522	COG2025	Electron transfer flavoprotein domain||Electron transfer flavoprotein FAD-binding domain		fixB, etfA; electron transfer flavoprotein alpha subunit	Electron transfer flavoprotein, alpha subunit	Unknown
PF_03194	7/7	0/54	0	SBU_000174	PF01012		K03521	COG2086	Electron transfer flavoprotein domain		fixA, etfB; electron transfer flavoprotein beta subunit	Electron transfer flavoprotein, alpha and beta subunits	Cytoplasmic
PF_03195	7/7	0/54	0	SBU_000175	PF13183;PF02754;PF02754		K08264;K21834	COG0247	4Fe-4S dicluster domain||Cysteine-rich domain||Cysteine-rich domain		hdrD; heterodisulfide reductase subunit D [EC:1.8.98.1]||dgcB; N,N-dimethylglycine/sarcosine dehydrogenase ferredoxin subunit	Fe-S oxidoreductase	Cytoplasmic
PF_03196	7/7	0/54	0	SBU_000008	PF01325;PF02742		K03709	COG1321	Iron dependent repressor, N-terminal DNA binding domain||Iron dependent repressor, metal binding and dimerisation domain		troR; DtxR family transcriptional regulator, Mn-dependent transcriptional regulator	Mn-dependent transcriptional regulator, DtxR family	Cytoplasmic
PF_03198	5/7	0/54	0	SBU_001335				COG1239				Mg-chelatase subunit ChlI	Cytoplasmic
PF_03200	7/7	0/54	0	SBU_000243	PF04609			COG4052	Methyl-coenzyme M reductase operon protein C			Uncharacterized protein related to methyl coenzyme M reductase subunit C, methanogenesis marker protein 7	Cytoplasmic
PF_03201	6/7	0/54	0	SBU_001571	PF01656		K07321	COG3640	CobQ/CobB/MinD/ParA nucleotide binding domain		cooC; CO dehydrogenase maturation factor	CO dehydrogenase nickel-insertion accessory protein CooC1	Cytoplasmic
PF_03204	7/7	0/54	0	SBU_001519	PF13412			COG4189	Winged helix-turn-helix DNA-binding			Predicted transcriptional regulator	Cytoplasmic
PF_03205	5/7	0/54	0	SBU_000684	PF09754	TIGR00162	K07159	COG2047	PAC2 family	TIGR00162	K07159; uncharacterized protein	Proteasome assembly chaperone (PAC2) family protein	Cytoplasmic
PF_03206	6/7	1/54	0	SBU_001092	PF01248		K02908	COG1911	Ribosomal protein L7Ae/L30e/S12e/Gadd45 family		RP-L30e, RPL30; large subunit ribosomal protein L30e	Ribosomal protein L30E	Cytoplasmic
PF_03207	7/7	0/54	0	SBU_001036	PF02572	TIGR00708	K19221	COG2109	ATP:corrinoid adenosyltransferase BtuR/CobO/CobP	cobA	cobA, btuR; cob(I)alamin adenosyltransferase [EC:2.5.1.17]	ATP:corrinoid adenosyltransferase	Cytoplasmic
PF_03208	7/7	0/54	0	SBU_000922	PF02558;PF08546	TIGR00745	K00077	COG1893	Ketopantoate reductase PanE/ApbA||Ketopantoate reductase PanE/ApbA C terminal	apbA_panE	panE, apbA; 2-dehydropantoate 2-reductase [EC:1.1.1.169]	Ketopantoate reductase	Cytoplasmic
PF_03209	5/7	1/54	0.002	SBU_000387	PF02515		K01796	COG1804	CoA-transferase family III		E5.1.99.4, AMACR, mcr; alpha-methylacyl-CoA racemase [EC:5.1.99.4]	Crotonobetainyl-CoA:carnitine CoA-transferase CaiB and related acyl-CoA transferases	Cytoplasmic
PF_03247	5/7	2/54	0.003	SBU_000239	PF02776;PF00205;PF02775	TIGR00118	K01652	COG0028	Thiamine pyrophosphate enzyme, N-terminal TPP binding domain||Thiamine pyrophosphate enzyme, central domain||Thiamine pyrophosphate enzyme, C-terminal TPP binding domain	acolac_lg	E2.2.1.6L, ilvB, ilvG, ilvI; acetolactate synthase I/II/III large subunit [EC:2.2.1.6]	Acetolactate synthase large subunit or other thiamine pyrophosphate-requiring enzyme	Cytoplasmic
PF_03249	5/7	1/54	0.002	SBU_000379	PF02463;PF06470	TIGR02169;TIGR02168	K03529	COG1196	RecF/RecN/SMC N terminal domain||SMC proteins Flexible Hinge Domain	SMC_prok_A;SMC_prok_B	smc; chromosome segregation protein	Chromosome segregation ATPase	Cytoplasmic
PF_03477	4/7	2/54	0.011	SBU_001025	PF12804;PF01066		K23992	COG1213	MobA-like NTP transferase domain||CDP-alcohol phosphatidyltransferase		K23992; 1L-myo-inositol 1-phosphate cytidylyltransferase / CDP-L-myo-inositol myo-inositolphosphotransferase [EC:2.7.7.74 2.7.8.34]	Choline kinase	CytoplasmicMembrane
PF_03566	6/7	0/54	0	SBU_000049	PF04060;PF00037		K11260	COG4871	Putative Fe-S cluster||4Fe-4S binding domain		fwdG; 4Fe-4S ferredoxin	Metal-binding trascriptional regulator, contains putative Fe-S cluster and ArsR family DNA binding domain	Cytoplasmic
PF_03567	6/7	0/54	0	SBU_001008									Cytoplasmic
PF_03568	5/7	1/54	0.002	SBU_000288	PF02737;PF00725		K00074;K00022	COG1250	3-hydroxyacyl-CoA dehydrogenase, NAD binding domain||3-hydroxyacyl-CoA dehydrogenase, C-terminal domain		paaH, hbd, fadB, mmgB; 3-hydroxybutyryl-CoA dehydrogenase [EC:1.1.1.157]||HADH; 3-hydroxyacyl-CoA dehydrogenase [EC:1.1.1.35]	3-hydroxyacyl-CoA dehydrogenase	Cytoplasmic
PF_03574	4/7	0/54	0.003	SBU_001146	PF02771;PF02770;PF00441;PF02082			COG1960	Acyl-CoA dehydrogenase, N-terminal domain||Acyl-CoA dehydrogenase, middle domain||Acyl-CoA dehydrogenase, C-terminal domain||Transcriptional regulator			Acyl-CoA dehydrogenase related to the alkylation response protein AidB	Cytoplasmic
PF_03575	6/7	0/54	0	SBU_001492	PF03308	TIGR00750	K07588	COG1703	ArgK protein	lao	MMAA, argK; GTPase [EC:3.6.5.-]	Putative periplasmic protein kinase ArgK or related GTPase of G3E family	CytoplasmicMembrane
PF_03578	6/7	0/54	0	SBU_000980	PF00175;PF10418			COG0543	Oxidoreductase NAD-binding domain||Iron-sulfur cluster binding domain of dihydroorotate dehydrogenase B			NAD(P)H-flavin reductase	Cytoplasmic
PF_03579	6/7	0/54	0	SBU_000979	PF14691;PF07992	TIGR01316		COG0493	Dihydroprymidine dehydrogenase domain II, 4Fe-4S cluster||Pyridine nucleotide-disulphide oxidoreductase	gltA		NADPH-dependent glutamate synthase beta chain or related oxidoreductase	Cytoplasmic
PF_03580	6/7	0/54	0	SBU_001557	PF01775		K02944	COG2157	Ribosomal proteins 50S-L18Ae/60S-L20/60S-L18A		RP-LX, rplX; large subunit ribosomal protein LX	Ribosomal protein L20A (L18A)	Cytoplasmic
PF_03582	5/7	1/54	0.002	SBU_000619	PF04472		K09152	COG2450	Protein of unknown function (DUF552)		K09152; uncharacterized protein	Predicted archaeal cell division protein, SepF homolog, DUF552 family	Cytoplasmic
PF_03585	6/7	0/54	0	SBU_000753	PF01656	TIGR01969	K03609	COG0455	CobQ/CobB/MinD/ParA nucleotide binding domain	minD_arch	minD; septum site-determining protein MinD	MinD-like ATPase involved in chromosome partitioning or flagellar assembly	CytoplasmicMembrane
PF_03586	5/7	1/54	0.002	SBU_001562	PF01642	TIGR00641	K01848	COG1884	Methylmalonyl-CoA mutase	acid_CoA_mut_N	E5.4.99.2A, mcmA1; methylmalonyl-CoA mutase, N-terminal domain [EC:5.4.99.2]	Methylmalonyl-CoA mutase, N-terminal domain/subunit	Cytoplasmic
PF_03588	6/7	0/54	0	SBU_000158	PF00148	TIGR03282	K21611	COG2710	Nitrogenase component 1 type Oxidoreductase	methan_mark_13	cfbD; Ni-sirohydrochlorin a,c-diamide reductive cyclase subunit CfbD [EC:6.3.3.7]	Nitrogenase molybdenum-iron protein, alpha and beta chains	Cytoplasmic
PF_03591	4/7	2/54	0.011	SBU_000370	PF13439;PF00534			COG0438	Glycosyltransferase Family 4||Glycosyl transferases group 1			Glycosyltransferase involved in cell wall bisynthesis	Cytoplasmic
PF_03634	4/7	1/54	0.011	SBU_000671	PF00682;PF02436;PF00364	TIGR01108	K01960	COG5016	HMGL-like||Conserved carboxylase domain||Biotin-requiring enzyme	oadA	pycB; pyruvate carboxylase subunit B [EC:6.4.1.1]	Pyruvate/oxaloacetate carboxyltransferase	Cytoplasmic
PF_03637	4/7	1/54	0.011	SBU_001247	PF00072			COG0745	Response regulator receiver domain			DNA-binding response regulator, OmpR family, contains REC and winged-helix (wHTH) domain	Cytoplasmic
PF_03638	5/7	1/54	0.002	SBU_000998	PF00133;PF08264	TIGR00392	K01870	COG0060	tRNA synthetases class I (I, L, M and V)||Anticodon-binding domain of tRNA	ileS	IARS, ileS; isoleucyl-tRNA synthetase [EC:6.1.1.5]	Isoleucyl-tRNA synthetase	Cytoplasmic
PF_03639	5/7	0/54	0	SBU_001525	PF00226;PF01556		K05516	COG0484	DnaJ domain||DnaJ C terminal domain		cbpA; curved DNA-binding protein	DnaJ-class molecular chaperone with C-terminal Zn finger domain	Cytoplasmic
PF_03640	5/7	1/54	0.002	SBU_000863	PF01380	TIGR03127	K08094	COG0794	SIS domain	RuMP_HxlB	hxlB; 6-phospho-3-hexuloisomerase [EC:5.3.1.27]	D-arabinose 5-phosphate isomerase GutQ	Cytoplasmic
PF_03641	4/7	0/54	0.003	SBU_000700	PF01917	TIGR02537	K07325	COG1681	Archaebacterial flagellin	arch_flag_Nterm	flaB; archaeal flagellin FlaB	Archaellin (archaeal flagellin)	Extracellular
				SBU_000701	PF01917	TIGR02537	K07325	COG1681	Archaebacterial flagellin	arch_flag_Nterm	flaB; archaeal flagellin FlaB	Archaellin (archaeal flagellin)	Extracellular
PF_03642	5/7	1/54	0.002	SBU_000849	PF07728			COG0714	AAA domain (dynein-related subfamily)			MoxR-like ATPase	Cytoplasmic
PF_03643	5/7	0/54	0	SBU_000139	PF00004;PF08519		K04800	COG2256	ATPase family associated with various cellular activities (AAA)||Replication factor RFC1 C terminal domain		rfcL; replication factor C large subunit	Replication-associated recombination protein RarA (DNA-dependent ATPase)	Cytoplasmic
PF_03645	5/7	1/54	0.002	SBU_000439	PF00736	TIGR00489		COG2092	EF-1 guanine nucleotide exchange domain	aEF-1_beta		Translation elongation factor EF-1beta	Cytoplasmic
PF_03658	4/7	2/54	0.011	SBU_000799	PF01343	TIGR00706	K04773	COG0616	Peptidase family S49	SppA_dom	sppA; protease IV [EC:3.4.21.-]	Periplasmic serine protease, ClpP class	CytoplasmicMembrane
PF_03660	3/7	0/54	0.011	SBU_000868	PF01642	TIGR00641		COG1884	Methylmalonyl-CoA mutase	acid_CoA_mut_N		Methylmalonyl-CoA mutase, N-terminal domain/subunit	Cytoplasmic
				SBU_001140	PF01642	TIGR00641		COG1884	Methylmalonyl-CoA mutase	acid_CoA_mut_N		Methylmalonyl-CoA mutase, N-terminal domain/subunit	Cytoplasmic
				SBU_000060	PF01642	TIGR00641		COG1884	Methylmalonyl-CoA mutase	acid_CoA_mut_N		Methylmalonyl-CoA mutase, N-terminal domain/subunit	Cytoplasmic
PF_03662	3/7	1/54	0.04	SBU_001594	PF13447;PF13447	TIGR04126	K10535		Seven times multi-haem cytochrome CxxCH||Seven times multi-haem cytochrome CxxCH	PGF_CTERM	hao; hydroxylamine dehydrogenase [EC:1.7.2.6]		Cytoplasmic
				SBU_001187	PF13447;PF13447	TIGR04126	K10535		Seven times multi-haem cytochrome CxxCH||Seven times multi-haem cytochrome CxxCH	PGF_CTERM	hao; hydroxylamine dehydrogenase [EC:1.7.2.6]		Unknown
PF_03787	5/7	0/54	0	SBU_000611	PF03706	TIGR00374	K07027	COG0392	Lysylphosphatidylglycerol synthase TM region	TIGR00374	K07027; glycosyltransferase 2 family protein	Uncharacterized membrane protein YbhN, UPF0104 family	CytoplasmicMembrane
PF_03951	3/7	1/54	0.04	SBU_000178	PF04055			COG1032	Radical SAM superfamily			Radical SAM superfamily enzyme YgiQ, UPF0313 family	Cytoplasmic
PF_04020	5/7	0/54	0	SBU_000378	PF01208		K01599	COG0407	Uroporphyrinogen decarboxylase (URO-D)		hemE, UROD; uroporphyrinogen decarboxylase [EC:4.1.1.37]	Uroporphyrinogen-III decarboxylase	Cytoplasmic
PF_04021	4/7	0/54	0.003	SBU_001120	PF13439;PF00534			COG0438	Glycosyltransferase Family 4||Glycosyl transferases group 1			Glycosyltransferase involved in cell wall bisynthesis	Cytoplasmic
PF_04022	5/7	0/54	0	SBU_000200	PF01656;PF07685	TIGR00379	K02224	COG1797	CobQ/CobB/MinD/ParA nucleotide binding domain||CobB/CobQ-like glutamine amidotransferase domain	cobB	cobB-cbiA; cobyrinic acid a,c-diamide synthase [EC:6.3.5.9 6.3.5.11]	Cobyrinic acid a,c-diamide synthase	Unknown
PF_04024	5/7	0/54	0	SBU_001341	PF02783;PF02241		K00401	COG4054	Methyl-coenzyme M reductase beta subunit, N-terminal domain||Methyl-coenzyme M reductase beta subunit, C-terminal domain		mcrB; methyl-coenzyme M reductase beta subunit [EC:2.8.4.1]	Methyl coenzyme M reductase, beta subunit	Unknown
PF_04027	5/7	0/54	0	SBU_001237	PF12837;PF00037	TIGR02179	K00171	COG1144	4Fe-4S binding domain||4Fe-4S binding domain	PorD_KorD	porD; pyruvate ferredoxin oxidoreductase delta subunit [EC:1.2.7.1]	Pyruvate:ferredoxin oxidoreductase or related 2-oxoacid:ferredoxin oxidoreductase, delta subunit	Cytoplasmic
PF_04028	5/7	0/54	0	SBU_001239	PF01855;PF17147		K00169	COG0674	Pyruvate flavodoxin/ferredoxin oxidoreductase, thiamine diP-bdg||Pyruvate:ferredoxin oxidoreductase core domain II		porA; pyruvate ferredoxin oxidoreductase alpha subunit [EC:1.2.7.1]	Pyruvate:ferredoxin oxidoreductase or related 2-oxoacid:ferredoxin oxidoreductase, alpha subunit	CytoplasmicMembrane
PF_04029	5/7	0/54	0	SBU_001240	PF02775		K00170	COG1013	Thiamine pyrophosphate enzyme, C-terminal TPP binding domain		porB; pyruvate ferredoxin oxidoreductase beta subunit [EC:1.2.7.1]	Pyruvate:ferredoxin oxidoreductase or related 2-oxoacid:ferredoxin oxidoreductase, beta subunit	Unknown
PF_04032	5/7	0/54	0	SBU_001011	PF12802		K07730	COG1497	MarR family		K07730; putative transcriptional regulator	Predicted transcriptional regulator	Cytoplasmic
PF_04033	5/7	0/54	0	SBU_000086			K18979	COG1600			queG; epoxyqueuosine reductase [EC:1.17.99.6]	Epoxyqueuosine reductase QueG (queuosine biosynthesis)	Cytoplasmic
PF_04036	5/7	0/54	0	SBU_001225	PF13549			COG1042	ATP-grasp domain			Acyl-CoA synthetase (NDP forming)	Cytoplasmic
PF_04038	3/7	1/54	0.04	SBU_000793									CytoplasmicMembrane
PF_04043	5/7	0/54	0	SBU_000320	PF08859				DGC domain				Unknown
PF_04045	5/7	0/54	0	SBU_000886	PF04060;PF03599		K00197	COG1456	Putative Fe-S cluster||CO dehydrogenase/acetyl-CoA synthase delta subunit		cdhE, acsC; acetyl-CoA decarbonylase/synthase, CODH/ACS complex subunit gamma [EC:2.1.1.245]	CO dehydrogenase/acetyl-CoA synthase gamma subunit (corrinoid Fe-S protein)	Cytoplasmic
PF_04046	5/7	0/54	0	SBU_000887	PF03599;PF04060			COG2069	CO dehydrogenase/acetyl-CoA synthase delta subunit||Putative Fe-S cluster			CO dehydrogenase/acetyl-CoA synthase delta subunit (corrinoid Fe-S protein)	Unknown
PF_04047	5/7	0/54	0	SBU_000889	PF03598	TIGR00316		COG1614	CO dehydrogenase/acetyl-CoA synthase complex beta subunit	cdhC		CO dehydrogenase/acetyl-CoA synthase beta subunit	Cytoplasmic
PF_04048	5/7	0/54	0	SBU_000890	PF02552		K00195	COG1880	CO dehydrogenase beta subunit/acetyl-CoA synthase epsilon subunit		cdhB; anaerobic carbon-monoxide dehydrogenase, CODH/ACS complex subunit epsilon	CO dehydrogenase/acetyl-CoA synthase epsilon subunit	Cytoplasmic
PF_04049	5/7	0/54	0	SBU_000891	PF03063;PF03063	TIGR00314	K00192	COG1152	Prismane/CO dehydrogenase family||Prismane/CO dehydrogenase family	cdhA	cdhA; anaerobic carbon-monoxide dehydrogenase, CODH/ACS complex subunit alpha [EC:1.2.7.4]	CO dehydrogenase/acetyl-CoA synthase alpha subunit	Cytoplasmic
PF_04050	5/7	0/54	0	SBU_000376	PF00111;PF14574			COG3894	2Fe-2S iron-sulfur cluster binding domain||Domain of unknown function (DUF4445)			Uncharacterized 2Fe-2 and 4Fe-4S clusters-containing protein, contains DUF4445 domain	Cytoplasmic
PF_04051	5/7	0/54	0	SBU_000377	PF02607;PF02310			COG5012	B12 binding domain||B12 binding domain			Methanogenic corrinoid protein MtbC1	Cytoplasmic
PF_04052	5/7	0/54	0	SBU_001574									Cytoplasmic
PF_04053	5/7	0/54	0	SBU_000994	PF02633		K01470	COG1402	Creatinine amidohydrolase		E3.5.2.10; creatinine amidohydrolase [EC:3.5.2.10]	Creatinine amidohydrolase/Fe(II)-dependent formamide hydrolase involved in riboflavin and F420 biosynthesis	Cytoplasmic
PF_04108	5/7	0/54	0	SBU_000471	PF00239;PF07508		K06400	COG1961	Resolvase, N terminal domain||Recombinase		spoIVCA; site-specific DNA recombinase	Site-specific DNA recombinase related to the DNA invertase Pin	Unknown
PF_04109	4/7	0/54	0.003	SBU_001391	PF00275	TIGR01356	K00800	COG0128	EPSP synthase (3-phosphoshikimate 1-carboxyvinyltransferase)	aroA	aroA; 3-phosphoshikimate 1-carboxyvinyltransferase [EC:2.5.1.19]	5-enolpyruvylshikimate-3-phosphate synthase	Unknown
PF_04111	5/7	0/54	0	SBU_000240	PF13710;PF10369	TIGR00119	K01653	COG0440	ACT domain||Small subunit of acetolactate synthase	acolac_sm	E2.2.1.6S, ilvH, ilvN; acetolactate synthase I/III small subunit [EC:2.2.1.6]	Acetolactate synthase, small subunit	Cytoplasmic
PF_04112	5/7	0/54	0	SBU_000108	PF02423		K19244	COG2423	Ornithine cyclodeaminase/mu-crystallin family		ala; alanine dehydrogenase [EC:1.4.1.1]	Ornithine cyclodeaminase/archaeal alanine dehydrogenase, mu-crystallin family	Cytoplasmic
PF_04113	5/7	0/54	0	SBU_000853	PF04412		K09123	COG1679	Protein of unknown function (DUF521)		lhpI; cis-L-3-hydroxyproline dehydratase [EC:4.2.1.171]	Predicted aconitase	Cytoplasmic
PF_04114	5/7	0/54	0	SBU_001226	PF05239			COG1873	PRC-barrel domain			Sporulation protein YlmC, PRC-barrel domain family	Cytoplasmic
PF_04115	5/7	0/54	0	SBU_001017	PF00575;PF07541		K03237	COG1093	S1 RNA binding domain||Eukaryotic translation initiation factor 2 alpha subunit		EIF2S1; translation initiation factor 2 subunit 1	Translation initiation factor 2, alpha subunit (eIF-2alpha)	Cytoplasmic
PF_04117	5/7	0/54	0	SBU_000398	PF00881			COG0778	Nitroreductase family			Nitroreductase	Unknown
PF_04118	4/7	1/54	0.011	SBU_000292	PF00206;PF10397	TIGR00928	K01756	COG0015	Lyase||Adenylosuccinate lyase C-terminus	purB	purB, ADSL; adenylosuccinate lyase [EC:4.3.2.2]	Adenylosuccinate lyase	Cytoplasmic
PF_04119	5/7	0/54	0	SBU_000864	PF00753;PF00753		K13075	COG0491	Metallo-beta-lactamase superfamily||Metallo-beta-lactamase superfamily		ahlD, aiiA, attM, blcC; N-acyl homoserine lactone hydrolase [EC:3.1.1.81]	Glyoxylase or a related metal-dependent hydrolase, beta-lactamase superfamily II	Cytoplasmic
PF_04120	5/7	0/54	0	SBU_001283	PF00586;PF02769	TIGR03267	K07123	COG2144	AIR synthase related protein, N-terminal domain||AIR synthase related protein, C-terminal domain	methan_mark_2	K07123; uncharacterized protein	Selenophosphate synthetase-related protein	Cytoplasmic
PF_04121	5/7	0/54	0	SBU_000075	PF03684		K09730	COG1860	Uncharacterised protein family (UPF0179)		K09730; uncharacterized protein	Uncharacterized conserved protein, UPF0179 family	Cytoplasmic
PF_04123	5/7	0/54	0	SBU_000224	PF02150;PF01096	TIGR01384	K03057	COG1594	RNA polymerases M/15 Kd subunit||Transcription factor S-II (TFIIS)	TFS_arch	tfs; transcription factor S	DNA-directed RNA polymerase, subunit M/Transcription elongation factor TFIIS	Unknown
PF_04124	5/7	0/54	0	SBU_001098	PF00924		K16052	COG3264	Mechanosensitive ion channel		ynaI, mscMJ; MscS family membrane protein	Small-conductance mechanosensitive channel	CytoplasmicMembrane
PF_04150	3/7	1/54	0.04	SBU_000663									Cytoplasmic
PF_04152	3/7	0/54	0.011	SBU_001121									Cytoplasmic
				SBU_001122									Cytoplasmic
PF_04155	4/7	1/54	0.011	SBU_001289	PF01996	TIGR01916	K12234	COG1478	F420-0:Gamma-glutamyl ligase	F420_cofE	cofE; coenzyme F420-0:L-glutamate ligase / coenzyme F420-1:gamma-L-glutamate ligase [EC:6.3.2.31 6.3.2.34]	F420-0:Gamma-glutamyl ligase (F420 biosynthesis)	Cytoplasmic
PF_04158	4/7	0/54	0.003	SBU_000931	PF09861		K22373	COG3875	Domain of unknown function (DUF2088)		larA; lactate racemase [EC:5.1.2.1]	Nickel-dependent lactate racemase	Cytoplasmic
PF_04514	3/7	1/54	0.04	SBU_001228	PF12728;PF01555	TIGR01764	K24451	COG0863	Helix-turn-helix domain||DNA methylase	excise	zim; modification methylase	DNA modification methylase	Cytoplasmic
PF_04635	3/7	1/54	0.04	SBU_000796									Unknown
PF_04636	4/7	0/54	0.003	SBU_000168	PF01922		K03105	COG1400	SRP19 protein		SRP19; signal recognition particle subunit SRP19	Signal recognition particle subunit SEC65	Cytoplasmic
PF_04637	4/7	0/54	0.003	SBU_001419									Cytoplasmic
PF_04639	4/7	0/54	0.003	SBU_001322	PF01990		K02122	COG1436	ATP synthase (F/14-kDa) subunit		ATPVF, ntpF, atpF; V/A-type H+/Na+-transporting ATPase subunit F	Archaeal/vacuolar-type H+-ATPase subunit F/Vma7	Unknown
PF_04643	4/7	0/54	0.003	SBU_001035	PF01655		K02912	COG1717	Ribosomal protein L32		RP-L32e, RPL32; large subunit ribosomal protein L32e	Ribosomal protein L32E	Cytoplasmic
PF_04646	4/7	0/54	0.003	SBU_000797	PF04981			COG1499	NMD3 family			NMD protein affecting ribosome stability and mRNA decay	Cytoplasmic
PF_04653	4/7	0/54	0.003	SBU_000155	PF00118			COG0459	TCP-1/cpn60 chaperonin family			Chaperonin GroEL (HSP60 family)	Cytoplasmic
PF_04659	4/7	0/54	0.003	SBU_000866	PF00696		K07144	COG2054	Amino acid kinase family		mfnE; 5-(aminomethyl)-3-furanmethanol phosphate kinase [EC:2.7.4.31]	Uncharacterized archaeal kinase related to aspartokinase	Unknown
PF_04751	3/7	1/54	0.04	SBU_001347	PF07992;PF00037;PF07992			COG1148	Pyridine nucleotide-disulphide oxidoreductase||4Fe-4S binding domain||Pyridine nucleotide-disulphide oxidoreductase			Heterodisulfide reductase, subunit A (polyferredoxin)	Cytoplasmic
PF_04758	4/7	0/54	0.003	SBU_000557	PF13241;PF14824	TIGR01470	K24866	COG1648	Putative NAD(P)-binding||Sirohaem biosynthesis protein central	cysG_Nterm	sirC; precorrin-2 dehydrogenase [EC:1.3.1.76]	Siroheme synthase (precorrin-2 oxidase/ferrochelatase domain)	Cytoplasmic
PF_04761	4/7	0/54	0.003	SBU_000754									Unknown
PF_04763	4/7	0/54	0.003	SBU_000340	PF01040		K17105	COG0382	UbiA prenyltransferase family		E2.5.1.42; geranylgeranylglycerol-phosphate geranylgeranyltransferase [EC:2.5.1.42]	4-hydroxybenzoate polyprenyltransferase	CytoplasmicMembrane
PF_04766	4/7	0/54	0.003	SBU_000062	PF12850	TIGR00040	K07095	COG0622	Calcineurin-like phosphoesterase superfamily domain	yfcE	K07095; uncharacterized protein	Predicted phosphodiesterase	Cytoplasmic
PF_04767	4/7	0/54	0.003	SBU_000318	PF01326;PF00391;PF02896	TIGR01418	K01007	COG0574	Pyruvate phosphate dikinase, PEP/pyruvate binding domain||PEP-utilising enzyme, mobile domain||PEP-utilising enzyme, TIM barrel domain	PEP_synth	pps, ppsA; pyruvate, water dikinase [EC:2.7.9.2]	Phosphoenolpyruvate synthase/pyruvate phosphate dikinase	Cytoplasmic
PF_04768	4/7	0/54	0.003	SBU_001104	PF03104;PF00136		K02319	COG0417	DNA polymerase family B, exonuclease domain||DNA polymerase family B		pol; DNA polymerase, archaea type [EC:2.7.7.7]	DNA polymerase elongation subunit (family B)	Cytoplasmic
PF_04770	4/7	0/54	0.003	SBU_000347	PF12679		K01992	COG1668	ABC-2 family transporter protein		ABC-2.P; ABC-2 type transport system permease protein	ABC-type Na+ efflux pump, permease component	CytoplasmicMembrane
PF_04771	4/7	0/54	0.003	SBU_001158	PF05496;PF05491	TIGR00635	K03551	COG2255	Holliday junction DNA helicase ruvB N-terminus||Holliday junction DNA helicase ruvB C-terminus	ruvB	ruvB; holliday junction DNA helicase RuvB [EC:5.6.2.4]	Holliday junction resolvasome RuvABC, ATP-dependent DNA helicase subunit	Cytoplasmic
PF_04772	4/7	0/54	0.003	SBU_000076	PF16268		K00965	COG1085	Domain of unknown function (DUF4921)		galT, GALT; UDPglucose--hexose-1-phosphate uridylyltransferase [EC:2.7.7.12]	Galactose-1-phosphate uridylyltransferase	Cytoplasmic
PF_04773	3/7	0/54	0.011	SBU_000485				COG3634				Alkyl hydroperoxide reductase subunit AhpF	CytoplasmicMembrane
				SBU_000486	PF07992			COG3634	Pyridine nucleotide-disulphide oxidoreductase			Alkyl hydroperoxide reductase subunit AhpF	CytoplasmicMembrane
PF_04774	4/7	0/54	0.003	SBU_000825									CytoplasmicMembrane
PF_04775	3/7	1/54	0.04	SBU_001012	PF09824			COG4860	ArsR transcriptional regulator			Predicted DNA-binding transcriptional regulator, ArsR family	Cytoplasmic
PF_04776	4/7	0/54	0.003	SBU_000958	PF01903			COG2138	CbiX			Sirohydrochlorin ferrochelatase	Cytoplasmic
PF_04777	4/7	0/54	0.003	SBU_001316	PF04055;PF13353;PF13186	TIGR04085	K22226;K22227	COG0535	Radical SAM superfamily||4Fe-4S single cluster domain||Iron-sulfur cluster-binding domain	rSAM_more_4Fe4S	ahbC; Fe-coproporphyrin III synthase||ahbD; AdoMet-dependent heme synthase [EC:1.3.98.6]	Radical SAM superfamily enzyme, MoaA/NifB/PqqE/SkfB family	Cytoplasmic
PF_04778	4/7	0/54	0.003	SBU_000018	PF01917		K07330;K07329	COG3354	Archaebacterial flagellin		flaG; archaeal flagellar protein FlaG||flaF; archaeal flagellar protein FlaF	Archaellum component FlaG, FlaF/FlaG flagellin family	Unknown
PF_04779	4/7	0/54	0.003	SBU_001397	PF06745		K07331	COG2874	KaiC		flaH; archaeal flagellar protein FlaH	Archaellum biogenesis protein FlaH, an ATPase	CytoplasmicMembrane
PF_04780	4/7	0/54	0.003	SBU_000502	PF00437		K07332	COG0630	Type II/IV secretion system protein		flaI; archaeal flagellar protein FlaI	Type IV secretory pathway ATPase VirB11/Archaellum biosynthesis ATPase	CytoplasmicMembrane
PF_04782	4/7	0/54	0.003	SBU_000501	PF00482		K07333	COG1955	Type II secretion system (T2SS), protein F		flaJ; archaeal flagellar protein FlaJ	Archaellum biogenesis protein FlaJ, TadC family	CytoplasmicMembrane
PF_04783	4/7	0/54	0.003	SBU_001046	PF02355			COG0342	Protein export membrane protein			Preprotein translocase subunit SecD	CytoplasmicMembrane
PF_04784	4/7	0/54	0.003	SBU_000703									Cytoplasmic
PF_04786	4/7	0/54	0.003	SBU_000821	PF06745		K08482	COG0467	KaiC		kaiC; circadian clock protein KaiC	RecA-superfamily ATPase, KaiC/GvpD/RAD55 family	Cytoplasmic
PF_04787	4/7	0/54	0.003	SBU_001221	PF03807;PF14748	TIGR00112	K00286	COG0345	NADP oxidoreductase coenzyme F420-dependent||Pyrroline-5-carboxylate reductase dimerisation	proC	proC; pyrroline-5-carboxylate reductase [EC:1.5.1.2]	Pyrroline-5-carboxylate reductase	Cytoplasmic
PF_04788	4/7	0/54	0.003	SBU_001494	PF00117	TIGR01855	K02501	COG0118	Glutamine amidotransferase class-I	IMP_synth_hisH	hisH; imidazole glycerol-phosphate synthase subunit HisH [EC:4.3.2.10]	Imidazoleglycerol phosphate synthase glutamine amidotransferase subunit HisH	Cytoplasmic
PF_04790	4/7	0/54	0.003	SBU_000022	PF01995			COG1693	Domain of unknown function DUF128			Repressor of nif and glnA expression	Cytoplasmic
PF_04791	4/7	0/54	0.003	SBU_001604	PF01960	TIGR00120	K00620	COG1364	ArgJ family	ArgJ	argJ; glutamate N-acetyltransferase / amino-acid N-acetyltransferase [EC:2.3.1.35 2.3.1.1]	N-acetylglutamate synthase (N-acetylornithine aminotransferase)	Cytoplasmic
PF_04792	4/7	0/54	0.003	SBU_000755	PF01180	TIGR01037	K17828	COG0167	Dihydroorotate dehydrogenase	pyrD_sub1_fam	pyrDI; dihydroorotate dehydrogenase (NAD+) catalytic subunit [EC:1.3.1.14]	Dihydroorotate dehydrogenase	Cytoplasmic
PF_04793	4/7	0/54	0.003	SBU_000507	PF00155	TIGR01141	K00817	COG0079	Aminotransferase class I and II	hisC	hisC; histidinol-phosphate aminotransferase [EC:2.6.1.9]	Histidinol-phosphate/aromatic aminotransferase or cobyric acid decarboxylase	Cytoplasmic
PF_04828	3/7	1/54	0.04	SBU_000124	PF03952;PF00113	TIGR01060	K01689	COG0148	Enolase, N-terminal domain||Enolase, C-terminal TIM barrel domain	eno	ENO, eno; enolase [EC:4.2.1.11]	Enolase	Cytoplasmic
PF_04829	4/7	0/54	0.003	SBU_001355	PF01113;PF05173	TIGR00036	K00215	COG0289	Dihydrodipicolinate reductase, N-terminus||Dihydrodipicolinate reductase, C-terminus	dapB	dapB; 4-hydroxy-tetrahydrodipicolinate reductase [EC:1.17.1.8]	Dihydrodipicolinate reductase	Cytoplasmic
PF_04830	3/7	0/54	0.011	SBU_000937									Cytoplasmic
PF_04832	3/7	0/54	0.011	SBU_001113	PF12849	TIGR02136	K02040	COG0226	PBP superfamily domain	ptsS_2	pstS; phosphate transport system substrate-binding protein	ABC-type phosphate transport system, periplasmic component	CytoplasmicMembrane
PF_04833	4/7	0/54	0.003	SBU_000417	PF01487	TIGR01093		COG0710	Type I 3-dehydroquinase	aroD		3-dehydroquinate dehydratase	Cytoplasmic
PF_04835	4/7	0/54	0.003	SBU_000615	PF01970		K08971	COG1784	Tripartite tricarboxylate transporter TctA family		K08971; putative membrane protein	TctA family transporter	CytoplasmicMembrane
PF_04836	4/7	0/54	0.003	SBU_000442	PF01493	TIGR03122	K00202	COG2218	GXGXG motif	one_C_dehyd_C	fwdC, fmdC; formylmethanofuran dehydrogenase subunit C [EC:1.2.7.12]	Formylmethanofuran dehydrogenase subunit C	Unknown
PF_04837	4/7	0/54	0.003	SBU_000164	PF12706;PF07521	TIGR00649	K12574	COG0595	Beta-lactamase superfamily domain||Zn-dependent metallo-hydrolase RNA specificity domain	MG423	rnj; ribonuclease J [EC:3.1.-.-]	mRNA degradation ribonuclease J1/J2	Cytoplasmic
PF_04838	4/7	0/54	0.003	SBU_001400				COG1599				ssDNA-binding replication factor A, large subunit	Cytoplasmic
PF_04839	3/7	1/54	0.04	SBU_001563	PF01872	TIGR00227		COG1985	RibD C-terminal domain	ribD_Cterm		Pyrimidine reductase, riboflavin biosynthesis	Cytoplasmic
PF_04840	4/7	0/54	0.003	SBU_001564	PF04675;PF01068;PF04679	TIGR00574	K10747	COG1793	DNA ligase N terminus||ATP dependent DNA ligase domain||ATP dependent DNA ligase C terminal region	dnl1	LIG1; DNA ligase 1 [EC:6.5.1.1 6.5.1.6 6.5.1.7]	ATP-dependent DNA ligase	Cytoplasmic
PF_04841	4/7	0/54	0.003		PF01193;PF01000		K03047	COG0202	RNA polymerase Rpb3/Rpb11 dimerisation domain||RNA polymerase Rpb3/RpoA insert domain		rpoD; DNA-directed RNA polymerase subunit D [EC:2.7.7.6]	DNA-directed RNA polymerase, alpha subunit/40 kD subunit	Cytoplasmic
PF_04842	3/7	0/54	0.011	SBU_000426									Cytoplasmic
PF_04843	3/7	0/54	0.011	SBU_000427	PF07088			COG0467	GvpD gas vesicle protein			RecA-superfamily ATPase, KaiC/GvpD/RAD55 family	Cytoplasmic
PF_04845	3/7	0/54	0.011		PF08821			COG5561	CGGC domain			Predicted metal-binding protein	Cytoplasmic
				SBU_001189	PF08821			COG5561	CGGC domain			Predicted metal-binding protein	Cytoplasmic
PF_04846	3/7	0/54	0.011	SBU_001511	PF01888		K02188	COG1903	CbiD		cbiD; cobalt-precorrin-5B (C1)-methyltransferase [EC:2.1.1.195]	Cobalamin biosynthesis protein CbiD	Cytoplasmic
PF_04848	3/7	1/54	0.04	SBU_001369	PF13586				Transposase DDE domain				Cytoplasmic
PF_04849	4/7	0/54	0.003	SBU_001143				COG2345				Predicted transcriptional regulator, ArsR family	Cytoplasmic
PF_04850	4/7	0/54	0.003	SBU_000006	PF04023		K04758	COG1918	FeoA domain		feoA; ferrous iron transport protein A	Fe2+ transport system protein FeoA	Cytoplasmic
PF_04851	3/7	1/54	0.04	SBU_000505	PF02680		K09732	COG1888	Uncharacterized ArCR, COG1888		K09732; uncharacterized protein	Uncharacterized protein	Cytoplasmic
PF_04852	3/7	0/54	0.011	SBU_000971	PF03176			COG1033	MMPL family			Predicted exporter protein, RND superfamily	CytoplasmicMembrane
				SBU_000972	PF03176			COG1033	MMPL family			Predicted exporter protein, RND superfamily	CytoplasmicMembrane
PF_04853	4/7	0/54	0.003	SBU_001373	PF00303;PF00303		K00560	COG0207	Thymidylate synthase||Thymidylate synthase		thyA, TYMS; thymidylate synthase [EC:2.1.1.45]	Thymidylate synthase	Cytoplasmic
PF_04854	3/7	1/54	0.04	SBU_000919	PF00999;PF02254;PF02080		K03455	COG0475	Sodium/hydrogen exchanger family||TrkA-N domain||TrkA-C domain		TC.KEF; monovalent cation:H+ antiporter-2, CPA2 family	Kef-type K+ transport system, membrane component KefB	CytoplasmicMembrane
PF_04856	3/7	0/54	0.011	SBU_000764									Unknown
PF_04857	3/7	0/54	0.011	SBU_000069									CytoplasmicMembrane
PF_05234	3/7	0/54	0.011	SBU_000897	PF01965	TIGR01383	K03152	COG0693	DJ-1/PfpI family	not_thiJ	thiJ; protein deglycase [EC:3.5.1.124]	Putative intracellular protease/amidase	Cytoplasmic
PF_05414	3/7	0/54	0.011	SBU_000286	PF00156	TIGR00336	K00762	COG0461	Phosphoribosyl transferase domain	pyrE	pyrE; orotate phosphoribosyltransferase [EC:2.4.2.10]	Orotate phosphoribosyltransferase	Cytoplasmic
PF_05448	3/7	0/54	0.011	SBU_001517	PF00005	TIGR01166	K02006	COG1122	ABC transporter	cbiO	cbiO; cobalt/nickel transport system ATP-binding protein	Energy-coupling factor transporter ATP-binding protein EcfA2	CytoplasmicMembrane
PF_05559	3/7	0/54	0.011	SBU_001254				COG2512				Uncharacterized membrane protein	Cytoplasmic
PF_05574	3/7	0/54	0.011	SBU_001387	PF00850			COG0123	Histone deacetylase domain			Acetoin utilization deacetylase AcuC or a related deacetylase	Cytoplasmic
PF_05588	3/7	0/54	0.011	SBU_000403	PF12172;PF01796		K07068	COG1545	Rubredoxin-like zinc ribbon domain (DUF35_N)||DUF35 OB-fold domain, acyl-CoA-associated		K07068; uncharacterized protein	Uncharacterized OB-fold protein, contains Zn-ribbon domain	Cytoplasmic
PF_05597	3/7	0/54	0.011	SBU_001174	PF02607;PF02310			COG5012	B12 binding domain||B12 binding domain			Methanogenic corrinoid protein MtbC1	Cytoplasmic
PF_05616	3/7	0/54	0.011	SBU_000425									Cytoplasmic
PF_05623	3/7	0/54	0.011	SBU_001558	PF02996	TIGR00293	K04797	COG1730	Prefoldin subunit	TIGR00293	pfdA, PFDN5; prefoldin alpha subunit	Prefoldin subunit 5	Cytoplasmic
PF_05644	3/7	0/54	0.011	SBU_000056	PF02540;PF00958	TIGR00884	K01951	COG0519	NAD synthase||GMP synthase C terminal domain	guaA_Cterm	guaA, GMPS; GMP synthase (glutamine-hydrolysing) [EC:6.3.5.2]	GMP synthase, PP-ATPase domain/subunit	Cytoplasmic
PF_05746	3/7	0/54	0.011	SBU_000500	PF02516	TIGR04154	K21306	COG1287	Oligosaccharyl transferase STT3 subunit	archaeo_STT3	aglB; dolichyl-phosphooligosaccharide-protein glycotransferase [EC:2.4.99.21]	Asparagine N-glycosylation enzyme, membrane subunit Stt3	CytoplasmicMembrane
PF_05752	3/7	0/54	0.011	SBU_000667	PF04545;PF14601	TIGR00721	K09714	COG1356	Sigma-70, region 4||DNA_binding protein, TFX, C-term	tfx	tfx; HTH-type transcriptional regulator, fmd operon transcriptional regulator	Transcriptional regulator	Cytoplasmic
PF_05755	3/7	0/54	0.011	SBU_000734	PF00226;PF01556;PF00684	TIGR02349	K03686	COG0484	DnaJ domain||DnaJ C terminal domain||DnaJ central domain	DnaJ_bact	dnaJ; molecular chaperone DnaJ	DnaJ-class molecular chaperone with C-terminal Zn finger domain	Cytoplasmic
PF_05756	3/7	0/54	0.011	SBU_001282	PF00462			COG0695	Glutaredoxin			Glutaredoxin	Cytoplasmic
PF_05759	3/7	0/54	0.011	SBU_001249	PF01584		K03408	COG0835	CheW-like domain		cheW; purine-binding chemotaxis protein CheW	Chemotaxis signal transduction protein	Cytoplasmic
PF_05762	3/7	0/54	0.011	SBU_000119			K09740	COG2122			K09740; uncharacterized protein	Uncharacterized protein, UPF0280 family, ApbE superfamily	Unknown
PF_05767	3/7	0/54	0.011	SBU_000484	PF00462	TIGR02196		COG0695	Glutaredoxin	GlrX_YruB		Glutaredoxin	Cytoplasmic
PF_05768	3/7	0/54	0.011	SBU_000491									Cytoplasmic
PF_05771	3/7	0/54	0.011	SBU_000632	PF00483;PF00132;PF00132	TIGR03992	K23144	COG1208	Nucleotidyl transferase||Bacterial transferase hexapeptide (six repeats)||Bacterial transferase hexapeptide (six repeats)	Arch_glmU	K23144; UDP-N-acetylglucosamine diphosphorylase / glucose-1-phosphate thymidylyltransferase / UDP-N-acetylgalactosamine diphosphorylase / glucosamine-1-phosphate N-acetyltransferase / galactosamine-1-phosphate N-acetyltransferase [EC:2.7.7.23 2.7.7.24 2.7.7.83 2.3.1.157 2.3.1.276]	NDP-sugar pyrophosphorylase, includes eIF-2Bgamma, eIF-2Bepsilon, and LPS biosynthesis proteins	Cytoplasmic
PF_05772	3/7	0/54	0.011		PF13500;PF07685	TIGR00313	K02232	COG1492	AAA domain||CobB/CobQ-like glutamine amidotransferase domain	cobQ	cobQ, cbiP; adenosylcobyric acid synthase [EC:6.3.5.10]	Cobyric acid synthase	Unknown
PF_05774	3/7	0/54	0.011	SBU_000748	PF00482;PF00482		K07333	COG1955	Type II secretion system (T2SS), protein F||Type II secretion system (T2SS), protein F		flaJ; archaeal flagellar protein FlaJ	Archaellum biogenesis protein FlaJ, TadC family	CytoplasmicMembrane
PF_05776	3/7	0/54	0.011	SBU_000193	PF00696	TIGR01027	K00931	COG0263	Amino acid kinase family	proB	proB; glutamate 5-kinase [EC:2.7.2.11]	Glutamate 5-kinase	Cytoplasmic
PF_05784	3/7	0/54	0.011	SBU_000003	PF01895;PF02080;PF01895			COG3273	PhoU domain||TrkA-C domain||PhoU domain			Uncharacterized conserved protein, contains PhoU and TrkA_C domains	Cytoplasmic
PF_05786	3/7	0/54	0.011	SBU_001453									CytoplasmicMembrane
PF_05847	3/7	0/54	0.011	SBU_001253	PF00117	TIGR00566	K01658	COG0512	Glutamine amidotransferase class-I	trpG_papA	trpG; anthranilate synthase component II [EC:4.1.3.27]	Anthranilate/para-aminobenzoate synthase component II	Cytoplasmic
PF_05848	3/7	0/54	0.011	SBU_001252	PF04715;PF00425	TIGR01820	K01657	COG0147	Anthranilate synthase component I, N terminal region||chorismate binding enzyme	TrpE-arch	trpE; anthranilate synthase component I [EC:4.1.3.27]	Anthranilate/para-aminobenzoate synthases component I	Cytoplasmic
PF_05849	3/7	0/54	0.011	SBU_000115	PF04055	TIGR03700;TIGR00423	K18285	COG1060	Radical SAM superfamily	mena_SCO4494;TIGR00423	mqnE; aminodeoxyfutalosine synthase [EC:2.5.1.120]	2-iminoacetate synthase ThiH (tyrosine cleavage enzyme, thamine biosynthesis)	Cytoplasmic
PF_05850	3/7	0/54	0.011	SBU_000114	PF02621		K11782	COG1427	Menaquinone biosynthesis		mqnA; chorismate dehydratase [EC:4.2.1.151]	Predicted periplasmic solute-binding protein	Cytoplasmic
PF_05851	3/7	0/54	0.011	SBU_000112	PF01979		K20810	COG0402	Amidohydrolase family		mqnX; aminodeoxyfutalosine deaminase [EC:3.5.4.40]	Cytosine/adenosine deaminase or related metal-dependent hydrolase	Cytoplasmic
PF_05852	3/7	0/54	0.011	SBU_000111	PF00932;PF13091;PF13091			COG1502	Lamin Tail Domain||PLD-like domain||PLD-like domain			Phosphatidylserine/phosphatidylglycerophosphate/cardiolipin synthase or related enzyme	Cytoplasmic
PF_05853	3/7	0/54	0.011	SBU_000649	PF08448;PF08448;PF08448;PF01740	TIGR00229;TIGR00229;TIGR00229	K17763	COG1366	PAS fold||PAS fold||PAS fold||STAS domain	sensory_box;sensory_box;sensory_box	rsbR; rsbT co-antagonist protein RsbR	Anti-anti-sigma regulatory factor (antagonist of anti-sigma factor)	Cytoplasmic
PF_05854	3/7	0/54	0.011	SBU_000747	PF13183;PF02754;PF02754			COG0247	4Fe-4S dicluster domain||Cysteine-rich domain||Cysteine-rich domain			Fe-S oxidoreductase	CytoplasmicMembrane
PF_05855	3/7	0/54	0.011	SBU_000745									Cytoplasmic
PF_05857	3/7	0/54	0.011	SBU_000807				COG1571				tRNA(Ile2) C34 agmatinyltransferase TiaS	Cytoplasmic
PF_05858	3/7	0/54	0.011	SBU_000806	PF04422;PF04432		K00441	COG1035	Coenzyme F420 hydrogenase/dehydrogenase, beta subunit N-term||Coenzyme F420 hydrogenase/dehydrogenase, beta subunit C terminus		frhB; coenzyme F420 hydrogenase subunit beta [EC:1.12.98.1]	Coenzyme F420-reducing hydrogenase, beta subunit	Cytoplasmic
PF_05859	3/7	0/54	0.011	SBU_000804	PF01558	TIGR02175	K00172	COG1014	Pyruvate ferredoxin/flavodoxin oxidoreductase	PorC_KorC	porC, porG; pyruvate ferredoxin oxidoreductase gamma subunit [EC:1.2.7.1]	Pyruvate:ferredoxin oxidoreductase or related 2-oxoacid:ferredoxin oxidoreductase, gamma subunit	Cytoplasmic
PF_05860	3/7	0/54	0.011	SBU_000803	PF13187	TIGR02179	K00171	COG1144	4Fe-4S dicluster domain	PorD_KorD	porD; pyruvate ferredoxin oxidoreductase delta subunit [EC:1.2.7.1]	Pyruvate:ferredoxin oxidoreductase or related 2-oxoacid:ferredoxin oxidoreductase, delta subunit	Cytoplasmic
PF_05861	3/7	0/54	0.011	SBU_000802	PF01855;PF17147		K00169	COG0674	Pyruvate flavodoxin/ferredoxin oxidoreductase, thiamine diP-bdg||Pyruvate:ferredoxin oxidoreductase core domain II		porA; pyruvate ferredoxin oxidoreductase alpha subunit [EC:1.2.7.1]	Pyruvate:ferredoxin oxidoreductase or related 2-oxoacid:ferredoxin oxidoreductase, alpha subunit	Cytoplasmic
PF_05862	3/7	0/54	0.011	SBU_000800				COG4030				Predicted phosphohydrolase, HAD superfamily	Cytoplasmic
PF_05863	3/7	0/54	0.011	SBU_001147	PF02683		K06196	COG0785	Cytochrome C biogenesis protein transmembrane region		ccdA; cytochrome c-type biogenesis protein	Cytochrome c biogenesis protein CcdA	CytoplasmicMembrane
PF_05864	3/7	0/54	0.011	SBU_001148	PF13098			COG2143	Thioredoxin-like domain			Thioredoxin-related protein	CytoplasmicMembrane
PF_05865	3/7	0/54	0.011	SBU_000023									Cytoplasmic
PF_05866	3/7	0/54	0.011	SBU_000021	PF04010		K09728	COG1849	Protein of unknown function (DUF357)		K09728; uncharacterized protein	Uncharacterized protein	Unknown
PF_05867	3/7	0/54	0.011	SBU_000871	PF09341		K09741	COG2892	Transcription factor Pcc1		pcc1; KEOPS complex subunit Pcc1	tRNA threonylcarbamoyladenosine modification (KEOPS) complex, Pcc1 subunit	Cytoplasmic
PF_05868	3/7	0/54	0.011	SBU_001434	PF02834;PF02834	TIGR02258	K01975	COG1514	LigT like Phosphoesterase||LigT like Phosphoesterase	2_5_ligase	thpR; RNA 2',3'-cyclic 3'-phosphodiesterase [EC:3.1.4.58]	2'-5' RNA ligase	Cytoplasmic
PF_05869	3/7	0/54	0.011	SBU_001437									Unknown
PF_05870	3/7	0/54	0.011	SBU_001438	PF02002		K03136	COG1675	TFIIE alpha subunit		TFIIE1, GTF2E1, TFA1, tfe; transcription initiation factor TFIIE subunit alpha	Transcription initiation factor IIE, alpha subunit	Cytoplasmic
PF_05872	3/7	0/54	0.011	SBU_000349	PF04042		K02323	COG1311	DNA polymerase alpha/epsilon subunit B		polB; DNA polymerase II small subunit [EC:2.7.7.7]	Archaeal DNA polymerase II, small subunit/DNA polymerase delta, subunit B	Cytoplasmic
PF_05873	3/7	0/54	0.011	SBU_000350	PF01983	TIGR03552		COG1920	Guanylyl transferase CofC like	F420_cofC		2-phospho-L-lactate guanylyltransferase, coenzyme F420 biosynthesis enzyme, CobY/MobA/RfbA family	Unknown
PF_05874	3/7	0/54	0.011	SBU_000353	PF01927		K09122	COG1656	Mut7-C RNAse domain		K09122; uncharacterized protein	Uncharacterized conserved protein, contains PIN domain	Cytoplasmic
PF_05875	3/7	0/54	0.011	SBU_000354	PF01142	TIGR00094	K06176	COG0585	tRNA pseudouridine synthase D (TruD)	tRNA_TruD_broad	truD, PUS7; tRNA pseudouridine13 synthase [EC:5.4.99.27]	tRNA(Glu) U13 pseudouridine synthase TruD	Cytoplasmic
PF_05876	3/7	0/54	0.011	SBU_001242	PF02613		K23349	COG3381	Nitrate reductase delta subunit		dmsD; putative dimethyl sulfoxide reductase chaperone	Cytoplasmic chaperone TorD involved in molybdoenzyme TorA maturation	Cytoplasmic
PF_05877	3/7	0/54	0.011	SBU_000841	PF00528		K02050	COG0600	Binding-protein-dependent transport system inner membrane component		ABC.SN.P; NitT/TauT family transport system permease protein	ABC-type nitrate/sulfonate/bicarbonate transport system, permease component	CytoplasmicMembrane
PF_05878	3/7	0/54	0.011	SBU_000840	PF13379			COG0715	NMT1-like family			ABC-type nitrate/sulfonate/bicarbonate transport system, periplasmic component	Unknown
PF_05879	3/7	0/54	0.011	SBU_000846	PF00459			COG0483	Inositol monophosphatase family			Archaeal fructose-1,6-bisphosphatase or related enzyme of inositol monophosphatase family	Cytoplasmic
PF_05880	3/7	0/54	0.011	SBU_001066	PF13380;PF13607			COG1042	CoA binding domain||Succinyl-CoA ligase like flavodoxin domain			Acyl-CoA synthetase (NDP forming)	Cytoplasmic
PF_05881	3/7	0/54	0.011	SBU_001353	PF02272		K07462	COG0608	DHHA1 domain		recJ; single-stranded-DNA-specific exonuclease [EC:3.1.-.-]	Single-stranded DNA-specific exonuclease, DHH superfamily, may be involved in archaeal DNA replication intiation	Cytoplasmic
PF_05882	3/7	0/54	0.011	SBU_001381	PF00828		K02876	COG0200	Ribosomal proteins 50S-L15, 50S-L18e, 60S-L27A		RP-L15, MRPL15, rplO; large subunit ribosomal protein L15	Ribosomal protein L15	Cytoplasmic
PF_05883	3/7	0/54	0.011	SBU_001384	PF01956			COG1422	Integral membrane protein DUF106			Uncharacterized archaeal membrane protein, DUF106 family, distantly related to YidC/Oxa1	CytoplasmicMembrane
PF_05884	3/7	0/54	0.011	SBU_000273	PF02163;PF00571;PF00571		K06402	COG1994	Peptidase family M50||CBS domain||CBS domain		spoIVFB; stage IV sporulation protein FB [EC:3.4.24.-]	Zn-dependent protease (includes SpoIVFB)	CytoplasmicMembrane
PF_05885	3/7	0/54	0.011	SBU_000396	PF01937		K09116	COG1578	Protein of unknown function DUF89		K09116; damage-control phosphatase, subfamily I [EC:3.1.3.-]	Uncharacterized conserved protein, contains ATP-grasp and redox domains	Cytoplasmic
PF_05886	3/7	0/54	0.011	SBU_000394									CytoplasmicMembrane
PF_05887	3/7	0/54	0.011	SBU_000393				COG4885				Uncharacterized protein	CytoplasmicMembrane
PF_05888	3/7	0/54	0.011	SBU_000144	PF02776	TIGR03845	K06034	COG4032	Thiamine pyrophosphate enzyme, N-terminal TPP binding domain	sulfopyru_alph	comD; sulfopyruvate decarboxylase subunit alpha [EC:4.1.1.79]	Sulfopyruvate decarboxylase, TPP-binding subunit (coenzyme M biosynthesis)	Cytoplasmic
PF_05889	3/7	0/54	0.011	SBU_000143	PF02775			COG0028	Thiamine pyrophosphate enzyme, C-terminal TPP binding domain			Acetolactate synthase large subunit or other thiamine pyrophosphate-requiring enzyme	Cytoplasmic
PF_05890	3/7	0/54	0.011	SBU_001044	PF04055;PF13353			COG1180	Radical SAM superfamily||4Fe-4S single cluster domain			Pyruvate-formate lyase-activating enzyme	Cytoplasmic
PF_05891	3/7	0/54	0.011	SBU_001048									Cytoplasmic
PF_05892	3/7	0/54	0.011	SBU_001038				COG0071				Molecular chaperone IbpA, HSP20 family	Cytoplasmic
PF_05893	3/7	0/54	0.011	SBU_000907	PF04414		K09716	COG1650	D-aminoacyl-tRNA deacylase		dtdA, GEK1; D-aminoacyl-tRNA deacylase [EC:3.1.1.96]	D-tyrosyl-tRNA(Tyr) deacylase	Unknown
PF_05894	3/7	0/54	0.011	SBU_000908	PF04013		K16317	COG1901	Putative SAM-dependent RNA methyltransferase		trmY; tRNA (pseudouridine54-N1)-methyltransferase [EC:2.1.1.257]	tRNA pseudouridine-54 N-methylase	Cytoplasmic
PF_05895	3/7	0/54	0.011	SBU_000910	PF01047			COG2512	MarR family			Uncharacterized membrane protein	Cytoplasmic
PF_05896	3/7	0/54	0.011	SBU_001427	PF00795			COG0388	Carbon-nitrogen hydrolase			Predicted amidohydrolase	Unknown
PF_05897	3/7	0/54	0.011	SBU_001429	PF00512;PF02518			COG0642	His Kinase A (phospho-acceptor) domain||Histidine kinase-, DNA gyrase B-, and HSP90-like ATPase			Signal transduction histidine kinase	CytoplasmicMembrane
PF_05898	3/7	0/54	0.011	SBU_001430	PF02518			COG0642	Histidine kinase-, DNA gyrase B-, and HSP90-like ATPase			Signal transduction histidine kinase	CytoplasmicMembrane
PF_05899	3/7	0/54	0.011	SBU_001431	PF13426;PF13185;PF00512;PF02518	TIGR00229		COG0642	PAS domain||GAF domain||His Kinase A (phospho-acceptor) domain||Histidine kinase-, DNA gyrase B-, and HSP90-like ATPase	sensory_box		Signal transduction histidine kinase	CytoplasmicMembrane
PF_05900	3/7	0/54	0.011	SBU_001432	PF00072			COG0784	Response regulator receiver domain			CheY chemotaxis protein or a CheY-like REC (receiver) domain	Cytoplasmic
PF_05901	3/7	0/54	0.011	SBU_000626									Cytoplasmic
PF_05902	3/7	0/54	0.011	SBU_000625									Cytoplasmic
PF_05903	3/7	0/54	0.011	SBU_000934									Unknown
PF_05904	3/7	0/54	0.011	SBU_000935									Unknown
PF_05905	3/7	0/54	0.011	SBU_000936									CytoplasmicMembrane
PF_05906	3/7	0/54	0.011	SBU_000938	PF03706	TIGR00374	K07027	COG0392	Lysylphosphatidylglycerol synthase TM region	TIGR00374	K07027; glycosyltransferase 2 family protein	Uncharacterized membrane protein YbhN, UPF0104 family	CytoplasmicMembrane
PF_05907	3/7	0/54	0.011	SBU_000823	PF03379		K02194	COG2386	CcmB protein		ccmB; heme exporter protein B	ABC-type transport system involved in cytochrome c biogenesis, permease component	CytoplasmicMembrane
PF_05908	3/7	0/54	0.011	SBU_000824	PF00005		K01990;K02193	COG1131	ABC transporter		ABC-2.A; ABC-2 type transport system ATP-binding protein||ccmA; heme exporter protein A [EC:7.6.2.5]	ABC-type multidrug transport system, ATPase component	CytoplasmicMembrane
PF_05909	3/7	0/54	0.011	SBU_001030	PF01321;PF00557		K01271	COG0006	Creatinase/Prolidase N-terminal domain||Metallopeptidase family M24		pepQ; Xaa-Pro dipeptidase [EC:3.4.13.9]	Xaa-Pro aminopeptidase	Cytoplasmic
PF_05910	3/7	0/54	0.011	SBU_001029				COG0476				Molybdopterin or thiamine biosynthesis adenylyltransferase	Cytoplasmic
PF_05912	3/7	0/54	0.011	SBU_001151				COG4738				Predicted transcriptional regulator	Cytoplasmic
PF_05913	3/7	0/54	0.011	SBU_000852	PF06858		K06943	COG1084	Nucleolar GTP-binding protein 1 (NOG1)		NOG1; nucleolar GTP-binding protein	GTP-binding protein, GTP1/Obg family	Cytoplasmic
PF_05914	3/7	0/54	0.011	SBU_000635				COG1503				Peptide chain release factor 1 (eRF1)	Cytoplasmic
PF_05915	3/7	0/54	0.011	SBU_001004	PF13476;PF13558		K03546	COG0419	AAA domain||Putative exonuclease SbcCD, C subunit		sbcC, rad50; DNA repair protein SbcC/Rad50	DNA repair exonuclease SbcCD ATPase subunit	Cytoplasmic
PF_05916	3/7	0/54	0.011	SBU_001178	PF00156	TIGR01203	K00760	COG0634	Phosphoribosyl transferase domain	HGPRTase	hprT, hpt, HPRT1; hypoxanthine phosphoribosyltransferase [EC:2.4.2.8]	Hypoxanthine-guanine phosphoribosyltransferase	Cytoplasmic
PF_05917	3/7	0/54	0.011	SBU_000523	PF03705;PF01739		K00575	COG1352	CheR methyltransferase, all-alpha domain||CheR methyltransferase, SAM binding domain		cheR; chemotaxis protein methyltransferase CheR [EC:2.1.1.80]	Methylase of chemotaxis methyl-accepting proteins	Cytoplasmic
PF_05918	3/7	0/54	0.011	SBU_000522	PF01381	TIGR00270	K03627	COG1813	Helix-turn-helix	TIGR00270	MBF1; putative transcription factor	Archaeal ribosome-binding protein aMBF1, putative translation factor, contains Zn-ribbon and HTH domains	Cytoplasmic
PF_05919	3/7	0/54	0.011	SBU_000520									CytoplasmicMembrane
PF_05920	3/7	0/54	0.011	SBU_001483	PF02609	TIGR01280	K03602	COG1722	Exonuclease VII small subunit	xseB	xseB; exodeoxyribonuclease VII small subunit [EC:3.1.11.6]	Exonuclease VII small subunit	Cytoplasmic
PF_05921	3/7	0/54	0.011	SBU_001485	PF07690;PF07690			COG2814	Major Facilitator Superfamily||Major Facilitator Superfamily			Predicted arabinose efflux permease, MFS family	CytoplasmicMembrane
PF_05922	3/7	0/54	0.011	SBU_001486	PF01269			COG1889	Fibrillarin			Fibrillarin-like rRNA methylase	Cytoplasmic
PF_05924	3/7	0/54	0.011	SBU_000287									CytoplasmicMembrane
PF_05926	3/7	0/54	0.011	SBU_001112	PF00528	TIGR02138	K02037	COG0573	Binding-protein-dependent transport system inner membrane component	phosphate_pstC	pstC; phosphate transport system permease protein	ABC-type phosphate transport system, permease component	CytoplasmicMembrane
PF_05927	3/7	0/54	0.011	SBU_001111	PF00528	TIGR00974	K02038	COG0581	Binding-protein-dependent transport system inner membrane component	3a0107s02c	pstA; phosphate transport system permease protein	ABC-type phosphate transport system, permease component	CytoplasmicMembrane
PF_05928	3/7	0/54	0.011	SBU_001153	PF01282		K02974	COG2004	Ribosomal protein S24e		RP-S24e, RPS24; small subunit ribosomal protein S24e	Ribosomal protein S24E	Cytoplasmic
PF_05929	3/7	0/54	0.011	SBU_000338	PF02475		K15429	COG2520	Met-10+ like-protein		TRM5, TRMT5; tRNA (guanine37-N1)-methyltransferase [EC:2.1.1.228]	tRNA G37 N-methylase Trm5	Cytoplasmic
PF_05930	3/7	0/54	0.011	SBU_000332	PF13419	TIGR01549;TIGR01509	K07025	COG1011	Haloacid dehalogenase-like hydrolase	HAD-SF-IA-v1;HAD-SF-IA-v3	K07025; putative hydrolase of the HAD superfamily	FMN phosphatase YigB, HAD superfamily	Cytoplasmic
PF_05931	3/7	0/54	0.011	SBU_000331	PF03358			COG0655	NADPH-dependent FMN reductase			Multimeric flavodoxin WrbA	Cytoplasmic
PF_05932	3/7	0/54	0.011	SBU_000328	PF00149		K06953	COG1407	Calcineurin-like phosphoesterase		K06953; uncharacterized protein	Metallophosphoesterase superfamily enzyme	Cytoplasmic
PF_05933	3/7	0/54	0.011	SBU_001236	PF04015;PF12837;PF00037		K07138	COG2768	Domain of unknown function (DUF362)||4Fe-4S binding domain||4Fe-4S binding domain		K07138; uncharacterized protein	Uncharacterized Fe-S center protein	Cytoplasmic
PF_05934	3/7	0/54	0.011	SBU_001238	PF01558	TIGR02175	K00172	COG1014	Pyruvate ferredoxin/flavodoxin oxidoreductase	PorC_KorC	porC, porG; pyruvate ferredoxin oxidoreductase gamma subunit [EC:1.2.7.1]	Pyruvate:ferredoxin oxidoreductase or related 2-oxoacid:ferredoxin oxidoreductase, gamma subunit	Unknown
PF_05935	3/7	0/54	0.011	SBU_000585									Cytoplasmic
PF_05936	3/7	0/54	0.011	SBU_000584	PF13412;PF01037			COG1522	Winged helix-turn-helix DNA-binding||Lrp/AsnC ligand binding domain			DNA-binding transcriptional regulator, Lrp family	Cytoplasmic
PF_05937	3/7	0/54	0.011	SBU_000082	PF13365;PF13180		K04771	COG0265	Trypsin-like peptidase domain||PDZ domain		degP, htrA; serine protease Do [EC:3.4.21.107]	Periplasmic serine protease, S1-C subfamily, contain C-terminal PDZ domain	Cytoplasmic
PF_05938	3/7	0/54	0.011	SBU_001054	PF04029		K05979	COG2045	2-phosphosulpholactate phosphatase		comB; 2-phosphosulfolactate phosphatase [EC:3.1.3.71]	Phosphosulfolactate phosphohydrolase or related enzyme	Cytoplasmic
PF_05939	3/7	0/54	0.011	SBU_000013	PF00994			COG1058	Probable molybdopterin binding domain			Predicted nucleotide-utilizing enzyme related to molybdopterin-biosynthesis enzyme MoeA	Cytoplasmic
PF_05940	3/7	0/54	0.011	SBU_000011	PF01255			COG0020	Putative undecaprenyl diphosphate synthase			Undecaprenyl pyrophosphate synthase	Cytoplasmic
PF_05941	3/7	0/54	0.011	SBU_000645	PF04312		K09150	COG2433	Protein of unknown function (DUF460)		K09150; uncharacterized protein	Possible nuclease of RNase H fold, RuvC/YqgF family	Cytoplasmic
PF_05942	3/7	0/54	0.011	SBU_000644	PF13742;PF02601;PF02601	TIGR00237	K03601	COG1570	OB-fold nucleic acid binding domain||Exonuclease VII, large subunit||Exonuclease VII, large subunit	xseA	xseA; exodeoxyribonuclease VII large subunit [EC:3.1.11.6]	Exonuclease VII, large subunit	Cytoplasmic
PF_05943	3/7	0/54	0.011	SBU_000976	PF00850		K04768	COG0123	Histone deacetylase domain		acuC; acetoin utilization protein AcuC	Acetoin utilization deacetylase AcuC or a related deacetylase	Cytoplasmic
PF_05944	3/7	0/54	0.011	SBU_000283									Cytoplasmic
PF_05945	3/7	0/54	0.011	SBU_001106	PF00117	TIGR00888	K01951	COG0518	Glutamine amidotransferase class-I	guaA_Nterm	guaA, GMPS; GMP synthase (glutamine-hydrolysing) [EC:6.3.5.2]	GMP synthase - Glutamine amidotransferase domain	Cytoplasmic
PF_05946	3/7	0/54	0.011	SBU_000029	PF02005	TIGR00308	K00555	COG1867	N2,N2-dimethylguanosine tRNA methyltransferase	TRM1	TRMT1, trm1; tRNA (guanine26-N2/guanine27-N2)-dimethyltransferase [EC:2.1.1.215 2.1.1.216]	tRNA G26 N,N-dimethylase Trm1	Cytoplasmic
PF_05947	3/7	0/54	0.011	SBU_001389				COG1361				Uncharacterized conserved protein	CytoplasmicMembrane
PF_05948	3/7	0/54	0.011	SBU_001390				COG2373				Uncharacterized conserved protein YfaS, alpha-2-macroglobulin family	Unknown
PF_05949	3/7	0/54	0.011	SBU_000157	PF08245			COG0770	Mur ligase middle domain			UDP-N-acetylmuramyl pentapeptide synthase	Cytoplasmic
PF_05950	3/7	0/54	0.011	SBU_000159				COG3388				Predicted transcriptional regulator	Cytoplasmic
PF_05951	3/7	0/54	0.011	SBU_000160	PF10418			COG0543	Iron-sulfur cluster binding domain of dihydroorotate dehydrogenase B			NAD(P)H-flavin reductase	Cytoplasmic
PF_05952	3/7	0/54	0.011	SBU_000346				COG1668				ABC-type Na+ efflux pump, permease component	CytoplasmicMembrane
PF_05953	3/7	0/54	0.011	SBU_000732	PF04055	TIGR01210	K06936	COG1244	Radical SAM superfamily	TIGR01210	raSEA; archaeosine synthase beta-subunit [EC:2.6.1.-]	Uncharacterized Fe-S cluster-containing protein. MiaB family	Cytoplasmic
PF_05954	3/7	0/54	0.011	SBU_000731	PF00290	TIGR00262	K01695	COG0159	Tryptophan synthase alpha chain	trpA	trpA; tryptophan synthase alpha chain [EC:4.2.1.20]	Tryptophan synthase alpha chain	Cytoplasmic
PF_05955	3/7	0/54	0.011	SBU_001118									Cytoplasmic
PF_05956	3/7	0/54	0.011	SBU_000874	PF12838	TIGR01971	K00338	COG1143	4Fe-4S dicluster domain	NuoI	nuoI; NADH-quinone oxidoreductase subunit I [EC:7.1.1.2]	Formate hydrogenlyase subunit 6/NADH:ubiquinone oxidoreductase 23 kD subunit (chain I)	Cytoplasmic
PF_05957	3/7	0/54	0.011	SBU_000875	PF00499			COG0839	NADH-ubiquinone/plastoquinone oxidoreductase chain 6			NADH:ubiquinone oxidoreductase subunit 6 (chain J)	CytoplasmicMembrane
PF_05958	3/7	0/54	0.011	SBU_000876									CytoplasmicMembrane
PF_05959	3/7	0/54	0.011	SBU_000877	PF00420		K00340	COG0713	NADH-ubiquinone/plastoquinone oxidoreductase chain 4L		nuoK; NADH-quinone oxidoreductase subunit K [EC:7.1.1.2]	NADH:ubiquinone oxidoreductase subunit 11 or 4L (chain K)	CytoplasmicMembrane
PF_05960	3/7	0/54	0.011	SBU_000878	PF00662;PF00361	TIGR01974	K00341	COG1009	NADH-Ubiquinone oxidoreductase (complex I), chain 5 N-terminus||Proton-conducting membrane transporter	NDH_I_L	nuoL; NADH-quinone oxidoreductase subunit L [EC:7.1.1.2]	NADH:ubiquinone oxidoreductase subunit 5 (chain L)/Multisubunit Na+/H+ antiporter, MnhA subunit	CytoplasmicMembrane
PF_05961	3/7	0/54	0.011	SBU_000879	PF00361	TIGR01972		COG1008	Proton-conducting membrane transporter	NDH_I_M		NADH:ubiquinone oxidoreductase subunit 4 (chain M)	CytoplasmicMembrane
PF_05962	3/7	0/54	0.011	SBU_000880	PF00361	TIGR01770	K00343	COG1007	Proton-conducting membrane transporter	NDH_I_N	nuoN; NADH-quinone oxidoreductase subunit N [EC:7.1.1.2]	NADH:ubiquinone oxidoreductase subunit 2 (chain N)	CytoplasmicMembrane
PF_05963	3/7	0/54	0.011	SBU_000881									Cytoplasmic
PF_05964	3/7	0/54	0.011	SBU_000577									Cytoplasmic
PF_05965	3/7	0/54	0.011	SBU_000563	PF00146		K00337	COG1005	NADH dehydrogenase		nuoH; NADH-quinone oxidoreductase subunit H [EC:7.1.1.2]	NADH:ubiquinone oxidoreductase subunit 1 (chain H)	CytoplasmicMembrane
PF_05966	3/7	0/54	0.011	SBU_000564	PF00346;PF00346		K00333	COG0649	Respiratory-chain NADH dehydrogenase, 49 Kd subunit||Respiratory-chain NADH dehydrogenase, 49 Kd subunit		nuoD; NADH-quinone oxidoreductase subunit D [EC:7.1.1.2]	NADH:ubiquinone oxidoreductase 49 kD subunit (chain D)	Cytoplasmic
PF_05967	3/7	0/54	0.011	SBU_000565	PF00329	TIGR01961	K00332	COG0852	Respiratory-chain NADH dehydrogenase, 30 Kd subunit	NuoC_fam	nuoC; NADH-quinone oxidoreductase subunit C [EC:7.1.1.2]	NADH:ubiquinone oxidoreductase 27 kD subunit (chain C)	Cytoplasmic
PF_05968	3/7	0/54	0.011	SBU_000566	PF14018;PF01058	TIGR01957	K00331	COG0377	Domain of unknown function (DUF4234)||NADH ubiquinone oxidoreductase, 20 Kd subunit	nuoB_fam	nuoB; NADH-quinone oxidoreductase subunit B [EC:7.1.1.2]	NADH:ubiquinone oxidoreductase 20 kD subunit (chhain B) or related Fe-S oxidoreductase	CytoplasmicMembrane
PF_05969	3/7	0/54	0.011	SBU_000567	PF00507		K00330	COG0838	NADH-ubiquinone/plastoquinone oxidoreductase, chain 3		nuoA; NADH-quinone oxidoreductase subunit A [EC:7.1.1.2]	NADH:ubiquinone oxidoreductase subunit 3 (chain A)	CytoplasmicMembrane
PF_05970	3/7	0/54	0.011	SBU_000957	PF02598		K09142	COG2106	Putative RNA methyltransferase		SPOUT1; methyltransferase [EC:2.1.1.-]	Predicted RNA methylase MTH1, SPOUT superfamily	Cytoplasmic
PF_05971	3/7	0/54	0.011	SBU_000171	PF13197				Protein of unknown function (DUF4013)				CytoplasmicMembrane
PF_05972	3/7	0/54	0.011	SBU_000999	PF00294			COG0524	pfkB family carbohydrate kinase			Sugar or nucleoside kinase, ribokinase family	Cytoplasmic
PF_05973	3/7	0/54	0.011	SBU_000302	PF00919;PF04055;PF01938	TIGR00089;TIGR01578		COG0621	Uncharacterized protein family UPF0004||Radical SAM superfamily||TRAM domain	TIGR00089;MiaB-like-B		tRNA A37 methylthiotransferase MiaB	Cytoplasmic
PF_05976	3/7	0/54	0.011	SBU_000715	PF01992		K02119	COG1527	ATP synthase (C/AC39) subunit		ATPVC, ntpC, atpC; V/A-type H+/Na+-transporting ATPase subunit C	Archaeal/vacuolar-type H+-ATPase subunit C/Vma6	Cytoplasmic
PF_05977	3/7	0/54	0.011	SBU_000190									Cytoplasmic
PF_05978	3/7	0/54	0.011	SBU_001114	PF01912	TIGR00323	K03264	COG1976	eIF-6 family	eIF-6	EIF6; translation initiation factor 6	Translation initiation factor 6 (eIF-6)	Unknown
PF_05979	3/7	0/54	0.011	SBU_000357	PF01864		K19664	COG0575	CDP-archaeol synthase		carS; CDP-2,3-bis-(O-geranylgeranyl)-sn-glycerol synthase [EC:2.7.7.67]	CDP-diglyceride synthetase	CytoplasmicMembrane
PF_05980	3/7	0/54	0.011	SBU_000152	PF09721	TIGR04125;TIGR04178	K24447	COG4083	Transmembrane exosortase (Exosortase_EpsH)	exosort_PGF_TRM;exo_archaeo	artA; archaeosortase A [EC:3.4.22.-]	Exosortase/Archaeosortase	CytoplasmicMembrane
PF_05981	3/7	0/54	0.011	SBU_000711	PF02475		K07055	COG2520	Met-10+ like-protein		TRM12, TYW2; tRNA wybutosine-synthesizing protein 2 [EC:2.5.1.114]	tRNA G37 N-methylase Trm5	Cytoplasmic
PF_05982	3/7	0/54	0.011	SBU_000710				COG0170				Dolichol kinase	CytoplasmicMembrane
PF_05983	3/7	0/54	0.011	SBU_000709	PF01947			COG3161	Protein of unknown function (DUF98)			4-hydroxybenzoate synthetase (chorismate-pyruvate lyase)	Cytoplasmic
PF_05984	3/7	0/54	0.011	SBU_000109	PF01979			COG0402	Amidohydrolase family			Cytosine/adenosine deaminase or related metal-dependent hydrolase	Cytoplasmic
PF_05987	3/7	0/54	0.011	SBU_000641	PF13412;PF01037			COG1522	Winged helix-turn-helix DNA-binding||Lrp/AsnC ligand binding domain			DNA-binding transcriptional regulator, Lrp family	Cytoplasmic
PF_05988	3/7	0/54	0.011	SBU_000640									CytoplasmicMembrane
PF_05989	3/7	0/54	0.011	SBU_000639									Cytoplasmic
PF_05990	3/7	0/54	0.011	SBU_000638	PF13656		K03056	COG1761	RNA polymerase Rpb3/Rpb11 dimerisation domain		rpoL; DNA-directed RNA polymerase subunit L [EC:2.7.7.6]	DNA-directed RNA polymerase, subunit L	Cytoplasmic
PF_05991	3/7	0/54	0.011	SBU_001409	PF13353;PF04055		K04070	COG1313	4Fe-4S single cluster domain||Radical SAM superfamily		pflX; putative pyruvate formate lyase activating enzyme [EC:1.97.1.4]	Uncharacterized Fe-S protein PflX, radical SAM superfamily	Cytoplasmic
PF_05993	3/7	0/54	0.011	SBU_001477	PF00348			COG0142	Polyprenyl synthetase			Geranylgeranyl pyrophosphate synthase	Cytoplasmic
PF_05994	3/7	0/54	0.011	SBU_001478	PF01351	TIGR00729	K03470	COG0164	Ribonuclease HII	TIGR00729	rnhB; ribonuclease HII [EC:3.1.26.4]	Ribonuclease HII	Cytoplasmic
PF_05995	3/7	0/54	0.011	SBU_001479	PF01594			COG0628	AI-2E family transporter			Predicted PurR-regulated permease PerM	CytoplasmicMembrane
PF_05996	3/7	0/54	0.011	SBU_000087	PF03747		K05521	COG1397	ADP-ribosylglycohydrolase		draG; ADP-ribosyl-[dinitrogen reductase] hydrolase [EC:3.2.2.24]	ADP-ribosylglycohydrolase	Cytoplasmic
PF_05997	3/7	0/54	0.011	SBU_000089				COG1361				Uncharacterized conserved protein	Unknown
PF_05998	3/7	0/54	0.011	SBU_000618	PF13520;PF00582;PF00582			COG0531	Amino acid permease||Universal stress protein family||Universal stress protein family			Amino acid transporter	CytoplasmicMembrane
PF_05999	3/7	0/54	0.011	SBU_000620	PF03367	TIGR00310;TIGR00340	K06874	COG1779	ZPR1 zinc-finger domain	ZPR1_znf;zpr1_rel	K06874; zinc finger protein	C4-type Zn-finger protein	Cytoplasmic
PF_06000	3/7	0/54	0.011	SBU_000686	PF00005		K01990	COG1131	ABC transporter		ABC-2.A; ABC-2 type transport system ATP-binding protein	ABC-type multidrug transport system, ATPase component	CytoplasmicMembrane
PF_06001	3/7	0/54	0.011	SBU_000725									Cytoplasmic
PF_06002	3/7	0/54	0.011	SBU_001410	PF00493			COG1241	MCM2/3/5 family			DNA replicative helicase MCM subunit Mcm2, Cdc46/Mcm family	Cytoplasmic
PF_06003	3/7	0/54	0.011	SBU_000135				COG0526				Thiol-disulfide isomerase or thioredoxin	CytoplasmicMembrane
PF_06004	3/7	0/54	0.011	SBU_000131	PF12804		K19712	COG2266	MobA-like NTP transferase domain		cobY; adenosylcobinamide-phosphate guanylyltransferase [EC:2.7.7.62]	GTP:adenosylcobinamide-phosphate guanylyltransferase	Unknown
PF_06005	3/7	0/54	0.011	SBU_000450	PF01208			COG0407	Uroporphyrinogen decarboxylase (URO-D)			Uroporphyrinogen-III decarboxylase	Cytoplasmic
PF_06006	3/7	0/54	0.011	SBU_000388									CytoplasmicMembrane
PF_06009	3/7	0/54	0.011	SBU_001229									Cytoplasmic
PF_06010	3/7	0/54	0.011	SBU_001230	PF04055;PF06463		K03639	COG2896	Radical SAM superfamily||Molybdenum Cofactor Synthesis C		moaA, CNX2; GTP 3',8-cyclase [EC:4.1.99.22]	Molybdenum cofactor biosynthesis enzyme MoaA	Cytoplasmic
PF_06012	3/7	0/54	0.011	SBU_001560									CytoplasmicMembrane
PF_06013	3/7	0/54	0.011	SBU_000962	PF01810			COG1280	LysE type translocator			Threonine/homoserine/homoserine lactone efflux protein	CytoplasmicMembrane
PF_06014	3/7	0/54	0.011	SBU_001248	PF08448;PF00989;PF00989;PF08448;PF08448;PF13426;PF13426;PF08448;PF13426;PF13426;PF00512;PF02518	TIGR00229;TIGR00229;TIGR00229;TIGR00229;TIGR00229;TIGR00229;TIGR00229;TIGR00229;TIGR00229		COG0642	PAS fold||PAS fold||PAS fold||PAS fold||PAS fold||PAS domain||PAS domain||PAS fold||PAS domain||PAS domain||His Kinase A (phospho-acceptor) domain||Histidine kinase-, DNA gyrase B-, and HSP90-like ATPase	sensory_box;sensory_box;sensory_box;sensory_box;sensory_box;sensory_box;sensory_box;sensory_box;sensory_box		Signal transduction histidine kinase	CytoplasmicMembrane
PF_06015	3/7	0/54	0.011	SBU_001246	PF01339		K03412	COG2201	CheB methylesterase		cheB; two-component system, chemotaxis family, protein-glutamate methylesterase/glutaminase [EC:3.1.1.61 3.5.1.44]	Chemotaxis response regulator CheB, contains REC and protein-glutamate methylesterase domains	Cytoplasmic
PF_06016	3/7	0/54	0.011	SBU_000073	PF01889			COG1967	Membrane protein of unknown function DUF63			Uncharacterized membrane protein	CytoplasmicMembrane
PF_06017	3/7	0/54	0.011	SBU_001435	PF02844;PF01071;PF02843	TIGR00877	K01945	COG0151	Phosphoribosylglycinamide synthetase, N domain||Phosphoribosylglycinamide synthetase, ATP-grasp (A) domain||Phosphoribosylglycinamide synthetase, C domain	purD	purD; phosphoribosylamine---glycine ligase [EC:6.3.4.13]	Phosphoribosylamine-glycine ligase	Cytoplasmic
PF_06019	3/7	0/54	0.011	SBU_000689	PF02926;PF01170		K07446	COG1041	THUMP domain||Putative RNA methylase family UPF0020		trm-G10; tRNA (guanine10-N2)-dimethyltransferase [EC:2.1.1.213]	tRNA G10 N-methylase Trm11	Cytoplasmic
PF_06020	3/7	0/54	0.011	SBU_000862									Cytoplasmic
PF_06021	3/7	0/54	0.011	SBU_001164				COG0686				Alanine dehydrogenase	Cytoplasmic
PF_06022	3/7	0/54	0.011	SBU_001165	PF00571;PF00571			COG2905	CBS domain||CBS domain			Signal-transduction protein containing cAMP-binding, CBS, and nucleotidyltransferase domains	Cytoplasmic
PF_06023	3/7	0/54	0.011	SBU_001166	PF00999		K03455	COG0475	Sodium/hydrogen exchanger family		TC.KEF; monovalent cation:H+ antiporter-2, CPA2 family	Kef-type K+ transport system, membrane component KefB	CytoplasmicMembrane
PF_06024	3/7	0/54	0.011	SBU_001167	PF08241			COG2226	Methyltransferase domain			Ubiquinone/menaquinone biosynthesis C-methylase UbiE	Cytoplasmic
PF_06025	3/7	0/54	0.011	SBU_000384	PF01694		K07059	COG0705	Rhomboid family		K07059; uncharacterized protein	Membrane associated serine protease, rhomboid family	CytoplasmicMembrane
PF_06027	3/7	0/54	0.011	SBU_001152	PF13394;PF04055			COG1180	4Fe-4S single cluster domain||Radical SAM superfamily			Pyruvate-formate lyase-activating enzyme	Cytoplasmic
PF_06028	3/7	0/54	0.011	SBU_001490	PF13238		K18532	COG1936	AAA domain		AK6, FAP7; adenylate kinase [EC:2.7.4.3]	Broad-specificity NMP kinase	Cytoplasmic
PF_06029	3/7	0/54	0.011	SBU_001487	PF01261			COG1082	Xylose isomerase-like TIM barrel			Sugar phosphate isomerase/epimerase	Cytoplasmic
PF_06030	3/7	0/54	0.011	SBU_000867	PF01381		K07728	COG1395	Helix-turn-helix		K07728; putative transcriptional regulator	Predicted transcriptional regulator	Cytoplasmic
PF_06031	3/7	0/54	0.011										Cytoplasmic
PF_06033	3/7	0/54	0.011	SBU_000166	PF01955;PF04608		K08260	COG1865	Adenosylcobinamide amidohydrolase||Phosphatidylglycerophosphatase A		cbiZ; adenosylcobinamide hydrolase [EC:3.5.1.90]	Adenosylcobinamide amidohydrolase	Cytoplasmic
PF_06034	3/7	0/54	0.011	SBU_000165	PF00348			COG0142	Polyprenyl synthetase			Geranylgeranyl pyrophosphate synthase	Cytoplasmic
PF_06035	3/7	0/54	0.011	SBU_000162	PF00072			COG0784	Response regulator receiver domain			CheY chemotaxis protein or a CheY-like REC (receiver) domain	Cytoplasmic
PF_06036	3/7	0/54	0.011	SBU_000161	PF07088;PF07088			COG0467	GvpD gas vesicle protein||GvpD gas vesicle protein			RecA-superfamily ATPase, KaiC/GvpD/RAD55 family	Cytoplasmic
PF_06037	3/7	0/54	0.011	SBU_000249	PF00583		K00619	COG1246	Acetyltransferase (GNAT) family		argA; amino-acid N-acetyltransferase [EC:2.3.1.1]	N-acetylglutamate synthase or related acetyltransferase, GNAT family	Cytoplasmic
PF_06038	3/7	0/54	0.011	SBU_000252	PF12710	TIGR01488		COG0560	haloacid dehalogenase-like hydrolase	HAD-SF-IB		Phosphoserine phosphatase	Cytoplasmic
PF_06039	3/7	0/54	0.011	SBU_001364	PF00696		K06981	COG1608	Amino acid kinase family		ipk; isopentenyl phosphate kinase [EC:2.7.4.26]	Isopentenyl phosphate kinase	Cytoplasmic
PF_06040	3/7	0/54	0.011	SBU_001363	PF02308		K07507	COG1285	MgtC family		mgtC; putative Mg2+ transporter-C (MgtC) family protein	Uncharacterized membrane protein YhiD, involved in acid resistance	CytoplasmicMembrane
PF_06041	3/7	0/54	0.011	SBU_000518				COG2847				Copper(I)-binding protein	Unknown
PF_06042	3/7	0/54	0.011	SBU_000517	PF09335		K03975	COG1238	SNARE associated Golgi protein		dedA; membrane-associated protein	Uncharacterized membrane protein YqaA, SNARE-associated domain	CytoplasmicMembrane
PF_06043	3/7	0/54	0.011	SBU_000516	PF00288;PF08544		K06982	COG1829	GHMP kinases N terminal domain||GHMP kinases C terminal		pok; pantoate kinase [EC:2.7.1.169]	Archaeal pantoate kinase	Cytoplasmic
PF_06044	3/7	0/54	0.011	SBU_000285	PF00501;PF13193			COG0365	AMP-binding enzyme||AMP-binding enzyme C-terminal domain			Acyl-coenzyme A synthetase/AMP-(fatty) acid ligase	CytoplasmicMembrane
PF_06045	3/7	0/54	0.011		PF04289		K09154	COG2457	Protein of unknown function (DUF447)		K09154; uncharacterized protein	Uncharacterized protein	Cytoplasmic
PF_06046	3/7	0/54	0.011	SBU_001402	PF01725	TIGR00042	K02428	COG0127	Ham1 family	TIGR00042	K02428	Inosine/xanthosine triphosphate pyrophosphatase, all-alpha NTP-PPase family	Cytoplasmic
PF_06047	3/7	0/54	0.011	SBU_000682	PF00004			COG0714	ATPase family associated with various cellular activities (AAA)			MoxR-like ATPase	Cytoplasmic
PF_06048	3/7	0/54	0.011	SBU_000681	PF05762		K09989	COG3825	VWA domain containing CoxE-like protein		K09989; uncharacterized protein	Uncharacterized conserved protein, contains von Willebrand factor type A (vWA) domain	Cytoplasmic
PF_06049	3/7	0/54	0.011	SBU_000768	PF04079	TIGR00281	K06024	COG1386	Segregation and condensation complex subunit ScpB	TIGR00281	scpB; segregation and condensation protein B	Chromosome segregation and condensation protein ScpB	Cytoplasmic
PF_06050	3/7	0/54	0.011	SBU_000769	PF02616		K05896	COG1354	Segregation and condensation protein ScpA		scpA; segregation and condensation protein A	Chromatin segregation and condensation protein Rec8/ScpA/Scc1, kleisin family	Unknown
PF_06051	3/7	0/54	0.011	SBU_000770	PF01909		K09717	COG1665	Nucleotidyltransferase domain		K09717; uncharacterized protein	Predicted nucleotidyltransferase	Cytoplasmic
PF_06052	3/7	0/54	0.011	SBU_000772	PF02655		K06914	COG1821	ATP-grasp domain		mfnD; tyramine---L-glutamate ligase [EC:6.3.4.24]	Predicted ATP-dependent carboligase, ATP-grasp superfamily	Cytoplasmic
PF_06053	3/7	0/54	0.011	SBU_000180	PF01909;PF09249	TIGR03671	K07558	COG1746	Nucleotidyltransferase domain||tRNA nucleotidyltransferase, second domain	cca_archaeal	K07558, cca; tRNA nucleotidyltransferase (CCA-adding enzyme) [EC:2.7.7.72]	tRNA nucleotidyltransferase (CCA-adding enzyme)	Cytoplasmic
PF_06054	3/7	0/54	0.011	SBU_000184	PF00155		K00817;K04720	COG0079	Aminotransferase class I and II		hisC; histidinol-phosphate aminotransferase [EC:2.6.1.9]||cobD; threonine-phosphate decarboxylase [EC:4.1.1.81]	Histidinol-phosphate/aromatic aminotransferase or cobyric acid decarboxylase	Cytoplasmic
PF_06055	3/7	0/54	0.011	SBU_000134									Unknown
PF_06056	3/7	0/54	0.011	SBU_000580									CytoplasmicMembrane
PF_06057	3/7	0/54	0.011	SBU_000581									Cytoplasmic
PF_06058	3/7	0/54	0.011	SBU_000582									Unknown
PF_06059	3/7	0/54	0.011	SBU_000583				COG2018				Predicted regulator of Ras-like GTPase activity, Roadblock/LC7/MglB family	Unknown
PF_06060	3/7	0/54	0.011	SBU_001318	PF00690;PF00122;PF13246;PF00689	TIGR01494;TIGR01494;TIGR01494	K01537	COG0474	Cation transporter/ATPase, N-terminus||E1-E2 ATPase||Cation transport ATPase (P-type)||Cation transporting ATPase, C-terminus	ATPase_P-type;ATPase_P-type;ATPase_P-type	ATP2C; P-type Ca2+ transporter type 2C [EC:7.2.2.10]	Magnesium-transporting ATPase (P-type)	CytoplasmicMembrane
PF_06061	3/7	0/54	0.011	SBU_001315	PF02602		K01719	COG1587	Uroporphyrinogen-III synthase HemD		hemD, UROS; uroporphyrinogen-III synthase [EC:4.2.1.75]	Uroporphyrinogen-III synthase	Cytoplasmic
PF_06062	3/7	0/54	0.011	SBU_000598	PF11611				Domain of unknown function (DUF4352)				Unknown
PF_06063	3/7	0/54	0.011	SBU_001013	PF01896	TIGR00335	K02683	COG1467	DNA primase small subunit	primase_sml	priS, pri1, priA; DNA primase small subunit [EC:2.7.7.102]	Eukaryotic-type DNA primase, catalytic (small) subunit	Cytoplasmic
PF_06064	3/7	0/54	0.011	SBU_001014			K09723	COG1711			ginS; DNA replication factor GINS	DNA replication initiation complex subunit, GINS family	Cytoplasmic
PF_06065	3/7	0/54	0.011	SBU_001020	PF01951		K24956	COG1371	Archease protein family (MTH1598/TM1083)		ZBTB8OS; protein archease	SHS2 domain protein implicated in nucleic acid metabolism	Cytoplasmic
PF_06066	3/7	0/54	0.011	SBU_000995				COG1340				Uncharacterized coiled-coil protein, contains DUF342 domain	Cytoplasmic
PF_06067	3/7	0/54	0.011	SBU_000992	PF03099;PF02237	TIGR00121	K03524	COG0340	Biotin/lipoate A/B protein ligase family||Biotin protein ligase C terminal domain	birA_ligase	birA; BirA family transcriptional regulator, biotin operon repressor / biotin---[acetyl-CoA-carboxylase] ligase [EC:6.3.4.15]	Biotin-(acetyl-CoA carboxylase) ligase	Cytoplasmic
PF_06068	3/7	0/54	0.011	SBU_000913	PF02457		K18672	COG1624	DisA bacterial checkpoint controller nucleotide-binding		dacA; diadenylate cyclase [EC:2.7.7.85]	Diadenylate cyclase (c-di-AMP synthetase), DisA_N domain	Cytoplasmic
PF_06069	3/7	0/54	0.011	SBU_000555	PF04019		K09735	COG1909	Protein of unknown function (DUF359)		dpck; GTP-dependent dephospho-CoA kinase [EC:2.7.1.237]	Uncharacterized protein, UPF0218 family	Cytoplasmic
PF_06070	3/7	0/54	0.011	SBU_000558	PF07690;PF07690			COG0477	Major Facilitator Superfamily||Major Facilitator Superfamily			MFS family permease	CytoplasmicMembrane
PF_06071	3/7	0/54	0.011	SBU_000280	PF00697		K01817	COG0135	N-(5'phosphoribosyl)anthranilate (PRA) isomerase		trpF; phosphoribosylanthranilate isomerase [EC:5.3.1.24]	Phosphoribosylanthranilate isomerase	Cytoplasmic
PF_06072	3/7	0/54	0.011	SBU_000419		TIGR03268		COG4070		methan_mark_3		Uncharacterized protein, methanogenesis marker protein 3, UPF0288 family	Cytoplasmic
PF_06073	3/7	0/54	0.011	SBU_000058				COG1849				Uncharacterized protein	Unknown
PF_06074	3/7	0/54	0.011	SBU_000830	PF01979	TIGR00857	K01465	COG0044	Amidohydrolase family	pyrC_multi	URA4, pyrC; dihydroorotase [EC:3.5.2.3]	Dihydroorotase or related cyclic amidohydrolase	Cytoplasmic
PF_06075	3/7	0/54	0.011	SBU_000559	PF00293		K03574	COG1051	NUDIX domain		mutT, NUDT15, MTH2; 8-oxo-dGTP diphosphatase [EC:3.6.1.55]	ADP-ribose pyrophosphatase YjhB, NUDIX family	Cytoplasmic
PF_06076	3/7	0/54	0.011	SBU_000192									Cytoplasmic
PF_06077	3/7	0/54	0.011	SBU_001501	PF04422;PF04432		K00441	COG1035	Coenzyme F420 hydrogenase/dehydrogenase, beta subunit N-term||Coenzyme F420 hydrogenase/dehydrogenase, beta subunit C terminus		frhB; coenzyme F420 hydrogenase subunit beta [EC:1.12.98.1]	Coenzyme F420-reducing hydrogenase, beta subunit	Cytoplasmic
PF_06078	3/7	0/54	0.011	SBU_001504	PF09890			COG4069	Uncharacterized protein conserved in archaea (DUF2117)			Uncharacterized protein	Cytoplasmic
PF_06079	3/7	0/54	0.011	SBU_000616	PF01330;PF14520;PF07499	TIGR00084	K03550	COG0632	RuvA N terminal domain||Helix-hairpin-helix domain||RuvA, C-terminal domain	ruvA	ruvA; holliday junction DNA helicase RuvA [EC:5.6.2.4]	Holliday junction resolvasome RuvABC DNA-binding subunit	Cytoplasmic
PF_06080	3/7	0/54	0.011	SBU_000199	PF11950				Protein of unknown function (DUF3467)				Cytoplasmic
PF_06081	3/7	0/54	0.011	SBU_000951	PF01379;PF03900	TIGR00212	K01749	COG0181	Porphobilinogen deaminase, dipyromethane cofactor binding domain||Porphobilinogen deaminase, C-terminal domain	hemC	hemC, HMBS; hydroxymethylbilane synthase [EC:2.5.1.61]	Porphobilinogen deaminase	Cytoplasmic
PF_06082	3/7	0/54	0.011	SBU_001049									Cytoplasmic
PF_06083	3/7	0/54	0.011	SBU_001185									Cytoplasmic
PF_06084	3/7	0/54	0.011	SBU_001596	PF12837			COG1149	4Fe-4S binding domain			MinD superfamily P-loop ATPase, contains an inserted ferredoxin domain	Cytoplasmic
PF_06085	3/7	0/54	0.011	SBU_000741	PF03463;PF03464;PF03465	TIGR00111	K06965	COG1537	eRF1 domain 1||eRF1 domain 2||eRF1 domain 3	pelota	PELO, DOM34, pelA; protein pelota	Stalled ribosome rescue protein Dom34, pelota family	Cytoplasmic
PF_06086	3/7	0/54	0.011	SBU_000744	PF01523		K03592	COG0312	Putative modulator of DNA gyrase		pmbA; PmbA protein	Predicted Zn-dependent protease or its inactivated homolog	Cytoplasmic
PF_06087	3/7	0/54	0.011	SBU_000576	PF03100		K02197	COG2332	CcmE		ccmE; cytochrome c-type biogenesis protein CcmE	Cytochrome c-type biogenesis protein CcmE	Unknown
PF_06088	3/7	0/54	0.011	SBU_000575	PF01578;PF16327		K02198	COG1138	Cytochrome C assembly protein||Cytochrome c-type biogenesis protein CcmF C-terminal		ccmF; cytochrome c-type biogenesis protein CcmF	Cytochrome c biogenesis factor	CytoplasmicMembrane
PF_06089	3/7	0/54	0.011	SBU_000573	PF12840			COG0640	Helix-turn-helix domain			DNA-binding transcriptional regulator, ArsR family	Cytoplasmic
PF_06090	3/7	0/54	0.011		PF02643		K09005	COG1430	Uncharacterized ACR, COG1430		K09005; uncharacterized protein	Uncharacterized conserved membrane protein, UPF0127 family	Cytoplasmic
PF_06091	3/7	0/54	0.011	SBU_001518	PF13386		K08970		Cytochrome C biogenesis protein transmembrane region		rcnA; nickel/cobalt transporter (NicO) family protein		CytoplasmicMembrane
PF_06092	3/7	0/54	0.011	SBU_001513									CytoplasmicMembrane
PF_06093	3/7	0/54	0.011	SBU_001510	PF00590	TIGR02467		COG2241	Tetrapyrrole (Corrin/Porphyrin) Methylases	CbiE		Precorrin-6B methylase 1	Cytoplasmic
PF_06095	3/7	0/54	0.011	SBU_001535	PF01032		K25027;K02015	COG0609	FecCD transport family		btuC; cobalamin transport system permease protein||ABC.FEV.P; iron complex transport system permease protein	ABC-type Fe3+-siderophore transport system, permease component	CytoplasmicMembrane
PF_06097	3/7	0/54	0.011	SBU_001101	PF01035	TIGR00589		COG0350	6-O-methylguanine DNA methyltransferase, DNA binding domain	ogt		O6-methylguanine-DNA--protein-cysteine methyltransferase	Cytoplasmic
PF_06098	3/7	0/54	0.011	SBU_001102	PF00118			COG0459	TCP-1/cpn60 chaperonin family			Chaperonin GroEL (HSP60 family)	Cytoplasmic
PF_06099	3/7	0/54	0.011	SBU_000389	PF00571;PF00571;PF00571;PF00571			COG0517	CBS domain||CBS domain||CBS domain||CBS domain			CBS domain	Cytoplasmic
PF_06100	3/7	0/54	0.011	SBU_000390	PF00571;PF00571;PF00571;PF00571			COG3448	CBS domain||CBS domain||CBS domain||CBS domain			CBS-domain-containing membrane protein	Cytoplasmic
PF_06101	3/7	0/54	0.011	SBU_000391	PF00571;PF00571			COG2905	CBS domain||CBS domain			Signal-transduction protein containing cAMP-binding, CBS, and nucleotidyltransferase domains	Cytoplasmic
PF_06102	3/7	0/54	0.011	SBU_000688	PF02163;PF13180			COG0750	Peptidase family M50||PDZ domain			Membrane-associated protease RseP, regulator of RpoE activity	CytoplasmicMembrane
PF_06103	3/7	0/54	0.011	SBU_000054	PF12724;PF00037			COG1149	Flavodoxin domain||4Fe-4S binding domain			MinD superfamily P-loop ATPase, contains an inserted ferredoxin domain	Cytoplasmic
PF_06104	3/7	0/54	0.011	SBU_001528	PF03453;PF00994;PF03454	TIGR00177	K07219;K03750	COG0303	MoeA N-terminal region (domain I and II)||Probable molybdopterin binding domain||MoeA C-terminal region (domain IV)	molyb_syn	K07219; putative molybdopterin biosynthesis protein||moeA; molybdopterin molybdotransferase [EC:2.10.1.1]	Molybdopterin biosynthesis enzyme	Cytoplasmic
PF_06105	3/7	0/54	0.011	SBU_000136	PF12804		K03752	COG0746	MobA-like NTP transferase domain		mobA; molybdenum cofactor guanylyltransferase [EC:2.7.7.77]	Molybdopterin-guanine dinucleotide biosynthesis protein A	Cytoplasmic
PF_06106	3/7	0/54	0.011	SBU_000757									Cytoplasmic
PF_06107	3/7	0/54	0.011	SBU_000310	PF01238;PF02878;PF02879;PF02880;PF00408		K01809	COG1109	Phosphomannose isomerase type I||Phosphoglucomutase/phosphomannomutase, alpha/beta/alpha domain I||Phosphoglucomutase/phosphomannomutase, alpha/beta/alpha domain II||Phosphoglucomutase/phosphomannomutase, alpha/beta/alpha domain III||Phosphoglucomutase/phosphomannomutase, C-terminal domain		manA, MPI; mannose-6-phosphate isomerase [EC:5.3.1.8]	Phosphomannomutase	Unknown
PF_06108	3/7	0/54	0.011	SBU_000690									Cytoplasmic
PF_06109	3/7	0/54	0.011	SBU_001396	PF07758			COG4089	Protein of unknown function (DUF1614)			Uncharacterized membrane protein	CytoplasmicMembrane
PF_06110	3/7	0/54	0.011	SBU_001394									Cytoplasmic
PF_06111	3/7	0/54	0.011	SBU_001392	PF08461;PF01995		K09720	COG1693	Ribonuclease R winged-helix domain||Domain of unknown function DUF128		nrpRI; HTH-type transcriptional regulator, global nitrogen regulator NrpRI	Repressor of nif and glnA expression	Cytoplasmic
PF_06112	3/7	0/54	0.011	SBU_001521	PF02073			COG2309	Thermophilic metalloprotease (M29)			Leucyl aminopeptidase (aminopeptidase T)	Cytoplasmic
PF_06113	3/7	0/54	0.011	SBU_000831	PF00483			COG1208	Nucleotidyl transferase			NDP-sugar pyrophosphorylase, includes eIF-2Bgamma, eIF-2Bepsilon, and LPS biosynthesis proteins	Unknown
PF_06114	3/7	0/54	0.011	SBU_001326		TIGR03281		COG4020		methan_mark_12		Uncharacterized protein	Cytoplasmic
PF_06115	3/7	0/54	0.011	SBU_001323	PF01991		K02121	COG1390	ATP synthase (E/31 kDa) subunit		ATPVE, ntpE, atpE; V/A-type H+/Na+-transporting ATPase subunit E	Archaeal/vacuolar-type H+-ATPase subunit E/Vma4	Cytoplasmic
PF_06116	3/7	0/54	0.011	SBU_000704	PF09872	TIGR03275		COG4022	Uncharacterized protein conserved in archaea (DUF2099)	methan_mark_8		Uncharacterized protein	Cytoplasmic
PF_06117	3/7	0/54	0.011	SBU_000702									CytoplasmicMembrane
PF_06118	3/7	0/54	0.011	SBU_001219	PF02272		K07462	COG0608	DHHA1 domain		recJ; single-stranded-DNA-specific exonuclease [EC:3.1.-.-]	Single-stranded DNA-specific exonuclease, DHH superfamily, may be involved in archaeal DNA replication intiation	Unknown
PF_06119	3/7	0/54	0.011	SBU_000002	PF01321;PF00557		K01271	COG0006	Creatinase/Prolidase N-terminal domain||Metallopeptidase family M24		pepQ; Xaa-Pro dipeptidase [EC:3.4.13.9]	Xaa-Pro aminopeptidase	Cytoplasmic
PF_06120	3/7	0/54	0.011	SBU_000656	PF13404;PF01037		K03719	COG1522	AsnC-type helix-turn-helix domain||Lrp/AsnC ligand binding domain		lrp; Lrp/AsnC family transcriptional regulator, leucine-responsive regulatory protein	DNA-binding transcriptional regulator, Lrp family	Cytoplasmic
PF_06121	3/7	0/54	0.011	SBU_000399	PF02771;PF02770;PF00441			COG1960	Acyl-CoA dehydrogenase, N-terminal domain||Acyl-CoA dehydrogenase, middle domain||Acyl-CoA dehydrogenase, C-terminal domain			Acyl-CoA dehydrogenase related to the alkylation response protein AidB	Cytoplasmic
PF_06122	3/7	0/54	0.011	SBU_000406	PF00654;PF00571;PF00571;PF02080		K03281	COG0038	Voltage gated chloride channel||CBS domain||CBS domain||TrkA-C domain		TC.CIC; chloride channel protein, CIC family	H+/Cl- antiporter ClcA	CytoplasmicMembrane
PF_06123	3/7	0/54	0.011	SBU_000407	PF08859			COG4273	DGC domain			Uncharacterized protein, contains metal-binding DGC domain	Cytoplasmic
PF_06124	3/7	0/54	0.011	SBU_000050	PF01876		K03539	COG1603	RNase P subunit p30		RPP1, RPP30; ribonuclease P/MRP protein subunit RPP1 [EC:3.1.26.5]	RNase P/RNase MRP subunit p30	Cytoplasmic
PF_06125	3/7	0/54	0.011	SBU_000051	PF00586;PF02769	TIGR01379	K00946	COG0611	AIR synthase related protein, N-terminal domain||AIR synthase related protein, C-terminal domain	thiL	thiL; thiamine-monophosphate kinase [EC:2.7.4.16]	Thiamine monophosphate kinase	Cytoplasmic
PF_06126	3/7	0/54	0.011	SBU_000053		TIGR03270		COG4002		methan_mark_4		Predicted methyltransferase MtxX, methanogen marker protein 4	Cytoplasmic
PF_06127	3/7	0/54	0.011	SBU_001547	PF00582			COG0589	Universal stress protein family			Nucleotide-binding universal stress protein, UspA family	Cytoplasmic
PF_06128	3/7	0/54	0.011	SBU_001544	PF01940	TIGR00297		COG1836	Integral membrane protein DUF92	TIGR00297		Uncharacterized membrane protein	CytoplasmicMembrane
PF_06129	3/7	0/54	0.011	SBU_001543	PF00705;PF02747	TIGR00590	K04802	COG0592	Proliferating cell nuclear antigen, N-terminal domain||Proliferating cell nuclear antigen, C-terminal domain	pcna	PCNA; proliferating cell nuclear antigen	DNA polymerase III sliding clamp (beta) subunit, PCNA homolog	Cytoplasmic
PF_06130	3/7	0/54	0.011	SBU_001542	PF04104		K18882	COG2219	Eukaryotic and archaeal DNA primase, large subunit		priL, pri2, priB; DNA primase large subunit	Eukaryotic-type DNA primase, large subunit	Cytoplasmic
PF_06131	3/7	0/54	0.011	SBU_001541	PF02577		K08999	COG1259	Bifunctional nuclease		K08999; uncharacterized protein	Bifunctional DNase/RNase	Cytoplasmic
PF_06132	3/7	0/54	0.011	SBU_001540	PF12838;PF00037;PF00037;PF12800;PF00037		K00205	COG1143	4Fe-4S dicluster domain||4Fe-4S binding domain||4Fe-4S binding domain||4Fe-4S binding domain||4Fe-4S binding domain		fwdF, fmdF; 4Fe-4S ferredoxin	Formate hydrogenlyase subunit 6/NADH:ubiquinone oxidoreductase 23 kD subunit (chain I)	Cytoplasmic
PF_06133	3/7	0/54	0.011	SBU_000187	PF01174	TIGR03800	K08681	COG0311	SNO glutamine amidotransferase family	PLP_synth_Pdx2	pdxT, pdx2; pyridoxal 5'-phosphate synthase pdxT subunit [EC:4.3.3.6]	Glutamine amidotransferase PdxT (pyridoxal biosynthesis)	Cytoplasmic
PF_06134	3/7	0/54	0.011	SBU_001526	PF13591		K18997		MerR HTH family regulatory protein		cbpM; chaperone modulatory protein CbpM		Cytoplasmic
PF_06135	3/7	0/54	0.011	SBU_001524	PF01025		K03687	COG0576	GrpE		GRPE; molecular chaperone GrpE	Molecular chaperone GrpE (heat shock protein)	Cytoplasmic
PF_06136	3/7	0/54	0.011	SBU_000079	PF13177;PF08542			COG2812	DNA polymerase III, delta subunit||Replication factor C C-terminal domain			DNA polymerase III, gamma/tau subunits	Cytoplasmic
PF_06137	3/7	0/54	0.011	SBU_000469	PF12705		K07465	COG2887	PD-(D/E)XK nuclease superfamily		K07465; putative RecB family exonuclease	RecB family exonuclease	Cytoplasmic
PF_06138	3/7	0/54	0.011	SBU_000610	PF06733;PF06777;PF13307		K10844	COG1199	DEAD_2||Helical and beta-bridge domain||Helicase C-terminal domain		ERCC2, XPD; DNA excision repair protein ERCC-2 [EC:5.6.2.3]	Rad3-related DNA helicase	Cytoplasmic
PF_06139	3/7	0/54	0.011	SBU_000609	PF02566		K07397	COG1765	OsmC-like protein		yhfA; putative redox protein	Uncharacterized OsmC-related protein	Cytoplasmic
PF_06140	3/7	0/54	0.011	SBU_000608	PF09886	TIGR03291		COG4051	Uncharacterized protein conserved in archaea (DUF2113)	methan_mark_17		Uncharacterized protein	Cytoplasmic
PF_06141	3/7	0/54	0.011	SBU_001294	PF05239			COG1873	PRC-barrel domain			Sporulation protein YlmC, PRC-barrel domain family	Cytoplasmic
PF_06142	3/7	0/54	0.011	SBU_001293				COG4096				Type I site-specific restriction endonuclease, part of a restriction-modification system	Cytoplasmic
PF_06144	3/7	0/54	0.011	SBU_000009	PF13279		K07107	COG0824	Thioesterase-like superfamily		ybgC; acyl-CoA thioester hydrolase [EC:3.1.2.-]	Acyl-CoA thioesterase FadM	Cytoplasmic
PF_06145	3/7	0/54	0.011	SBU_000728	PF00717	TIGR02228	K13280	COG0681	Peptidase S24-like	sigpep_I_arch	SEC11, sipW; signal peptidase I [EC:3.4.21.89]	Signal peptidase I	CytoplasmicMembrane
PF_06146	3/7	0/54	0.011	SBU_000513	PF13537;PF00733;PF00733;PF01902	TIGR00290;TIGR03679	K06927;K01953	COG2102	Glutamine amidotransferase domain||Asparagine synthase||Asparagine synthase||Diphthamide synthase	MJ0570_dom;arCOG00187	DPH6; diphthine-ammonia ligase [EC:6.3.1.14]||asnB, ASNS; asparagine synthase (glutamine-hydrolysing) [EC:6.3.5.4]	Diphthamide synthase (EF-2-diphthine--ammonia ligase)	Cytoplasmic
PF_06147	3/7	0/54	0.011	SBU_000514			K07158	COG1412			K07158; uncharacterized protein	rRNA-processing protein FCF1	Cytoplasmic
PF_06148	3/7	0/54	0.011	SBU_000733	PF01699;PF01699	TIGR00367	K07301	COG0530	Sodium/calcium exchanger protein||Sodium/calcium exchanger protein	TIGR00367	yrbG; cation:H+ antiporter	Ca2+/Na+ antiporter	CytoplasmicMembrane
PF_06149	3/7	0/54	0.011	SBU_000954	PF00180	TIGR00183	K00031	COG0538	Isocitrate/isopropylmalate dehydrogenase	prok_nadp_idh	IDH1, IDH2, icd; isocitrate dehydrogenase [EC:1.1.1.42]	Isocitrate dehydrogenase	Cytoplasmic
PF_06150	3/7	0/54	0.011		PF00831	TIGR00012	K02904	COG0255	Ribosomal L29 protein	L29	RP-L29, rpmC; large subunit ribosomal protein L29	Ribosomal protein L29	Cytoplasmic
PF_06151	3/7	0/54	0.011	SBU_000140	PF00288;PF08544	TIGR00549	K00869	COG1577	GHMP kinases N terminal domain||GHMP kinases C terminal	mevalon_kin	MVK, mvaK1; mevalonate kinase [EC:2.7.1.36]	Mevalonate kinase	Cytoplasmic
PF_06155	3/7	0/54	0.011	SBU_000038	PF01740		K17763	COG1366	STAS domain		rsbR; rsbT co-antagonist protein RsbR	Anti-anti-sigma regulatory factor (antagonist of anti-sigma factor)	Cytoplasmic
PF_06156	3/7	0/54	0.011	SBU_000039	PF01740		K17762	COG1366	STAS domain		rsbS; rsbT antagonist protein RsbS	Anti-anti-sigma regulatory factor (antagonist of anti-sigma factor)	Cytoplasmic
PF_06157	3/7	0/54	0.011	SBU_000041	PF07228		K05518		Stage II sporulation protein E (SpoIIE)		rsbX; phosphoserine phosphatase RsbX [EC:3.1.3.3]		Unknown
PF_06158	3/7	0/54	0.011	SBU_000042									Unknown
PF_06159	3/7	0/54	0.011	SBU_000043	PF08543;PF10120	TIGR00097	K21219	COG0351	Phosphomethylpyrimidine kinase||Thiamine-phosphate synthase	HMP-P_kinase	thiDN; hydroxymethylpyrimidine kinase / phosphomethylpyrimidine kinase / thiamine-phosphate diphosphorylase [EC:2.7.1.49 2.7.4.7 2.5.1.3]	Hydroxymethylpyrimidine/phosphomethylpyrimidine kinase	Cytoplasmic
PF_06160	3/7	0/54	0.011	SBU_000452	PF04894;PF04895		K22585	COG1602	Archaeal Nre, N-terminal||Archaeal Nre, C-terminal		nreA; DNA repair protein NreA	Uncharacterized protein	Cytoplasmic
PF_06161	3/7	0/54	0.011										Cytoplasmic
PF_06162	3/7	0/54	0.011	SBU_001145									Unknown
PF_06163	3/7	0/54	0.011	SBU_000660	PF07719			COG3063	Tetratricopeptide repeat			Tfp pilus assembly protein PilF	Cytoplasmic
PF_06164	3/7	0/54	0.011	SBU_000850				COG0814				Amino acid permease	CytoplasmicMembrane
PF_06165	3/7	0/54	0.011	SBU_000848									Cytoplasmic
PF_06166	3/7	0/54	0.011	SBU_001097	PF13231	TIGR03663		COG4745	Dolichyl-phosphate-mannose-protein mannosyltransferase	TIGR03663		Predicted membrane-bound mannosyltransferase	CytoplasmicMembrane
PF_06167	3/7	0/54	0.011	SBU_000562			K09746	COG3390			K09746; uncharacterized protein	Replication protein A (RPA) family protein	Unknown
PF_06168	3/7	0/54	0.011	SBU_000624									Cytoplasmic
PF_06169	3/7	0/54	0.011	SBU_000623	PF01336;PF01336;PF01336			COG1599	OB-fold nucleic acid binding domain||OB-fold nucleic acid binding domain||OB-fold nucleic acid binding domain			ssDNA-binding replication factor A, large subunit	Cytoplasmic
PF_06170	3/7	0/54	0.011	SBU_000622	PF02778;PF01974;PF02778;PF01974	TIGR00324;TIGR00324	K01170;K01170	COG1676	tRNA intron endonuclease, N-terminal domain||tRNA intron endonuclease, catalytic C-terminal domain||tRNA intron endonuclease, N-terminal domain||tRNA intron endonuclease, catalytic C-terminal domain	endA;endA	endA; tRNA-intron endonuclease, archaea type [EC:4.6.1.16]||endA; tRNA-intron endonuclease, archaea type [EC:4.6.1.16]	tRNA splicing endonuclease	Cytoplasmic
PF_06171	3/7	0/54	0.011	SBU_000247	PF01048	TIGR03664	K11783	COG0775	Phosphorylase superfamily	fut_nucase	mqnB; futalosine hydrolase [EC:3.2.2.26]	Nucleoside phosphorylase	Cytoplasmic
PF_06172	3/7	0/54	0.011	SBU_000028	PF00254			COG1047	FKBP-type peptidyl-prolyl cis-trans isomerase			FKBP-type peptidyl-prolyl cis-trans isomerase 2	Cytoplasmic
PF_06173	3/7	0/54	0.011	SBU_001366	PF00293		K01515	COG1051	NUDIX domain		nudF; ADP-ribose pyrophosphatase [EC:3.6.1.13 3.6.1.-]	ADP-ribose pyrophosphatase YjhB, NUDIX family	Cytoplasmic
PF_06174	3/7	0/54	0.011	SBU_001365				COG1814				Predicted Fe2+/Mn2+ transporter, VIT1/CCC1 family	CytoplasmicMembrane
PF_06175	3/7	0/54	0.011	SBU_000048			K00201	COG1029			fwdB, fmdB; formylmethanofuran dehydrogenase subunit B [EC:1.2.7.12]	Formylmethanofuran dehydrogenase subunit B	Cytoplasmic
PF_06176	3/7	0/54	0.011	SBU_000047	PF01568			COG1153	Molydopterin dinucleotide binding domain			Formylmethanofuran dehydrogenase subunit D	Cytoplasmic
PF_06177	3/7	0/54	0.011	SBU_000900	PF01900		K03537	COG1369	Rpp14/Pop5 family		POP5; ribonuclease P/MRP protein subunit POP5 [EC:3.1.26.5]	RNase P/RNase MRP subunit POP5	Cytoplasmic
PF_06178	3/7	0/54	0.011	SBU_000271	PF01968	TIGR03123	K07072	COG1548	Hydantoinase/oxoprolinase	one_C_unchar_1	mfnF; (4-(4-[2-(gamma-L-glutamylamino)ethyl]phenoxymethyl)furan-2-yl)methanamine synthase [EC:2.5.1.131]	Uncharacterized protein, hydantoinase/oxoprolinase family	Cytoplasmic
PF_06179	3/7	0/54	0.011	SBU_000356									CytoplasmicMembrane
PF_06180	3/7	0/54	0.011	SBU_000355	PF01496;PF01496		K02123	COG1269	V-type ATPase 116kDa subunit family||V-type ATPase 116kDa subunit family		ATPVI, ntpI, atpI; V/A-type H+/Na+-transporting ATPase subunit I	Archaeal/vacuolar-type H+-ATPase subunit I/STV1	CytoplasmicMembrane
PF_06181	3/7	0/54	0.011	SBU_000325	PF01769;PF01769		K07244	COG1824	Divalent cation transporter||Divalent cation transporter		K07244; mgtE-like transporter	Permease, similar to cation transporters	CytoplasmicMembrane
PF_06182	3/7	0/54	0.011	SBU_000324	PF02632		K03523	COG1268	BioY family		bioY; biotin transport system substrate-specific component	Biotin transporter BioY	CytoplasmicMembrane
PF_06183	3/7	0/54	0.011	SBU_001308	PF05833;PF05670		K24971	COG1293	Fibronectin-binding protein A N-terminus (FbpA)||Domain of unknown function (DUF814)		NEMF, RQC2; nuclear export mediator factor NEMF	Predicted component of the ribosome quality control (RQC) complex, YloA/Tae2 family, contains fibronectin-binding (FbpA) and DUF814 domains	Cytoplasmic
PF_06184	3/7	0/54	0.011	SBU_001539				COG1897				Homoserine trans-succinylase	Cytoplasmic
PF_06185	3/7	0/54	0.011	SBU_000275	PF01416	TIGR00071	K06173	COG0101	tRNA pseudouridine synthase	hisT_truA	truA, PUS1; tRNA pseudouridine38-40 synthase [EC:5.4.99.12]	tRNA U38,U39,U40 pseudouridine synthase TruA	Cytoplasmic
PF_06186	3/7	0/54	0.011	SBU_000276	PF01866	TIGR00322;TIGR03682		COG1736	Putative diphthamide synthesis protein	diphth2_R;arCOG04112		Diphthamide synthase subunit DPH2	Cytoplasmic
PF_06187	3/7	0/54	0.011	SBU_000885	PF02654	TIGR00317	K02233	COG0368	Cobalamin-5-phosphate synthase	cobS	E2.7.8.26, cobS, cobV; adenosylcobinamide-GDP ribazoletransferase [EC:2.7.8.26]	Cobalamin synthase	CytoplasmicMembrane
PF_06188	3/7	0/54	0.011	SBU_001264	PF00206;PF10415		K01744	COG1027	Lyase||Fumarase C C-terminus		aspA; aspartate ammonia-lyase [EC:4.3.1.1]	Aspartate ammonia-lyase	Cytoplasmic
PF_06189	3/7	0/54	0.011	SBU_001263				COG2373				Uncharacterized conserved protein YfaS, alpha-2-macroglobulin family	Unknown
PF_06190	3/7	0/54	0.011	SBU_000970	PF03176			COG1033	MMPL family			Predicted exporter protein, RND superfamily	CytoplasmicMembrane
PF_06191	3/7	0/54	0.011	SBU_000969				COG1510				DNA-binding transcriptional regulator GbsR, MarR family	Cytoplasmic
PF_06192	3/7	0/54	0.011	SBU_000968	PF10633			COG1361	NPCBM-associated, NEW3 domain of alpha-galactosidase			Uncharacterized conserved protein	Unknown
PF_06193	3/7	0/54	0.011	SBU_001309	PF01817			COG1605	Chorismate mutase type II			Chorismate mutase	Cytoplasmic
PF_06194	3/7	0/54	0.011	SBU_001310									Cytoplasmic
PF_06198	3/7	0/54	0.011	SBU_000019			K07329	COG3353			flaF; archaeal flagellar protein FlaF	Archaellum component FlaF, FlaF/FlaG flagellin family	Unknown
PF_06199	3/7	0/54	0.011	SBU_000020	PF05377;PF04659			COG3351	Flagella accessory protein C (FlaC)||Archaeal flagella protein			Archaellum component FlaD/FlaE	CytoplasmicMembrane
PF_06200	3/7	0/54	0.011	SBU_000065	PF10826			COG5525	Protein of unknown function (DUF2551)			Phage terminase, large subunit GpA	Cytoplasmic
PF_06201	3/7	0/54	0.011	SBU_000064	PF00583		K03789	COG0456	Acetyltransferase (GNAT) family		rimI; [ribosomal protein S18]-alanine N-acetyltransferase [EC:2.3.1.266]	Ribosomal protein S18 acetylase RimI and related acetyltransferases	Cytoplasmic
PF_06202	3/7	0/54	0.011	SBU_000063	PF03686		K09713	COG1255	Uncharacterised protein family (UPF0146)		K09713; uncharacterized protein	Uncharacterized protein, UPF0146 family	Cytoplasmic
PF_06203	3/7	0/54	0.011	SBU_000943	PF13353;PF04055	TIGR02495	K04069	COG1180	4Fe-4S single cluster domain||Radical SAM superfamily	NrdG2	pflA, pflC, pflE; pyruvate formate lyase activating enzyme [EC:1.97.1.4]	Pyruvate-formate lyase-activating enzyme	Cytoplasmic
PF_06204	3/7	0/54	0.011	SBU_001377	PF02505			COG4055	Methyl-coenzyme M reductase operon protein D			Methyl coenzyme M reductase, subunit D	Cytoplasmic
PF_06205	3/7	0/54	0.011	SBU_001375	PF00491	TIGR01230	K01480	COG0010	Arginase family	agmatinase	speB; agmatinase [EC:3.5.3.11]	Arginase family enzyme	Cytoplasmic
PF_06206	3/7	0/54	0.011	SBU_001374	PF00717	TIGR02228	K13280	COG0681	Peptidase S24-like	sigpep_I_arch	SEC11, sipW; signal peptidase I [EC:3.4.21.89]	Signal peptidase I	CytoplasmicMembrane
PF_06208	3/7	0/54	0.011	SBU_000220	PF01629			COG1417	Domain of unknown function DUF22			Uncharacterized protein	Unknown
PF_06209	3/7	0/54	0.011	SBU_000209			K22177	COG0839			fqoJ; F420H2:quinone oxidoreductase subunit J [EC:1.1.98.4]	NADH:ubiquinone oxidoreductase subunit 6 (chain J)	CytoplasmicMembrane
PF_06210	3/7	0/54	0.011	SBU_000928				COG1658				5S rRNA maturation endonuclease (Ribonuclease M5), contains TOPRIM domain	Cytoplasmic
PF_06211	3/7	0/54	0.011	SBU_000929	PF02594	TIGR00251	K09131	COG1872	Uncharacterised ACR, YggU family COG1872	TIGR00251	K09131; uncharacterized protein	Uncharacterized conserved protein YggU, UPF0235/DUF167 family	Cytoplasmic
PF_06212	3/7	0/54	0.011	SBU_000930	PF01930		K07464	COG1468	Domain of unknown function DUF83		cas4; CRISPR-associated exonuclease Cas4 [EC:3.1.12.1]	CRISPR/Cas system-associated exonuclease Cas4, RecB family	Cytoplasmic
PF_06213	3/7	0/54	0.011	SBU_000055	PF07992			COG0492	Pyridine nucleotide-disulphide oxidoreductase			Thioredoxin reductase	Cytoplasmic
PF_06214	3/7	0/54	0.011	SBU_000361	PF01026	TIGR00010	K03424	COG0084	TatD related DNase	TIGR00010	tatD; TatD DNase family protein [EC:3.1.21.-]	Tat protein secretion system quality control protein TatD (DNase activity)	Cytoplasmic
PF_06215	3/7	0/54	0.011	SBU_000923	PF00571;PF00571;PF02195			COG0517	CBS domain||CBS domain||ParB-like nuclease domain			CBS domain	Cytoplasmic
PF_06216	3/7	0/54	0.011	SBU_000921	PF07885;PF02254;PF02080			COG0569	Ion channel||TrkA-N domain||TrkA-C domain			Trk K+ transport system, NAD-binding component	CytoplasmicMembrane
PF_06217	3/7	0/54	0.011	SBU_000920	PF02254;PF02080			COG0569	TrkA-N domain||TrkA-C domain			Trk K+ transport system, NAD-binding component	CytoplasmicMembrane
PF_06220	3/7	0/54	0.011	SBU_000245	PF13463				Winged helix DNA-binding domain				Cytoplasmic
PF_06221	3/7	0/54	0.011	SBU_000759	PF06745			COG0467	KaiC			RecA-superfamily ATPase, KaiC/GvpD/RAD55 family	Cytoplasmic
PF_06222	3/7	0/54	0.011	SBU_000760	PF13426;PF00989;PF00989;PF05763	TIGR00229;TIGR00229		COG2202	PAS domain||PAS fold||PAS fold||Protein of unknown function (DUF835)	sensory_box;sensory_box		PAS domain	CytoplasmicMembrane
PF_06223	3/7	0/54	0.011	SBU_000762	PF00482;PF00482		K07333	COG2064	Type II secretion system (T2SS), protein F||Type II secretion system (T2SS), protein F		flaJ; archaeal flagellar protein FlaJ	Pilus assembly protein TadC	CytoplasmicMembrane
PF_06224	3/7	0/54	0.011	SBU_000763	PF07790;PF10102		K23255	COG5306	Archaeal Type IV pilin, N-terminal||Domain of unknown function (DUF2341)		pilA; archaeal type IV pilus assembly protein PilA	Uncharacterized protein	Unknown
PF_06225	3/7	0/54	0.011	SBU_000827	PF08282;PF08282	TIGR01487;TIGR01482	K22223	COG0561	haloacid dehalogenase-like hydrolase||haloacid dehalogenase-like hydrolase	Pglycolate_arch;SPP-subfamily	pgp; phosphoglycolate phosphatase [EC:3.1.3.18]	Hydroxymethylpyrimidine pyrophosphatase and other HAD family phosphatases	Cytoplasmic
PF_06226	3/7	0/54	0.011	SBU_001598	PF06245			COG4198	Protein of unknown function (DUF1015)			Uncharacterized conserved protein, DUF1015 family	Cytoplasmic
PF_06227	3/7	0/54	0.011	SBU_001600									Unknown
PF_06228	3/7	0/54	0.011	SBU_001601									Cytoplasmic
PF_06229	3/7	0/54	0.011	SBU_000067	PF00398	TIGR00755	K02528	COG0030	Ribosomal RNA adenine dimethylase	ksgA	ksgA; 16S rRNA (adenine1518-N6/adenine1519-N6)-dimethyltransferase [EC:2.1.1.182]	16S rRNA A1518 and A1519 N6-dimethyltransferase RsmA/KsgA/DIM1 (may also have DNA glycosylase/AP lyase activity)	Cytoplasmic
PF_06230	3/7	0/54	0.011	SBU_000066	PF03599;PF14251	TIGR00284		COG0294	CO dehydrogenase/acetyl-CoA synthase delta subunit||Domain of unknown function (DUF4346)	TIGR00284		Dihydropteroate synthase	Cytoplasmic
PF_06231	3/7	0/54	0.011	SBU_000177	PF13646			COG1413	HEAT repeats			HEAT repeat	Cytoplasmic
PF_06232	3/7	0/54	0.011	SBU_001337				COG3043				Nitrate reductase cytochrome c-type subunit	Unknown
PF_06288	3/7	0/54	0.011	SBU_001058	PF01139		K14415	COG1690	tRNA-splicing ligase RtcB		RTCB, rtcB; tRNA-splicing ligase RtcB (3'-phosphate/5'-hydroxy nucleic acid ligase) [EC:6.5.1.8]	RNA-splicing ligase RtcB, repairs tRNA damage	Cytoplasmic
PF_06290	3/7	0/54	0.011	SBU_000222	PF04422;PF04432;PF13534		K00125	COG1035	Coenzyme F420 hydrogenase/dehydrogenase, beta subunit N-term||Coenzyme F420 hydrogenase/dehydrogenase, beta subunit C terminus||4Fe-4S dicluster domain		fdhB; formate dehydrogenase (coenzyme F420) beta subunit [EC:1.17.98.3 1.8.98.6]	Coenzyme F420-reducing hydrogenase, beta subunit	Cytoplasmic
PF_06291	3/7	0/54	0.011	SBU_000313									Cytoplasmic
PF_06294	3/7	0/54	0.011	SBU_000621	PF07992;PF02852			COG1249	Pyridine nucleotide-disulphide oxidoreductase||Pyridine nucleotide-disulphide oxidoreductase, dimerisation domain			Pyruvate/2-oxoglutarate dehydrogenase complex, dihydrolipoamide dehydrogenase (E3) component or related enzyme	Cytoplasmic
PF_06295	3/7	0/54	0.011	SBU_000085				COG1571				tRNA(Ile2) C34 agmatinyltransferase TiaS	Cytoplasmic
PF_06301	3/7	0/54	0.011	SBU_000906	PF03551		K10947	COG1695	Transcriptional regulator PadR-like family		padR; PadR family transcriptional regulator, regulatory protein PadR	DNA-binding transcriptional regulator, PadR family	Cytoplasmic

## Sheet: Supplementary Data 5
Supplementary Data 5 | AcrA sequences retrieved from Musat et al. 2024 (https://doi.org/10.1016/j.mib.2024.102486).
Acc	Species	Experimental validated	lineage_classification	genome_accession_r220	gtdb_taxonomy_r220
GB_GCA_002255135.1___NJEQ01000062.1_2	EX4572-44 sp002255135	No	Other Acr-encoding genera	GB_GCA_002255135.1	d__Archaea; p__Halobacteriota; c__Methanosarcinia; o__Methanosarcinales; f__EX4572-44; g__EX4572-44; s__EX4572-44 sp002254825
GB_GCA_003661185.1___QMVQ01000012.1_16	B39-G2 sp003661185	No	Other Acr-encoding genera	GB_GCA_003661185.1	d__Archaea; p__Halobacteriota; c__Syntropharchaeia; o__Alkanophagales; f__B39-G2; g__Alkanophaga; s__Alkanophaga liquidiphilum
GB_GCA_003661185.1___QMVQ01000070.1_5	B39-G2 sp003661185	No	Other Acr-encoding genera	GB_GCA_003661185.1	d__Archaea; p__Halobacteriota; c__Syntropharchaeia; o__Alkanophagales; f__B39-G2; g__Alkanophaga; s__Alkanophaga liquidiphilum
GB_GCA_005191415.1___SUPS01000008.1_18	HEL-GB-A sp005191415 (SUPS01000008.1_18)	No	Other Acr-encoding genera	GB_GCA_005191415.1	d__Archaea;p__Asgardarchaeota;c__Lokiarchaeia;o__Helarchaeales;f__HEL-GB-A;g__HEL-GB-A;s__HEL-GB-A sp005191415
GB_GCA_005191415.1___SUPS01000022.1_19	HEL-GB-A sp005191415 (SUPS01000022.1_19)	No	Other Acr-encoding genera	GB_GCA_005191415.1	d__Archaea;p__Asgardarchaeota;c__Lokiarchaeia;o__Helarchaeales;f__HEL-GB-A;g__HEL-GB-A;s__HEL-GB-A sp005191415
GB_GCA_005191425.1___SUPR01000026.1_31	HEL-GB-B sp005191425	No	Other Acr-encoding genera	GB_GCA_005191425.1	d__Archaea;p__Asgardarchaeota;c__Lokiarchaeia;o__Helarchaeales;f__HEL-GB-B;g__HEL-GB-B;s__HEL-GB-B sp005191425
GB_GCA_004347925.1___QNVD01000218.1_3	Candidatus Cerberiarchaeum oleivorans	Yes	Other Acr-encoding genera	GB_GCA_004347925.1	d__Archaea;p__Hadarchaeota;c__Hadarchaeia;o__Hadarchaeales;f__WYZ-LMO6;g__WYZ-LMO6;s__WYZ-LMO6 sp004347925
GB_GCA_002010305.1___MTND01000019.1_11	JdFR-42 sp002010305	No	Other Acr-encoding genera	GB_GCA_002010305.1	d__Archaea;p__Halobacteriota;c__Archaeoglobi;o__Archaeoglobales;f__JdFR-42;g__JdFR-42;s__JdFR-42 sp002010305
GB_GCA_002010305.1___MTND01000015.1_11	JdFR-42 sp002010305	No	Other Acr-encoding genera	GB_GCA_002010305.1	d__Archaea;p__Halobacteriota;c__Archaeoglobi;o__Archaeoglobales;f__JdFR-42;g__JdFR-42;s__JdFR-42 sp002010305
GD_Cm_T35_P3_bin.32___G35_3_bin.32NODE_1531_length_26563_cov_7.975270_14	Ca. Methanoliparia zhangii	Yes	Other Acr-encoding genera	GD_Cm_T35_P3_bin.32	d__Archaea;p__Halobacteriota;c__Methanoliparia;o__Methanoliparales;f__Methanoliparaceae;g__Methanoliparum;s__
HX_O_T65_bin.11___J65_bin.11NODE_395_length_74456_cov_55.603678_38	Ca. Methanoliparia widdelii	Yes	Other Acr-encoding genera	HX_O_T65_bin.11	d__Archaea;p__Halobacteriota;c__Methanoliparia;o__Methanoliparales;f__Methanoliparaceae;g__Methanoliparum;s__
GB_GCA_004212075.1___RXIF01000008.1_4	Methanoliparum thermophilum	Yes	Other Acr-encoding genera	GB_GCA_004212075.1	d__Archaea;p__Halobacteriota;c__Methanoliparia;o__Methanoliparales;f__Methanoliparaceae;g__Methanoliparum;s__Methanoliparum thermophilum
GB_GCA_004212085.1___RXIL01000175.1_4	Methanolliviera hydrocarbonicum	No	Other Acr-encoding genera	GB_GCA_004212085.1	d__Archaea;p__Halobacteriota;c__Methanoliparia;o__Methanoliparales;f__Methanoliparaceae;g__Methanolliviera;s__Methanolliviera hydrocarbonicum
GB_GCA_004193545.1___RPGO01000005.1_54	RPGO01 sp004193545	No	Other Acr-encoding genera	GB_GCA_004193545.1	d__Archaea;p__Halobacteriota;c__Methanosarcinia;o__Methanosarcinales;f__EX4572-44;g__Ethanoperedens;s__Ethanoperedens ethanivorans
GB_GCA_004193545.1___RPGO01000005.1_45	Ca. Argoarchaeum ethanivorans	Yes	Other Acr-encoding genera	GB_GCA_004193545.1	d__Archaea;p__Halobacteriota;c__Methanosarcinia;o__Methanosarcinales;f__EX4572-44;g__Ethanoperedens;s__Ethanoperedens ethanivorans
GB_GCA_004212095.1___RXIJ01000014.1_5	RPGO01 sp004212095	No	Other Acr-encoding genera	GB_GCA_004212095.1	d__Archaea;p__Halobacteriota;c__Methanosarcinia;o__Methanosarcinales;f__EX4572-44;g__Ethanoperedens;s__Ethanoperedens sp004212095
GB_GCA_012910725.1___WNEG01000080.1_17	Ca. Ethanoperedens thermophilum	Yes	Other Acr-encoding genera	GB_GCA_012910725.1	d__Archaea;p__Halobacteriota;c__Methanosarcinia;o__Methanosarcinales;f__EX4572-44;g__Ethanoperedens;s__Ethanoperedens thermophilum
GB_GCA_002254825.2___NJEL02000005.1_23	EX4572-44 sp002254825	No	Other Acr-encoding genera	GB_GCA_002254825.2	d__Archaea;p__Halobacteriota;c__Methanosarcinia;o__Methanosarcinales;f__EX4572-44;g__EX4572-44;s__EX4572-44 sp002254825
GB_GCA_029259535.1___JAPHEF010000018.1_25	Ca. Alkanophaga liquidphilum	Yes	Other Acr-encoding genera	GB_GCA_029259535.1	d__Archaea;p__Halobacteriota;c__Syntropharchaeia;o__Alkanophagales;f__B39-G2;g__Alkanophaga;s__Alkanophaga liquidiphilum
GB_GCA_029259545.1___JAPHEE010000011.1_21	Ca. Alkanophaga volatiphilum	Yes	Other Acr-encoding genera	GB_GCA_029259545.1	d__Archaea;p__Halobacteriota;c__Syntropharchaeia;o__Alkanophagales;f__B39-G2;g__Alkanophaga;s__Alkanophaga volatiphilum
GB_GCA_001766825.1___LYOR01000001.1_301	Syntropharchaeum butanivorans (LYOR01000001.1_301)	Yes	Syntropharchaeum	GB_GCA_001766825.1	d__Archaea;p__Halobacteriota;c__Syntropharchaeia;o__Syntropharchaeales;f__Syntropharchaeaceae;g__Syntropharchaeum;s__Syntropharchaeum butanivorans
GB_GCA_001766825.1___LYOR01000007.1_47	Syntropharchaeum butanivorans (LYOR01000007.1_47)	Yes	Syntropharchaeum	GB_GCA_001766825.1	d__Archaea;p__Halobacteriota;c__Syntropharchaeia;o__Syntropharchaeales;f__Syntropharchaeaceae;g__Syntropharchaeum;s__Syntropharchaeum butanivorans
GB_GCA_001766825.1___LYOR01000007.1_33	Syntropharchaeum butanivorans (LYOR01000007.1_33)	Yes	Syntropharchaeum	GB_GCA_001766825.1	d__Archaea;p__Halobacteriota;c__Syntropharchaeia;o__Syntropharchaeales;f__Syntropharchaeaceae;g__Syntropharchaeum;s__Syntropharchaeum butanivorans
GB_GCA_001766825.1___LYOR01000003.1_42	Syntropharchaeum butanivorans (LYOR01000003.1_42)	Yes	Syntropharchaeum	GB_GCA_001766825.1	d__Archaea;p__Halobacteriota;c__Syntropharchaeia;o__Syntropharchaeales;f__Syntropharchaeaceae;g__Syntropharchaeum;s__Syntropharchaeum butanivorans
GB_GCA_001766815.1___LYOS01000003.1_176	Syntropharchaeum_A caldarius (LYOS01000003.1_176)	Yes	Syntropharchaeum	GB_GCA_001766815.1	d__Archaea;p__Halobacteriota;c__Syntropharchaeia;o__Syntropharchaeales;f__Syntropharchaeaceae;g__Syntropharchaeum;s__Syntropharchaeum caldarius
GB_GCA_001766815.1___LYOS01000008.1_5	Syntropharchaeum_A caldarius (LYOS01000008.1_5)	Yes	Syntropharchaeum	GB_GCA_001766815.1	d__Archaea;p__Halobacteriota;c__Syntropharchaeia;o__Syntropharchaeales;f__Syntropharchaeaceae;g__Syntropharchaeum;s__Syntropharchaeum caldarius
GB_GCA_001766815.1___LYOS01000002.1_372	Syntropharchaeum_A caldarius (LYOS01000002.1_372)	Yes	Syntropharchaeum	GB_GCA_001766815.1	d__Archaea;p__Halobacteriota;c__Syntropharchaeia;o__Syntropharchaeales;f__Syntropharchaeaceae;g__Syntropharchaeum;s__Syntropharchaeum caldarius
GB_GCA_001766815.1___LYOS01000001.1_339	Syntropharchaeum_A caldarius (LYOS01000001.1_339)	Yes	Syntropharchaeum	GB_GCA_001766815.1	d__Archaea;p__Halobacteriota;c__Syntropharchaeia;o__Syntropharchaeales;f__Syntropharchaeaceae;g__Syntropharchaeum;s__Syntropharchaeum caldarius
GB_GCA_001399805.1___LIHJ01000018.1_10	BA1 sp001399805	No	Other Acr-encoding genera	GB_GCA_001399805.1	d__Archaea;p__Thermoproteota;c__Bathyarchaeia;o__Bathyarchaeales;f__Bathyarchaeaceae;g__BA1;s__BA1 sp001399805
GB_GCA_001399795.1___LIHK01000056.1_152	BA2 sp001399795	No	Other Acr-encoding genera	GB_GCA_001399795.1	d__Archaea;p__Thermoproteota;c__Bathyarchaeia;o__Bathyarchaeales;f__Bathyarchaeaceae;g__BA2;s__BA2 sp001399795

## Sheet: Supplementary Data 6
Supplementary Data 6 | Derivation of ΔG0' for each metabolic step of AOB											Standard thermodynamic quantities used for ΔG0' calculation
							Double check				Table 1. Gibbs energy of formation at biological standard conditions (pH = 7)
					E0'[XH2/X] (V)		E0'[XH2/X] (V)				Comopund	ΔGf0’ (kJ mol-1)
Index	Reaction	ΔG0'	stoichiometry	Enzyme	-0.414	-0.22	-0.414	-0.22			C4H10 (g)	-17.2
R1	C4H10 (g) + CoM-S-S-CoB == C4H9-S-CoM + HS-CoB	16.9	1	Mcr	16.9	16.9	16.9	16.9			H2O	-237.178
R2	HS-CoM + HS-CoB + 2Fdred + 2H+ + 2F420 == CoM-S-S-CoB + 2Fdox + 2F420H2	7.141	1	HdrABC-FrhB	7.141	7.141	7.141	7.141			CO (g)	-137.15
R3	C4H9-S-CoM + CoA + H2O + 2X == Butyryl-CoA + HS-CoM + 2XH2	-386Ex-55.801	1	?	104.003	29.119	104.003	29.119			CO2 (g)	-394.4
R4	Butyryl-CoA + 2NAD+ + 2Fdred == Crotonyl-CoA + 2NADH + 2Fdox	25.09	1	Bcd-EtfAB	25.09	25.09	25.09	25.09			H2 (g)	0
R5	Crotonyl-CoA + H2O == (S)-3-Hydroxybutyryl-CoA	0.3	1	Ech	0.3	0.3	0.3	0.3			H+	-39.87
R6	(S)-3-Hydroxybutyryl-CoA + NAD+ == Acetoacetyl-CoA + NADH + H+	12.545	1	HADH	12.545	12.545	12.545	12.545			Sulfate	-744.6
R7	Acetoacetyl-CoA + CoA == 2 Acetyl-CoA	-28.1	1	ACAT	-28.1	-28.1	-28.1	-28.1			Sulfide (HS-)	12.05
R8	NADH + H+ + MQ == NAD+ + MQH2	-46.32	5	NDH	-46.32	-46.32	-231.6	-231.6			CH4 (g)	-50.7
R9	Acetyl-CoA + H4MPT + 2 Fdox + H2O == CH3-H4MPT + CoA + CO2 (g) + 2 Fdred + 2H+	66.114	2	ACS-CODH	66.114	66.114	132.228	132.228
R10	CH3-H4MPT + NAD+ == CH2=H4MPT + NADH + H+	1.14	2	Met	1.14	1.14	2.28	2.28
R11	CH2=H4MPT + F420 + H+ == CH≡H4MPT+ + F420H2	-6.5	2	Mtd	-6.5	-6.5	-13	-13			Table 2. Redox potential for redox couples involved in AOB under biological standard conditions (pH = 7)
R12	CH≡H4MPT+ + H2O == HCO-H4MPT + H+	2	2	Mch	2	2	4	4			Half reaction	E0' (V)	Referecne
R13	HCO-H4MPT + MF == HCO-MF + H4MPT	-21.1	2	Ftr	-21.1	-21.1	-42.2	-42.2			X + 2e- + 2H+ == XH2	Ex	This work
R14	HCO-MF + H2O + 2Fdox == CO2 (g) + MF + 2H+ + 2Fdred	0.598	2	Fwd	0.598	0.598	1.196	1.196			2H+ + 2e- == H2	-0.414	https://www.ncbi.nlm.nih.gov/pmc/articles/PMC4867364/
R15	F420H2 + MQ == F420 + MQH2	-50.18	4	Fqo	-50.18	-50.18	-200.72	-200.72			MQ + 2e- + 2H+ ==MQH2	-0.08	https://www.ncbi.nlm.nih.gov/pmc/articles/PMC5371075/
R16	2 Fdred + 2H+ + MQ == 2 Fdox + MQH2	-81.06	2	Nuo	-81.06	-81.06	-162.12	-162.12			NAD+ + H+ + 2e- == NADH	-0.32	https://www.ncbi.nlm.nih.gov/pmc/articles/PMC4867364/
R17	MQH2 + X == MQ + XH2	-193Ex-15.440	11	MHCs	64.462	27.02	709.082	297.22			2Fdox + 2H+ + 2e- == 2Fdred	-0.5	https://www.nature.com/articles/nrmicro1931	The exact redox potential of the ferredoxin is not known, we used the -500 mV following Thauer et al., 2008
AOB	C4H10 (g) + 8H2O + 13X == 4CO2 (g) + 13XH2	-2509Ex-701.702	1		337.024	-149.72	337.025	-149.721			F420 + 2H+ + 2e- == F420H2	-0.34	https://www.ncbi.nlm.nih.gov/pmc/articles/PMC4867364/		MP: methanophenazine	https://chemistry-europe.onlinelibrary.wiley.com/doi/abs/10.1002/cbic.200390053
SR	4XH2 + SO42- + H+ == HS- + 4X + 4H2O	772Ex + 167.416	3.25		-152.192	-2.424					MP + 2e- + 2H+ == MPH2	-0.165	https://www.ncbi.nlm.nih.gov/pmc/articles/PMC5371075/
AOB-SR	C4H10 (g) + 3.25SO42- + 3.25H+ == 3.25HS- + 5H2O + 4CO2 (g)	-157.6	1		-157.6	-157.598					Crotonyl-CoA + 2e- == Butyryl-CoA	-0.01	https://www.nature.com/articles/nrmicro1931		pH = 7, ion strength = 0, pMg = 0
											CO2 (g) + 2H+ + 2e- == CO (aq) + H2O	-0.602	eQuilibrator	CO + H2O <=> CO2	pH = 7, ion strength = 0, pMg = 0
											CoA + 2 CO2 (g) + 8e- = Acetyl-CoA(aq) + 3 H2O	-0.324	eQuilibrator	Acetyl-CoA(aq) + 3 H2O(l) ⇌ CoA(aq) + 2 CO2(g) + 8e-	pH = 7, ion strength = 0, pMg = 0
1. Calculation of Changes in free energy of R1											Acetoacetyl-CoA(aq) + 2e- == (S)-3-Hydroxybutyryl-CoA(aq)	-0.255	eQuilibrator	Acetoacetyl-CoA <=> (S)-3-Hydroxybutyryl-CoA
R1	C4H10 (g) + CoM-S-S-CoB == C4H9-S-CoM + HS-CoB	16.9									CoM-S-S-CoB + 2e- == HS-CoM + HS-CoB	-0.143	https://chemistry-europe.onlinelibrary.wiley.com/doi/10.1002/cbic.200390053
	ΔG0'[R1] = ΔG0'[R1E1] - ΔGf0'(C4H10) + ΔGf0'(CH4) - ΔGf0'(CH3-S-CoM) + ΔGf0'(C4H9-S-CoM)										MQ: menaquione
	= ΔG0'[R1E1] - ΔGf0'(C4H10) + ΔGf0'(CH4) + 3 x ΔGgr0'(-CH2-)										MP: methanophenazine
	= 30 - (-17.2) + (-50.75) + 3 x 6.8 = 16.9
R1E1	CH4 (g) + CoM-S-S-CoB == CH3-S-CoM + HS-CoB	30									Table 3. Changes in free energy of the reactions from involved in AOB
	See Table 3										Reactions	ΔG0’ (kJ mol-1)	reference
											CH3-S-CoM + HS-CoB == CH4 (g) + CoM-S-S-CoB	-30	https://www.nature.com/articles/nrmicro1931
2. Calculation of Changes in free energy for R2											CH3-H4MPT + F420 == CH2=H4MPT + F420H2	5	https://pubmed.ncbi.nlm.nih.gov/1459985/
R2	HS-CoM + HS-CoB + 2Fdred + 2H+ + 2F420 == CoM-S-S-CoB + 2Fdox + 2F420H2	7.141									CH2=H4MPT + F420 + H+ == CH≡H4MPT+ + F420H2	-6.5	https://pubmed.ncbi.nlm.nih.gov/1459985/
	R2 = R2E1 + R2E2 + 2 x R2E3										CH≡H4MPT+ + H2O == HCO-H4MPT + H+	2	https://pubmed.ncbi.nlm.nih.gov/1459985/
											HCO-H4MPT + MF == HCO-MF + H4MPT	-21.1	https://pubmed.ncbi.nlm.nih.gov/1459985/
R2E1	HS-CoM + HS-CoB == CoM-S-S-CoB + H2 (g)	52.303									HCO-MF + H2O == CO2 (g) + H2 (g) + MF	-16	https://pubmed.ncbi.nlm.nih.gov/1459985/
	ΔE = E0'[H2/H+] - E0'[HS-CoM+HS-CoB/CoM-S-S-CoB]
	ΔG0' = -nFΔE
											Table 4. Contribution of structural groups to ΔfG0’ (denoted by ΔgrG0’); Group contribution method assumes ΔfG0’ of the entire compounds is the sum of contributions of constituent groups (Jankowski et al., 2008).
R2E2	2 Fdred + 2H+ == 2 Fdox + H2 (g)	-16.598									Group	ΔGgr0’ (kJ mol-1)
	ΔE = E0'[H2/H+] - E0'[Fdred/Fdox]										-CH3: methyl	-15.3
	ΔG0' = -nFΔE										-CH2-: secondary C	6.8
											-SO3-: sulfonate	-761.2
R2E3	F420 + H2 == F420H2	-14.282									-S-: thioether	30.5
	ΔE = E0'[H2/H+] - E0'[F420H2/F420]										-SH: thiol	-5.3
	ΔG0' = -nFΔE
3. Calculation of Changes in free energy for R4
R4	Butyryl-CoA + 2NAD+ + 2Fdred == Crotonyl-CoA + 2NADH + 2Fdox	25.09
	R4 = R4E1 + 2 x R4E2 + R4E3
R4E1	Butyryl-CoA == Crotonyl-CoA + H2 (g)	77.972
	ΔE = E0'[H2/H+] - E0'[Butyryl-CoA/Crotonyl-CoA]
	ΔG0' = -nFΔE
R4E2	NAD+ + H2 (g) == NADH + H+	-18.142
	ΔE = E0'[NADH/NAD+] - E0'[H2/H+]
	ΔG0' = -nFΔE
R4E3	2 Fdred + 2H+ == 2 Fdox + H2 (g)	-16.598
	ΔE = E0'[H2/H+] - E0'[Fdred/Fdox]
	ΔG0' = -nFΔE
4. Calculation of Changes in free energy for R5
R5	Crotonyl-CoA + H2O == (S)-3-Hydroxybutyryl-CoA	0.3
	Estimated using Equilibrator (https://equilibrator.weizmann.ac.il/) with following parameters:
	Crotonyl-CoA(aq) + H2O(l) = (S)-3-Hydroxybutyryl-CoA(aq)
	pH = 7.0; pMg = 0.0; ionic strength = 0 M
5. Calculation of Changes in free energy for R6
R6	(S)-3-Hydroxybutyryl-CoA + NAD+ == Acetoacetyl-CoA + NADH + H+	12.545
	ΔE = E0'[NADH/NAD+] - E0'[(S)-3-Hydroxybuyryl-CoA/Acetoacetyl-CoA]
	ΔG0' = -nFΔE
6. Calculation of Changes in free energy for R7
R7	Acetoacetyl-CoA + CoA == 2 Acetyl-CoA	-28.1
	Estimated using Equilibrator (https://equilibrator.weizmann.ac.il/) with following parameters:
	Acetoacetyl-CoA + CoA(aq) = 2 Acetyl-CoA
	pH = 7.0; pMg = 0.0; ionic strength = 0 M
7. Calculation of Changes in free energy for R8
R8	NADH + H+ + MQ == NAD+ + MQH2	-46.32
	ΔE = E0'[MQH2/MQ] - E0'[NADH/NAD+]
	ΔG0' = -nFΔE
8. Calculation of Changes in free energy for R9
R9	Acetyl-CoA + H4MPT + 2 Fdox + H2O == CH3-H4MPT + CoA + CO2 (g) + 2 Fdred + 2H+	66.114
	R9 = R9E1 + R9E2
R9E1	Acetyl-CoA + H4MPT = CH3-H4MPT + CoA + CO (aq)	85.8
	Estimated using Equilibrator (https://equilibrator.weizmann.ac.il/) with following parameters:
	Acetyl-CoA + Tetrahydromethanopterin = 5-Methyltetrahydromethanopterin + CoA + CO (aq)
	pH = 7.0; pMg = 0.0; ionic strength = 0 M
R9E2	CO (aq) + 2Fdox + H2O = CO2 + 2Fdred	-19.686
	ΔE = E0'[Fdred/Fdox] - E0'[CO/CO2]
	ΔG0' = -nFΔE
9. Calculation of Changes in free energy for R10
R10	CH3-H4MPT + NAD+ == CH2=H4MPT + NADH + H+	1.14
	R10 = R10E1 + R10E2
R10E1	CH3-H4MPT + F420 == CH2=H4MPT + F420H2	5
	See Table 3
R10E2	F420H2 + NAD+ ==F420 + NADH + H+	-3.86
	ΔE = E0'[NADH/NAD+] - E0'[F420H2/F420]
	ΔG0' = -nFΔE
10. Calculation of Changes in free energy for R11
R11	CH2=H4MPT + F420 + H+ == CH≡H4MPT+ + F420H2	-6.5
	See Table 3
11. Calculation of Changes in free energy for R12
R12	CH≡H4MPT+ + H2O == HCO-H4MPT + H+	2
	See Table 3
12. Calculation of Changes in free energy for R13
R13	HCO-H4MPT + MF == HCO-MF + H4MPT	-21.1
	See Table 3
13. Calculation of Changes in free energy for R14
R14	HCO-MF + H2O + 2Fdox == CO2 (g) + MF + 2H+ + 2Fdred	0.598
	R14 = R14E1 + R14E2
R14E1	HCO-MF + H2O == CO2 (g) + H2 (g) + MF	-16
	See Table 3
R14E2	H2 (g) + 2Fdox == 2Fdred + 2H+	16.598
	ΔE = E0'[Fdred/Fdox] - E0'[H2/H+]
	ΔG0' = -nFΔE
14. Calculation of Changes in free energy for R15
R15	F420H2 + MQ == F420 + MQH2	-50.18
	ΔE = E0'[MQH2/MQ] - E0'[F420H2/F420]
	ΔG0' = -nFΔE
15. Calculation of Changes in free energy for R16
R16	2 Fdred + 2H+ + MQ == 2 Fdox + MQH2	-81.06
	ΔE = E0'[MQH2/MQ] - E0'[Fdred/Fdox]
	ΔG0' = -nFΔE
16. Calculation of Changes in free energy for R17
R17	MQH2 + X == MQ + XH2	-193Ex-15.440
	ΔE = E0'[XH2/X] - E0'[MQH2/MQ] = Ex+0.08
	ΔG0' = -nFΔE = -2 x 96.5 x (Ex + 0.08) = -193Ex - 15.440
17. Calculation of Changes in free energy for AOB
R18	C4H10 (g) + 8H2O + 13X == 4CO2 + 13XH2	-2509Ex - 701.702
	R18 = R18E1 + 13 x R18E2 = 337.024 + 13 x (-193Ex -79.902) = -2509Ex - 701.702
R18E1	C4H10 (g) + 8H2O == 4CO2 + 13H2 (g)	337.024
	ΔG0' = 4 x ΔGf0'[CO2] + 13 x ΔGf0'[H2] - ΔGf0'[C4H10] - 8 x ΔGf0'[H2O]
R18E2	H2 (g) + X == XH2	-193Ex - 79.902
	ΔE = E0'[XH2/X] - E0'[H2/H+]
	ΔG0' = -nFΔE = -2 x 96.5 x (Ex + 0.414) = -193Ex - 79.902
18. Calculation of Changes in free energy for R3
R3	C4H9-S-CoM + CoA + H2O + 2X == Butyryl-CoA + HS-CoM + 2XH2	-386Ex-55.801
	R3 = R18 - (R1 + R2 + R3 + R4 + R5 + R6 + R7 + R8 + 2xR9 + 2xR10 + 2xR11 + 2xR12 + 2xR13 + 2xR14 + 4xR15 +2xR16 + 11xR17) = -2509Ex - 701.702 - (16.90 + 7.141 + 25.09 + 0.3 + 12.545 - 28.1 - 5x46.320 + 2x66.114 + 2x1.140 - 2x6.5 + 2x2.000 - 2x21.1+ 2x0.598 - 4x50.180 - 2x81.060 + 11x(-193Ex - 15.440))
coefficient of Ex	-386
coefficient	-55.801
19. Calculation of Changes in free energy for R19
R19	4XH2 + SO42- + H+ == HS- + 4X + 4H2O	772Ex + 167.416
	ΔG0'[R19] = ΔG0'[R19E1] + 4 x ΔG0'[R19E2] = -152.192 + 4 x (193Ex + 79.902)
	= 772Ex + 167.416
R19E1	4H2 + SO42- + H+ == HS- + 4H2O	-152.192
	ΔG0' = 4 x ΔGf0'[H2O] + ΔGf0'[HS-] - ΔGf0'[H+] - 4 x ΔGf0'[H2] - ΔGf0'[SO42-]
R19E2	XH2 == X + H2	193Ex + 79.902
	ΔE = -E0'[XH2/X] + E0'[H2/H+]
	ΔG0' = -nFΔE = -2 x 96.5 x (-0.414-Ex) = 193Ex + 79.902

## Sheet: Supplementary Data 7
Supplementary Data 7 | Derivation of ΔG0' for each metabolic step of rAOB
							Double check
					E0'[XH2/X] (V)		E0'[XH2/X] (V)
Index	Reaction	ΔG0'	stoichiometry	Enzyme	-0.414	-0.22	-0.414	-0.22
R1	C4H9-S-CoM + HS-CoB == C4H10 (g) + CoM-S-S-CoB	-16.9	1	Mcr	-16.9	-16.9	-16.9	-16.9
R2	CoM-S-S-CoB + 2Fdox + 2F420H2 == HS-CoM + HS-CoB + 2Fdred + 2H+ + 2F420	-7.141	1	HdrABC-FrhB	-7.141	-7.141	-7.141	-7.141
R3	Butyryl-CoA + HS-CoM + 2XH2 == C4H9-S-CoM + CoA + H2O + 2X	386Ex+55.801	1	?	-104.003	-29.119	-104.003	-29.119
R4	Crotonyl-CoA + 2NADH + 2Fdox == Butyryl-CoA + 2NAD+ + 2Fdred	-25.09	1	Bcd-EtfAB	-25.09	-25.09	-25.09	-25.09
R5	(S)-3-Hydroxybutyryl-CoA == Crotonyl-CoA + H2O	-0.3	1	Ech	-0.3	-0.3	-0.3	-0.3
R6	Acetoacetyl-CoA + NADH + H+ == (S)-3-Hydroxybutyryl-CoA + NAD+	-12.545	1	HADH	-12.545	-12.545	-12.545	-12.545
R7	2 Acetyl-CoA == Acetoacetyl-CoA + CoA	28.1	1	ACAT	28.1	28.1	28.1	28.1
R8	NAD+ + MQH2 == NADH + H+ + MQ	46.32	5	NDH	46.32	46.32	231.6	231.6
R9	CH3-H4MPT + CoA + CO2 (g) + 2 Fdred + 2H+ == Acetyl-CoA + H4MPT + 2 Fdox + H2O	-66.114	2	ACS-CODH	-66.114	-66.114	-132.228	-132.228
R10	CH2=H4MPT + NADH + H+ == CH3-H4MPT + NAD+	-1.14	2	Met	-1.14	-1.14	-2.28	-2.28
R11	CH≡H4MPT+ + F420H2 == CH2=H4MPT + F420 + H+	6.5	2	Mtd	6.5	6.5	13	13
R12	HCO-H4MPT + H+ == CH≡H4MPT+ + H2O	-2	2	Mch	-2	-2	-4	-4
R13	HCO-MF + H4MPT == HCO-H4MPT + MF	21.1	2	Ftr	21.1	21.1	42.2	42.2
R14	CO2 (g) + MF + 2H+ + 2Fdred == HCO-MF + H2O + 2Fdox	-0.598	2	Fwd	-0.598	-0.598	-1.196	-1.196
R15	F420 + MQH2 == F420H2 + MQ	50.18	4	Fqo	50.18	50.18	200.72	200.72
R16	2 Fdox + MQH2 == 2 Fdred + 2H+ + MQ	81.06	2	Nuo	81.06	81.06	162.12	162.12
R17	MQ + XH2 == MQH2 + X	193Ex+15.440	11	MHCs	-64.462	-27.02	-709.082	-297.22
R18	4CO2 (g) + 13XH2 == C4H10 (g) + 8H2O + 13X	2509Ex+701.702	1		-337.024	149.722	-337.025	149.721

## Sheet: Supplementary Data 8
Supplementary Data 8 | Presence and relative abundance of ACR-encoding genera across biomes.
Genus	SRR run	Relative abundance (%)	Genome coverage	Organism	Release_year	eukaryotic_host_association	Lineage_classification	Latitude	Longitude	Title	Subtitle	Category1
g__Methanolliviera	ERR3341263	5.33	17.67	marine sediment metagenome	2019	ecological	Other Acr-encoding genera	22.02	-93.25	Microbial communities in oil seeps from the Gulf of Mexico	Sample SAMEA5663117	Marine / Freshwater sediment
g__Methanolliviera	ERR700148	2.41	1.05	aquatic metagenome	2015	ecological	Other Acr-encoding genera	10.24	-61.6	Hydrocarbon Metagenomics Project	Sample SAMEA3174665	Seawater / Freshwater / Groundwater
g__Methanolliviera	ERR3341265	2.28	2.25	marine sediment metagenome	2019	ecological	Other Acr-encoding genera	21.9	-93.44	Microbial communities in oil seeps from the Gulf of Mexico	Sample SAMEA5663119	Marine / Freshwater sediment
g__Methanolliviera	ERR3365594	2.07	65.83	marine sediment metagenome	2019	ecological	Other Acr-encoding genera	21.9	-93.44	Microbial communities in oil seeps from the Gulf of Mexico	Sample SAMEA5663119	Marine / Freshwater sediment
g__Methanolliviera	SRR1313734	1.1	102.22	marine metagenome	2014	ecological	Other Acr-encoding genera	34.39	-119.85	Oil polluted marine microbial communities from Coal Oil Point Santa Barbara California USA - Sample 1 Metagenome	Sample Oil seeps ecosystem from Coal Oil Point Santa Barbara California USA Sample 1	Seawater / Freshwater / Groundwater
g__Methanolliviera	SRR1313318	0.73	106.97	marine metagenome	2014	ecological	Other Acr-encoding genera	34.39	-119.85	Oil polluted marine microbial communities from Coal Oil Point Santa Barbara California USA - Sample 3 Metagenome	Sample Oil seeps ecosystem from Coal Oil Point Santa Barbara California USA Sample 3	Seawater / Freshwater / Groundwater
g__Methanolliviera	SRR5248754	0.38	44.41	marine metagenome	2017	ecological	Other Acr-encoding genera	34.39	-119.85	Oil polluted marine microbial communities from Coal Oil Point Santa Barbara California USA - Sample 7 metagenome	Sample Gp0056879	Seawater / Freshwater / Groundwater
g__Methanolliviera	SRR1699482	0.11	11.54	marine metagenome	2014	ecological	Other Acr-encoding genera	34.39	-119.85	Oil polluted marine microbial communities from Coal Oil Point Santa Barbara California USA - Sample 2 Metagenome	Sample Oil polluted marine microbial communities from Coal Oil Point Santa Barbara California USA - Sample 2	Seawater / Freshwater / Groundwater
g__Methanolliviera	SRR5248753	0.07	5	marine metagenome	2017	ecological	Other Acr-encoding genera	34.39	-119.85	Oil polluted marine microbial communities from Coal Oil Point Santa Barbara California USA - Santa Barbara Oil Seep Sample 6 metagenome	Sample Gp0056878	Seawater / Freshwater / Groundwater
g__Methanolliviera	SRR14699989	0	0.45	oil field metagenome	2021	ecological	Other Acr-encoding genera	37.4	118.53	metagenome-assembled genomes (MAGs) from mangrove sediment seagrass sediment estuary sediment and oilfield samples	Sample J65	Other
g__Methanolliviera	SRR2637708	0	0.7	marine sediment metagenome	2015	ecological	Other Acr-encoding genera	29.46	-89.88	DWH Sediment metagenome	Sample M1035	Marine / Freshwater sediment
g__Methanolliviera	SRR11793863	0	0.45	sediment metagenome	2021	ecological	Other Acr-encoding genera	21.15	110.44	Mangrove sediment metagenome Genome sequencing and assembly	Sample H03S	Marine / Freshwater sediment
g__Methanolliviera	SRR2637699	0	0.43	marine sediment metagenome	2015	ecological	Other Acr-encoding genera	29.46	-89.88	DWH Sediment metagenome	Sample M1032	Marine / Freshwater sediment
g__Methanolliviera	SRR14699991	0	0.44	estuary metagenome	2021	ecological	Other Acr-encoding genera	32.44	122.01	metagenome-assembled genomes (MAGs) from mangrove sediment seagrass sediment estuary sediment and oilfield samples	Sample N1B	Marine / Freshwater sediment
g__Ethanoperedens	ERR3799537	100	5.57	Candidatus Argoarchaeum ethanivorans	2020	ecological	Other Acr-encoding genera	21.9	-93.44	Anaerobic oxidation of ethane by archaea in different marine environments	Sample SAMEA6457547	Other
g__Ethanoperedens	ERR3799538	100	15.48	Candidatus Argoarchaeum ethanivorans	2020	ecological	Other Acr-encoding genera	21.9	-93.44	Anaerobic oxidation of ethane by archaea in different marine environments	Sample SAMEA6457547	Other
g__Ethanoperedens	ERR3799541	100	3.47	Candidatus Argoarchaeum ethanivorans	2020	ecological	Other Acr-encoding genera	21.9	-93.44	Anaerobic oxidation of ethane by archaea in different marine environments	Sample SAMEA6457547	Other
g__Ethanoperedens	ERR3799536	100	61.89	Candidatus Argoarchaeum ethanivorans	2020	ecological	Other Acr-encoding genera	21.9	-93.44	Anaerobic oxidation of ethane by archaea in different marine environments	Sample SAMEA6457547	Other
g__Ethanoperedens	ERR5000361	100	2.93	Candidatus Argoarchaeum ethanivorans	2020	ecological	Other Acr-encoding genera	31.71	32.37	Anaerobic oxidation of ethane by archaea in different marine environments	Sample SAMEA7725637	Other
g__Ethanoperedens	ERR3799540	99.99	2486.44	Candidatus Argoarchaeum ethanivorans	2020	ecological	Other Acr-encoding genera	21.9	-93.44	Anaerobic oxidation of ethane by archaea in different marine environments	Sample SAMEA6457547	Other
g__Ethanoperedens	ERR3799542	99.97	167.95	Candidatus Argoarchaeum ethanivorans	2020	ecological	Other Acr-encoding genera	21.9	-93.44	Anaerobic oxidation of ethane by archaea in different marine environments	Sample SAMEA6457547	Other
g__Ethanoperedens	ERR5000362	68.67	2.17	Candidatus Argoarchaeum ethanivorans	2020	ecological	Other Acr-encoding genera	31.71	32.37	Anaerobic oxidation of ethane by archaea in different marine environments	Sample SAMEA7725637	Other
g__Ethanoperedens	ERR5000366	48.37	2.52	Candidatus Argoarchaeum ethanivorans	2020	ecological	Other Acr-encoding genera	31.71	32.37	Anaerobic oxidation of ethane by archaea in different marine environments	Sample SAMEA7725637	Other
g__Ethanoperedens	ERR5000364	47.48	2.36	Candidatus Argoarchaeum ethanivorans	2020	ecological	Other Acr-encoding genera	31.71	32.37	Anaerobic oxidation of ethane by archaea in different marine environments	Sample SAMEA7725637	Other
g__Ethanoperedens	ERR5000363	38.41	0.63	Candidatus Argoarchaeum ethanivorans	2020	ecological	Other Acr-encoding genera	31.71	32.37	Anaerobic oxidation of ethane by archaea in different marine environments	Sample SAMEA7725637	Other
g__Ethanoperedens	ERR3365594	1.11	35.18	marine sediment metagenome	2019	ecological	Other Acr-encoding genera	21.9	-93.44	Microbial communities in oil seeps from the Gulf of Mexico	Sample SAMEA5663119	Marine / Freshwater sediment
g__Ethanoperedens	ERR3341265	0.77	0.76	marine sediment metagenome	2019	ecological	Other Acr-encoding genera	21.9	-93.44	Microbial communities in oil seeps from the Gulf of Mexico	Sample SAMEA5663119	Marine / Freshwater sediment
g__Ethanoperedens	SRR6479061	0.53	67.85	marine sediment metagenome	2018	ecological	Other Acr-encoding genera	27.02	-111.38	Subseafloor sediment microbial communities from Guaymas Basin Gulf of California Mexico - Guay9 Core 4571-4 0-3 cm metagenome	Sample Gp0191793	Marine / Freshwater sediment
g__Ethanoperedens	SRR12623521	0.47	21.48	cold seep metagenome	2020	ecological	Other Acr-encoding genera	43.01	-60.21	Scotian Basin seabed cold seep metagenomes	Sample S6_200cmbsf	Hot springs / Cold seeps / Hydrothermal vent
g__Ethanoperedens	SRR6301445	0.39	79.09	marine sediment metagenome	2017	ecological	Other Acr-encoding genera	27.04	-111.25	Guaymas Basin sediment metagenomic assembly	Sample Metagenome from Guaymas Basin Sediments Dive 4484 depth 0-1 cm	Marine / Freshwater sediment
g__Ethanoperedens	SRR9649758	0.3	6.4	sediment metagenome	2019	ecological	Other Acr-encoding genera			Metagenomic views of microbial dynamics influenced by hydrocarbon seepages in sediments of Gulf of Mexico	Sample GOM_D33	Marine / Freshwater sediment
g__Ethanoperedens	SRR9649760	0.27	5.34	sediment metagenome	2019	ecological	Other Acr-encoding genera			Metagenomic views of microbial dynamics influenced by hydrocarbon seepages in sediments of Gulf of Mexico	Sample GOM_D75	Marine / Freshwater sediment
g__Ethanoperedens	SRR9649759	0.26	5.14	sediment metagenome	2019	ecological	Other Acr-encoding genera			Metagenomic views of microbial dynamics influenced by hydrocarbon seepages in sediments of Gulf of Mexico	Sample GOM_D72	Marine / Freshwater sediment
g__Ethanoperedens	SRR7051284	0.19	7.51	hydrothermal vent metagenome	2018	ecological	Other Acr-encoding genera	27.01	-110.6	Hydrothermal vent microbial mat bacterial communities from Southern Trench Guaymas Basin Mexico - 4872-18-2-3_MG metagenome	Sample Gp0215284	Hot springs / Cold seeps / Hydrothermal vent
g__Ethanoperedens	SRR6301444	0.11	28.16	marine sediment metagenome	2017	ecological	Other Acr-encoding genera	27.04	-111.25	Guaymas Basin sediment metagenomic assembly	Sample Metagenome from Guaymas Basin sediment dive 4484 depth 3-4cm	Marine / Freshwater sediment
g__Ethanoperedens	SRR7051056	0.11	1.8	hydrothermal vent metagenome	2018	ecological	Other Acr-encoding genera	27.01	-110.59	Hydrothermal vent microbial mat bacterial communities from Southern Trench Guaymas Basin Mexico - 4869-30-1-2_MG metagenome	Sample Gp0215219	Hot springs / Cold seeps / Hydrothermal vent
g__Ethanoperedens	SRR9849954	0.1	2.4	microbial mat metagenome	2020	ecological	Other Acr-encoding genera	36.23	-33.9	hydrothermal vent Fe mat Raw sequence reads	Sample J2-664-BS3	Other
g__Ethanoperedens	SRR7051285	0.1	4.22	hydrothermal vent metagenome	2018	ecological	Other Acr-encoding genera	27.01	-110.6	Hydrothermal vent microbial mat bacterial communities from Southern Trench Guaymas Basin Mexico - 4872-18-3-4_MG metagenome	Sample Gp0215285	Hot springs / Cold seeps / Hydrothermal vent
g__Ethanoperedens	SRR7051264	0.08	1.11	hydrothermal vent metagenome	2018	ecological	Other Acr-encoding genera	27.01	-110.6	Hydrothermal vent microbial mat bacterial communities from Southern Trench Guaymas Basin Mexico - 4872-13-6-7_MG metagenome	Sample Gp0215273	Hot springs / Cold seeps / Hydrothermal vent
g__Ethanoperedens	SRR9849955	0.05	1.13	microbial mat metagenome	2020	ecological	Other Acr-encoding genera	36.23	-33.9	hydrothermal vent Fe mat Raw sequence reads	Sample J2-664-SC8	Other
g__Ethanoperedens	SRR7051283	0.05	0.97	hydrothermal vent metagenome	2018	ecological	Other Acr-encoding genera	27.01	-110.6	Hydrothermal vent microbial mat bacterial communities from Southern Trench Guaymas Basin Mexico - 4872-18-1-2_MG metagenome	Sample Gp0215283	Hot springs / Cold seeps / Hydrothermal vent
g__Ethanoperedens	SRR12623520	0.05	1.75	cold seep metagenome	2020	ecological	Other Acr-encoding genera	43.01	-60.21	Scotian Basin seabed cold seep metagenomes	Sample S5_150cmbsf	Hot springs / Cold seeps / Hydrothermal vent
g__Ethanoperedens	SRR12623522	0.04	1.56	cold seep metagenome	2020	ecological	Other Acr-encoding genera	43.01	-60.21	Scotian Basin seabed cold seep metagenomes	Sample S7_250cmbsf	Hot springs / Cold seeps / Hydrothermal vent
g__Ethanoperedens	SRR2133563	0.04	2.72	marine sediment metagenome	2016	ecological	Other Acr-encoding genera	44.67	-125.1	Methane Seep Sediments Metagenomic assembly	Sample 5133	Marine / Freshwater sediment
g__Ethanoperedens	SRR7517633	0.04	2.86	hydrothermal vent metagenome	2018	ecological	Other Acr-encoding genera	27.01	-110.59	Hydrothermal vent microbial mat bacterial communities from Southern Trench Guaymas Basin Mexico - 4869-18-3-4_MG metagenome	Sample Gp0215211	Hot springs / Cold seeps / Hydrothermal vent
g__Ethanoperedens	SRR2133565	0.04	0.93	marine sediment metagenome	2016	ecological	Other Acr-encoding genera	44.67	-125.1	Methane Seep Sediments Metagenomic assembly	Sample 5133	Marine / Freshwater sediment
g__Ethanoperedens	SRR7051266	0.03	0.42	hydrothermal vent metagenome	2018	ecological	Other Acr-encoding genera	27.01	-110.6	Hydrothermal vent microbial mat bacterial communities from Southern Trench Guaymas Basin Mexico - 4872-13-5-6_MG metagenome	Sample Gp0215272	Hot springs / Cold seeps / Hydrothermal vent
g__Ethanoperedens	SRR6301447	0.03	4.02	marine sediment metagenome	2017	ecological	Other Acr-encoding genera	27.04	-111.25	Guaymas Basin sediment metagenomic assembly	Sample Metagenome from Guaymas Basin sediment dive 4572 depth 0-3cm	Marine / Freshwater sediment
g__Ethanoperedens	SRR9649756	0.02	0.41	sediment metagenome	2019	ecological	Other Acr-encoding genera			Metagenomic views of microbial dynamics influenced by hydrocarbon seepages in sediments of Gulf of Mexico	Sample GOM_D27	Marine / Freshwater sediment
g__Ethanoperedens	SRR9849936	0.02	0.51	microbial mat metagenome	2020	ecological	Other Acr-encoding genera	18.91	-155.26	hydrothermal vent Fe mat Raw sequence reads	Sample J2-677-SSyellow	Other
g__Ethanoperedens	SRR2133566	0.02	0.55	marine sediment metagenome	2016	ecological	Other Acr-encoding genera	44.67	-125.1	Methane Seep Sediments Metagenomic assembly	Sample 5133	Marine / Freshwater sediment
g__Ethanoperedens	SRR9849951	0.02	0.45	microbial mat metagenome	2020	ecological	Other Acr-encoding genera	18.91	-155.26	hydrothermal vent Fe mat Raw sequence reads	Sample J2-675-SC9	Other
g__Ethanoperedens	SRR5214304	0.02	1.75	marine metagenome	2017	ecological	Other Acr-encoding genera	27.01	-111.41	Marine hydrothermal vent microbial communities from Guaymas Basin Gulf of California to study Microbial Dark Matter (Phase II) - Marker 14 Mat core 4571-4 3-6 cm metaG metagenome	Sample Gp0138779	Seawater / Freshwater / Groundwater
g__Ethanoperedens	SRR12623519	0.02	0.69	cold seep metagenome	2020	ecological	Other Acr-encoding genera	43.01	-60.21	Scotian Basin seabed cold seep metagenomes	Sample S4_100cmbsf	Hot springs / Cold seeps / Hydrothermal vent
g__Ethanoperedens	SRR6301446	0	0.36	marine sediment metagenome	2017	ecological	Other Acr-encoding genera	27.04	-111.25	Guaymas Basin sediment metagenomic assembly	Sample Metagenome from marine Guaymas Basin sediment dive 4572 depth 12-15cm	Marine / Freshwater sediment
g__HEL-GB-B	SRR7517629	0.55	8.43	hydrothermal vent metagenome	2018	ecological	Other Acr-encoding genera	27.01	-110.6	Hydrothermal vent microbial mat bacterial communities from Southern Trench Guaymas Basin Mexico - 4872-13-7-8_MG metagenome	Sample Gp0215274	Hot springs / Cold seeps / Hydrothermal vent
g__HEL-GB-B	SRR7051285	0.31	13.58	hydrothermal vent metagenome	2018	ecological	Other Acr-encoding genera	27.01	-110.6	Hydrothermal vent microbial mat bacterial communities from Southern Trench Guaymas Basin Mexico - 4872-18-3-4_MG metagenome	Sample Gp0215285	Hot springs / Cold seeps / Hydrothermal vent
g__HEL-GB-B	SRR7051264	0.27	3.93	hydrothermal vent metagenome	2018	ecological	Other Acr-encoding genera	27.01	-110.6	Hydrothermal vent microbial mat bacterial communities from Southern Trench Guaymas Basin Mexico - 4872-13-6-7_MG metagenome	Sample Gp0215273	Hot springs / Cold seeps / Hydrothermal vent
g__HEL-GB-B	SRR7051242	0.2	2.51	hydrothermal vent metagenome	2018	ecological	Other Acr-encoding genera	27.01	-110.6	Hydrothermal vent sediment bacterial communities from Southern Trench Guaymas Basin Mexico - 4872-04-8-9_MG metagenome	Sample Gp0215260	Hot springs / Cold seeps / Hydrothermal vent
g__HEL-GB-B	SRR7051275	0.14	2.02	hydrothermal vent metagenome	2018	ecological	Other Acr-encoding genera	27.01	-110.6	Hydrothermal vent microbial mat bacterial communities from Southern Trench Guaymas Basin Mexico - 4872-13-10-11_MG metagenome	Sample Gp0215277	Hot springs / Cold seeps / Hydrothermal vent
g__HEL-GB-B	SRR7051276	0.14	2.21	hydrothermal vent metagenome	2018	ecological	Other Acr-encoding genera	27.01	-110.6	Hydrothermal vent microbial mat bacterial communities from Southern Trench Guaymas Basin Mexico - 4872-13-13-14_MG metagenome	Sample Gp0215280	Hot springs / Cold seeps / Hydrothermal vent
g__HEL-GB-B	SRR7051244	0.13	2.28	hydrothermal vent metagenome	2018	ecological	Other Acr-encoding genera	27.01	-110.6	Hydrothermal vent sediment bacterial communities from Southern Trench Guaymas Basin Mexico - 4872-04-9-10_MG metagenome	Sample Gp0215261	Hot springs / Cold seeps / Hydrothermal vent
g__HEL-GB-B	SRR7051211	0.13	1.43	hydrothermal vent metagenome	2018	ecological	Other Acr-encoding genera	27.01	-110.6	Hydrothermal vent sediment bacterial communities from Southern Trench Guaymas Basin Mexico - 4872-04-6-7_MG metagenome	Sample Gp0215258	Hot springs / Cold seeps / Hydrothermal vent
g__HEL-GB-B	SRR7614767	0.11	16.53	sediment metagenome	2019	ecological	Other Acr-encoding genera	44.06	28.61	sediment metagenome Genome sequencing and assembly	Sample Tekirghiol sediment	Marine / Freshwater sediment
g__HEL-GB-B	SRR7051266	0.11	1.44	hydrothermal vent metagenome	2018	ecological	Other Acr-encoding genera	27.01	-110.6	Hydrothermal vent microbial mat bacterial communities from Southern Trench Guaymas Basin Mexico - 4872-13-5-6_MG metagenome	Sample Gp0215272	Hot springs / Cold seeps / Hydrothermal vent
g__HEL-GB-B	SRR7051278	0.1	1.43	hydrothermal vent metagenome	2018	ecological	Other Acr-encoding genera	27.01	-110.6	Hydrothermal vent microbial mat bacterial communities from Southern Trench Guaymas Basin Mexico - 4872-13-12-13_MG metagenome	Sample Gp0215279	Hot springs / Cold seeps / Hydrothermal vent
g__HEL-GB-B	SRR7051295	0.09	3.82	hydrothermal vent metagenome	2018	ecological	Other Acr-encoding genera	27.01	-110.6	Hydrothermal vent microbial mat bacterial communities from Southern Trench Guaymas Basin Mexico - 4872-18-4-5_MG metagenome	Sample Gp0215286	Hot springs / Cold seeps / Hydrothermal vent
g__HEL-GB-B	SRR16071520	0.08	1.28	metagenome	2021	ecological	Other Acr-encoding genera	34.29	-120.04	Santa Barbara Basin sedaDNA	Sample 19-20_SBBasin_11.8mbsf	Other
g__HEL-GB-B	ERR3086152	0.08	1.11	metagenome	2021	ecological	Other Acr-encoding genera	34.17	120.02	Core MV1012-46.9-JPC2 aDNA metagenomes and negative control	Sample SAMEA5235091	Other
g__HEL-GB-B	SRR6479061	0.08	9.76	marine sediment metagenome	2018	ecological	Other Acr-encoding genera	27.02	-111.38	Subseafloor sediment microbial communities from Guaymas Basin Gulf of California Mexico - Guay9 Core 4571-4 0-3 cm metagenome	Sample Gp0191793	Marine / Freshwater sediment
g__HEL-GB-B	ERR1227278	0.07	1.5	uncultured organism	2016	ecological	Other Acr-encoding genera			Costa Rica Margin Subseafloor Microbial Community Analysis	Sample SAMEA3856019	Other
g__HEL-GB-B	SRR1627905	0.07	1.5	marine sediment metagenome	2015	ecological	Other Acr-encoding genera	8.59	-84.08	Costa Rica margin subsurface Metagenome	Sample 1378_B01H2_2p88mbsf	Marine / Freshwater sediment
g__HEL-GB-B	SRR7051296	0.07	0.79	hydrothermal vent metagenome	2018	ecological	Other Acr-encoding genera	27.01	-110.6	Hydrothermal vent microbial mat bacterial communities from Southern Trench Guaymas Basin Mexico - 4872-18-5-6_MG metagenome	Sample Gp0215287	Hot springs / Cold seeps / Hydrothermal vent
g__HEL-GB-B	SRR7051268	0.05	0.58	hydrothermal vent metagenome	2018	ecological	Other Acr-encoding genera	27.01	-110.6	Hydrothermal vent microbial mat bacterial communities from Southern Trench Guaymas Basin Mexico - 4872-13-9-10_MG metagenome	Sample Gp0215276	Hot springs / Cold seeps / Hydrothermal vent
g__HEL-GB-B	SRR7051265	0.05	0.53	hydrothermal vent metagenome	2018	ecological	Other Acr-encoding genera	27.01	-110.6	Hydrothermal vent microbial mat bacterial communities from Southern Trench Guaymas Basin Mexico - 4872-13-4-5_MG metagenome	Sample Gp0215271	Hot springs / Cold seeps / Hydrothermal vent
g__HEL-GB-B	SRR7051320	0.05	2.55	hydrothermal vent metagenome	2018	ecological	Other Acr-encoding genera	27.01	-110.6	Hydrothermal vent microbial mat bacterial communities from Southern Trench Guaymas Basin Mexico - 4872-18-6-7_MG metagenome	Sample Gp0215288	Hot springs / Cold seeps / Hydrothermal vent
g__HEL-GB-B	SRR7051284	0.05	1.96	hydrothermal vent metagenome	2018	ecological	Other Acr-encoding genera	27.01	-110.6	Hydrothermal vent microbial mat bacterial communities from Southern Trench Guaymas Basin Mexico - 4872-18-2-3_MG metagenome	Sample Gp0215284	Hot springs / Cold seeps / Hydrothermal vent
g__HEL-GB-B	SRR5214304	0.04	3.49	marine metagenome	2017	ecological	Other Acr-encoding genera	27.01	-111.41	Marine hydrothermal vent microbial communities from Guaymas Basin Gulf of California to study Microbial Dark Matter (Phase II) - Marker 14 Mat core 4571-4 3-6 cm metaG metagenome	Sample Gp0138779	Seawater / Freshwater / Groundwater
g__HEL-GB-B	SRR10072857	0.03	3.59	marine sediment metagenome	2019	ecological	Other Acr-encoding genera	1.47	103.8	Marine sediment metagenome Genome sequencing and assembly	Sample Marine sediments from Sembawang Singapore	Marine / Freshwater sediment
g__HEL-GB-B	SRR6823441	0.03	3.66	sediment metagenome	2018	ecological	Other Acr-encoding genera	27.02	-111.38	Subseafloor sediment microbial communities from Guaymas Basin Gulf of California Mexico - Guay16 Core 4569-2 12-15 cm metagenome	Sample Gp0206536	Marine / Freshwater sediment
g__HEL-GB-B	SRR6478754	0.02	2.33	sediment metagenome	2018	ecological	Other Acr-encoding genera	27.02	-111.38	Subseafloor sediment microbial communities from Guaymas Basin Gulf of California Mexico - Guay1 Core 4569-9 0-3 cm metagenome	Sample Gp0191785	Marine / Freshwater sediment
g__HEL-GB-B	SRR6301447	0.02	2.72	marine sediment metagenome	2017	ecological	Other Acr-encoding genera	27.04	-111.25	Guaymas Basin sediment metagenomic assembly	Sample Metagenome from Guaymas Basin sediment dive 4572 depth 0-3cm	Marine / Freshwater sediment
g__HEL-GB-B	SRR6478753	0.01	1.54	sediment metagenome	2018	ecological	Other Acr-encoding genera	27.02	-111.38	Subseafloor sediment microbial communities from Guaymas Basin Gulf of California Mexico - Guay2 Core 4569-9 9-12 cm metagenome	Sample Gp0191786	Marine / Freshwater sediment
g__HEL-GB-B	SRR6301445	0.01	2.53	marine sediment metagenome	2017	ecological	Other Acr-encoding genera	27.04	-111.25	Guaymas Basin sediment metagenomic assembly	Sample Metagenome from Guaymas Basin Sediments Dive 4484 depth 0-1 cm	Marine / Freshwater sediment
g__HEL-GB-B	SRR6207735	0.01	1.17	marine sediment metagenome	2017	ecological	Other Acr-encoding genera	34.64	-77.11	Marine sediment microbial communities from White Oak River estuary North Carolina - WOR-2-8_12 metagenome	Sample Gp0056337	Marine / Freshwater sediment
g__HEL-GB-B	SRR6301444	0.01	2.73	marine sediment metagenome	2017	ecological	Other Acr-encoding genera	27.04	-111.25	Guaymas Basin sediment metagenomic assembly	Sample Metagenome from Guaymas Basin sediment dive 4484 depth 3-4cm	Marine / Freshwater sediment
g__HEL-GB-B	SRR10072862	0.01	0.81	marine sediment metagenome	2019	ecological	Other Acr-encoding genera	1.45	103.76	Marine sediment metagenome Genome sequencing and assembly	Sample Marine sediments from Woodlands Singapore	Marine / Freshwater sediment
g__HEL-GB-B	SRR10072859	0.01	0.63	marine sediment metagenome	2019	ecological	Other Acr-encoding genera	1.47	103.8	Marine sediment metagenome Genome sequencing and assembly	Sample Marine sediments from Sembawang Singapore	Marine / Freshwater sediment
g__HEL-GB-B	SRR6963587	0.01	0.42	sediment metagenome	2018	ecological	Other Acr-encoding genera	33.3	-115.8	Hypersaline lake sediment archaeal communities from the Salton Sea California USA - SS_3_D_1 metaG metagenome	Sample Gp0206844	Marine / Freshwater sediment
g__HEL-GB-B	SRR6207736	0.01	0.61	marine sediment metagenome	2017	ecological	Other Acr-encoding genera	34.64	-77.11	Marine sediment microbial communities from White Oak River estuary North Carolina - WOR-2-8_12 metagenome	Sample Gp0056337	Marine / Freshwater sediment
g__HEL-GB-B	SRR5210973	0.01	0.69	subsurface metagenome	2017	ecological	Other Acr-encoding genera	-27.74	14.25	Deep subsurface microbial communities from South Atlantic Ocean to uncover new lineages of life (NeLLi) - Benguela_00093 metaG metagenome	Sample Gp0134371	Marine / Freshwater sediment
g__HEL-GB-B	SRR10072858	0.01	0.46	marine sediment metagenome	2019	ecological	Other Acr-encoding genera	1.47	103.8	Marine sediment metagenome Genome sequencing and assembly	Sample Marine sediments from Sembawang Singapore	Marine / Freshwater sediment
g__HEL-GB-B	SRR10072863	0.01	0.43	marine sediment metagenome	2019	ecological	Other Acr-encoding genera	1.45	103.76	Marine sediment metagenome Genome sequencing and assembly	Sample Marine sediments from Woodlands Singapore	Marine / Freshwater sediment
g__HEL-GB-B	SRR14699970	0.01	0.58	seawater metagenome	2021	ecological	Other Acr-encoding genera	9.9	138.51	metagenome-assembled genomes (MAGs) from mangrove sediment seagrass sediment estuary sediment and oilfield samples	Sample Yap75	Seawater / Freshwater / Groundwater
g__HEL-GB-B	SRR13892594	0	1.18	cold seep metagenome	2021	ecological	Other Acr-encoding genera	22.17	119.28	Metagenome of environmental sample from a cold seep	Sample RS_17	Hot springs / Cold seeps / Hydrothermal vent
g__HEL-GB-B	SRR12952546	0	0.37	wetland metagenome	2020	ecological	Other Acr-encoding genera	26.47	-80.44	Sediment microbial communities from Loxahatchee National Wildlife Refuge Florida United States - Lox_West_4 metagenome	Sample Gp0479595	Marine / Freshwater sediment
g__HEL-GB-B	SRR2637708	0	0.4	marine sediment metagenome	2015	ecological	Other Acr-encoding genera	29.46	-89.88	DWH Sediment metagenome	Sample M1035	Marine / Freshwater sediment
g__HEL-GB-B	SRR14699991	0	0.37	estuary metagenome	2021	ecological	Other Acr-encoding genera	32.44	122.01	metagenome-assembled genomes (MAGs) from mangrove sediment seagrass sediment estuary sediment and oilfield samples	Sample N1B	Marine / Freshwater sediment
g__HEL-GB-B	SRR13892592	0	0.42	cold seep metagenome	2021	ecological	Other Acr-encoding genera	22.17	119.28	Metagenome of environmental sample from a cold seep	Sample RS_19	Hot springs / Cold seeps / Hydrothermal vent
g__HEL-GB-B	SRR14699978	0	0.37	marine sediment metagenome	2021	ecological	Other Acr-encoding genera	37.35	122.58	metagenome-assembled genomes (MAGs) from mangrove sediment seagrass sediment estuary sediment and oilfield samples	Sample YT_C7	Marine / Freshwater sediment
g__BA2	SRR10836659	12.04	889.14	marine sediment metagenome	2020	ecological	Other Acr-encoding genera	8.68	-84.03	Microbial life in shallow sediments off the Costa Rica Margin (IODP 334)	Sample X334_U1378B_CR9	Marine / Freshwater sediment
g__BA2	SRR10836662	8.34	689.66	marine sediment metagenome	2020	ecological	Other Acr-encoding genera	8.68	-84.03	Microbial life in shallow sediments off the Costa Rica Margin (IODP 334)	Sample X334_U1378B_CR1	Marine / Freshwater sediment
g__BA2	SRR8539650	5.39	377.18	freshwater sediment metagenome	2020	ecological	Other Acr-encoding genera	-2.49	121.38	lake matano sediment	Sample lake_matano_1_2015_shortcore	Marine / Freshwater sediment
g__BA2	ERR1299383	2.52	9.54	uncultured organism	2016	ecological	Other Acr-encoding genera			Costa Rica Margin Subseafloor Microbial Community Analysis	Sample SAMEA3856024	Other
g__BA2	SRR11567489	2.43	280.42	peat metagenome	2020	ecological	Other Acr-encoding genera	-3.84	-73.32	Tropical peat soil microbial communities from peatlands in Loreto Peru - QUI85 metagenome	Sample Gp0330717	Marine / Freshwater sediment
g__BA2	SRR2132206	2.28	82.96	hydrocarbon metagenome	2015	ecological	Other Acr-encoding genera	-26.37	149.1	Formation waters from coalbed methane wells	Sample Filtered formation waters from Coxon Creek 10 (CX-10) well	Other
g__BA2	SRR10836661	2.19	122.25	marine sediment metagenome	2020	ecological	Other Acr-encoding genera	8.68	-84.03	Microbial life in shallow sediments off the Costa Rica Margin (IODP 334)	Sample X334_U1378B_CR2	Marine / Freshwater sediment
g__BA2	SRR5215466	1.86	98.15	sediment metagenome	2017	ecological	Other Acr-encoding genera	-2.75	121.05	Lake sediment bacterial and archeal communities from Gulf of Boni Indonesia to study Microbial Dark Matter (Phase II) - ?I19B2 metaG metagenome	Sample Gp0147098	Marine / Freshwater sediment
g__BA2	ERR507301	1.61	22.24	sediment metagenome	2016	ecological	Other Acr-encoding genera	-33.43	151.32	Fagans Bay metagenomes	Sample SAMEA2547902	Marine / Freshwater sediment
g__BA2	SRR10836660	1.02	53.5	marine sediment metagenome	2020	ecological	Other Acr-encoding genera	8.68	-84.03	Microbial life in shallow sediments off the Costa Rica Margin (IODP 334)	Sample X334_U1378B_CR8	Marine / Freshwater sediment
g__BA2	SRR5215464	0.8	58.47	sediment metagenome	2017	ecological	Other Acr-encoding genera	-2.75	121.05	Lake sediment bacterial and archeal communities from Gulf of Boni Indonesia to study Microbial Dark Matter (Phase II) - ?I18A1 metaG metagenome	Sample Gp0147097	Marine / Freshwater sediment
g__BA2	SRR4089357	0.71	2.83	sediment metagenome	2018	ecological	Other Acr-encoding genera	37.71	21.03	asphalt oil contaminated sediment Raw sequence reads	Sample NC 210-250 cm (1)	Marine / Freshwater sediment
g__BA2	SRR10276839	0.68	1	marine sediment metagenome	2019	ecological	Other Acr-encoding genera	23.16	66.16	aquatic metagenome Metagenomic assembly	Sample Arabian Sea sediment core metagenomes	Marine / Freshwater sediment
g__BA2	SRR11793864	0.61	81.43	sediment metagenome	2021	ecological	Other Acr-encoding genera	21.17	110.45	Mangrove sediment metagenome Genome sequencing and assembly	Sample H02B	Marine / Freshwater sediment
g__BA2	ERR1299384	0.56	12.31	uncultured organism	2016	ecological	Other Acr-encoding genera			Costa Rica Margin Subseafloor Microbial Community Analysis	Sample SAMEA3856023	Other
g__BA2	SRR14699979	0.54	67	seawater metagenome	2021	ecological	Other Acr-encoding genera	9.9	138.51	metagenome-assembled genomes (MAGs) from mangrove sediment seagrass sediment estuary sediment and oilfield samples	Sample Yap4	Seawater / Freshwater / Groundwater
g__BA2	SRR5248173	0.53	87.98	marine sediment metagenome	2017	ecological	Other Acr-encoding genera	34.65	-77.11	Marine sediment microbial communities from White Oak River estuary North Carolina - WOR-1-52-54 metagenome	Sample Gp0059784	Marine / Freshwater sediment
g__BA2	SRR4089360	0.52	1.18	sediment metagenome	2018	ecological	Other Acr-encoding genera	37.71	21.03	asphalt oil contaminated sediment Raw sequence reads	Sample NC 210-250 cm (2)	Marine / Freshwater sediment
g__BA2	SRR8652712	0.49	10.99	sediment metagenome	2020	ecological	Other Acr-encoding genera	19.51	-98.55	sediment_Chalco Metagenome	Sample 100_2	Marine / Freshwater sediment
g__BA2	SRR11582153	0.49	4.13	subsurface metagenome	2020	ecological	Other Acr-encoding genera	10.29	-84.97	Biology Meets Subduction Census of Deep Life 2017 Costa Rica metagenomes from hot springs across the arc	Sample SLS170214	Marine / Freshwater sediment
g__BA2	ERR1227278	0.49	10.43	uncultured organism	2016	ecological	Other Acr-encoding genera			Costa Rica Margin Subseafloor Microbial Community Analysis	Sample SAMEA3856019	Other
g__BA2	SRR1627905	0.49	10.43	marine sediment metagenome	2015	ecological	Other Acr-encoding genera	8.59	-84.08	Costa Rica margin subsurface Metagenome	Sample 1378_B01H2_2p88mbsf	Marine / Freshwater sediment
g__BA2	ERR2564004	0.48	23.25	metagenome	2020	ecological	Other Acr-encoding genera	21.85	72.42	Pelagic sediment metagenome of Gulf of Khambhat	Sample SAMEA4646284	Other
g__BA2	ERR507302	0.48	7.24	sediment metagenome	2016	ecological	Other Acr-encoding genera	-33.43	151.32	Fagans Bay metagenomes	Sample SAMEA2547903	Marine / Freshwater sediment
g__BA2	SRR10276795	0.46	0.67	marine sediment metagenome	2019	ecological	Other Acr-encoding genera	23.16	66.16	aquatic metagenome Metagenomic assembly	Sample Arabian Sea sediment core metagenomes	Marine / Freshwater sediment
g__BA2	SRR10095340	0.45	6.22	hot springs metagenome	2019	ecological	Other Acr-encoding genera	59.43	-126.1	Liard River Hot Springs metagenomes	Sample EPS_3	Hot springs / Cold seeps / Hydrothermal vent
g__BA2	SRR10276838	0.44	0.46	marine sediment metagenome	2019	ecological	Other Acr-encoding genera	23.16	66.16	aquatic metagenome Metagenomic assembly	Sample Arabian Sea sediment core metagenomes	Marine / Freshwater sediment
g__BA2	ERR507305	0.44	3.82	sediment metagenome	2016	ecological	Other Acr-encoding genera	-33.43	151.32	Fagans Bay metagenomes	Sample SAMEA2547906	Marine / Freshwater sediment
g__BA2	SRR10276783	0.43	0.55	marine sediment metagenome	2019	ecological	Other Acr-encoding genera	23.16	66.16	aquatic metagenome Metagenomic assembly	Sample Arabian Sea sediment core metagenomes	Marine / Freshwater sediment
g__BA2	SRR4089356	0.42	1.15	sediment metagenome	2018	ecological	Other Acr-encoding genera	37.73	21.06	asphalt oil contaminated sediment Raw sequence reads	Sample HC 210-250 cm (2)	Marine / Freshwater sediment
g__BA2	SRR10276844	0.42	0.47	marine sediment metagenome	2019	ecological	Other Acr-encoding genera	23.16	66.16	aquatic metagenome Metagenomic assembly	Sample Arabian Sea sediment core metagenomes	Marine / Freshwater sediment
g__BA2	SRR12952646	0.39	32.55	wetland metagenome	2020	ecological	Other Acr-encoding genera	26.68	-80.38	Sediment microbial communities from Loxahatchee National Wildlife Refuge Florida United States - Lox_North_1 metagenome	Sample Gp0479597	Marine / Freshwater sediment
g__BA2	SRR8268563	0.38	0.89	freshwater sediment metagenome	2019	ecological	Other Acr-encoding genera	-2.26	121.15	Enrichments of ferruginous lake sediment	Sample D1FN1	Marine / Freshwater sediment
g__BA2	ERR507304	0.38	3.31	sediment metagenome	2016	ecological	Other Acr-encoding genera	-33.43	151.32	Fagans Bay metagenomes	Sample SAMEA2547905	Marine / Freshwater sediment
g__BA2	SRR10276816	0.37	0.4	marine sediment metagenome	2019	ecological	Other Acr-encoding genera	23.16	66.16	aquatic metagenome Metagenomic assembly	Sample Arabian Sea sediment core metagenomes	Marine / Freshwater sediment
g__BA2	SRR13343993	0.37	10.29	metagenome	2021	ecological	Other Acr-encoding genera	21.91	110.26	Mangroves in southern China	Sample ZJ.DOWN	Other
g__BA2	SRR10276833	0.34	0.52	marine sediment metagenome	2019	ecological	Other Acr-encoding genera	23.16	66.16	aquatic metagenome Metagenomic assembly	Sample Arabian Sea sediment core metagenomes	Marine / Freshwater sediment
g__BA2	SRR10276827	0.33	0.42	marine sediment metagenome	2019	ecological	Other Acr-encoding genera	23.16	66.16	aquatic metagenome Metagenomic assembly	Sample Arabian Sea sediment core metagenomes	Marine / Freshwater sediment
g__BA2	SRR12952765	0.33	30.72	wetland metagenome	2020	ecological	Other Acr-encoding genera	26.68	-80.38	Sediment microbial communities from Loxahatchee National Wildlife Refuge Florida United States - Lox_North_2 metagenome	Sample Gp0479598	Marine / Freshwater sediment
g__BA2	SRR8652708	0.33	6.77	sediment metagenome	2020	ecological	Other Acr-encoding genera	19.51	-98.55	sediment_Chalco Metagenome	Sample 200_2	Marine / Freshwater sediment
g__BA2	ERR2564001	0.32	13.85	metagenome	2020	ecological	Other Acr-encoding genera	22.08	72.52	Pelagic sediment metagenome of Gulf of Khambhat	Sample SAMEA4646281	Other
g__BA2	SRR10276841	0.29	0.38	marine sediment metagenome	2019	ecological	Other Acr-encoding genera	23.16	66.16	aquatic metagenome Metagenomic assembly	Sample Arabian Sea sediment core metagenomes	Marine / Freshwater sediment
g__BA2	SRR13343995	0.29	7.91	metagenome	2021	ecological	Other Acr-encoding genera	21.24	109.1	Mangroves in southern China	Sample BH.DOWN	Other
g__BA2	SRR4089363	0.27	2.38	sediment metagenome	2018	ecological	Other Acr-encoding genera	37.73	21.06	asphalt oil contaminated sediment Raw sequence reads	Sample HC 210-250 cm (1)	Marine / Freshwater sediment
g__BA2	SRR10276794	0.27	0.35	marine sediment metagenome	2019	ecological	Other Acr-encoding genera	23.16	66.16	aquatic metagenome Metagenomic assembly	Sample Arabian Sea sediment core metagenomes	Marine / Freshwater sediment
g__BA2	SRR10276805	0.27	0.36	marine sediment metagenome	2019	ecological	Other Acr-encoding genera	23.16	66.16	aquatic metagenome Metagenomic assembly	Sample Arabian Sea sediment core metagenomes	Marine / Freshwater sediment
g__BA2	SRR10276843	0.27	0.36	marine sediment metagenome	2019	ecological	Other Acr-encoding genera	23.16	66.16	aquatic metagenome Metagenomic assembly	Sample Arabian Sea sediment core metagenomes	Marine / Freshwater sediment
g__BA2	SRR10276812	0.26	0.43	marine sediment metagenome	2019	ecological	Other Acr-encoding genera	23.16	66.16	aquatic metagenome Metagenomic assembly	Sample Arabian Sea sediment core metagenomes	Marine / Freshwater sediment
g__BA2	ERR2564006	0.26	10.6	metagenome	2020	ecological	Other Acr-encoding genera	22.72	69.6	Pelagic sediment metagenome of Gulf of Kutch	Sample SAMEA4646286	Other
g__BA2	SRR10997825	0.25	6.53	sediment metagenome	2020	ecological	Other Acr-encoding genera	36.01	-84.27	Uranium-contaminated sediment microbial communities from bioreactor in Oak Ridge Tennessee United States - B1A0.1 metagenome	Sample Gp0401914	Marine / Freshwater sediment
g__BA2	SRR10276845	0.25	0.38	marine sediment metagenome	2019	ecological	Other Acr-encoding genera	23.16	66.16	aquatic metagenome Metagenomic assembly	Sample Arabian Sea sediment core metagenomes	Marine / Freshwater sediment
g__BA2	SRR5248172	0.25	33.74	marine sediment metagenome	2017	ecological	Other Acr-encoding genera	34.64	-77.11	Marine sediment microbial communities from White Oak River estuary North Carolina - WOR-2-30_32 metagenome	Sample Gp0056174	Marine / Freshwater sediment
g__BA2	SRR17165212	0.24	2.02	sediment metagenome	2021	ecological	Other Acr-encoding genera	19.82	85.4	Microbial and functional Diversity study of Chilika Lake by using whole genome metagenome	Sample ST-18	Marine / Freshwater sediment
g__BA2	SRR8652715	0.23	17.74	sediment metagenome	2020	ecological	Other Acr-encoding genera	19.51	-98.55	sediment_Chalco Metagenome	Sample S_2	Marine / Freshwater sediment
g__BA2	SRR10276829	0.22	0.38	marine sediment metagenome	2019	ecological	Other Acr-encoding genera	23.16	66.16	aquatic metagenome Metagenomic assembly	Sample Arabian Sea sediment core metagenomes	Marine / Freshwater sediment
g__BA2	SRR14699968	0.21	19.54	seawater metagenome	2021	ecological	Other Acr-encoding genera	9.9	138.51	metagenome-assembled genomes (MAGs) from mangrove sediment seagrass sediment estuary sediment and oilfield samples	Sample Yap125	Seawater / Freshwater / Groundwater
g__BA2	SRR11793863	0.18	25.61	sediment metagenome	2021	ecological	Other Acr-encoding genera	21.15	110.44	Mangrove sediment metagenome Genome sequencing and assembly	Sample H03S	Marine / Freshwater sediment
g__BA2	SRR17220965	0.18	2.67	sediment metagenome	2021	ecological	Other Acr-encoding genera	42.73	10.16	Seagrass sediment metagenomes	Sample Elba_sediment_core_C1_30-45cm_2018_metagenome	Marine / Freshwater sediment
g__BA2	SRR6436091	0.18	23.66	wetland metagenome	2018	ecological	Other Acr-encoding genera	41.38	-82.51	Freshwater wetland microbial communities from Ohio USA - Open water 3 Core 3 Depth 3&4 metaG metagenome	Sample Gp0175727	Marine / Freshwater sediment
g__BA2	SRR13343987	0.18	4.19	metagenome	2021	ecological	Other Acr-encoding genera	20.56	114.25	Mangroves in southern China	Sample HK.DOWN	Other
g__BA2	SRR17220976	0.17	2.21	sediment metagenome	2021	ecological	Other Acr-encoding genera	42.73	10.16	Seagrass sediment metagenomes	Sample Elba_sediment_core_C3_30-45cm_2018_metagenome	Marine / Freshwater sediment
g__BA2	SRR17220975	0.17	2.53	sediment metagenome	2021	ecological	Other Acr-encoding genera	42.73	10.16	Seagrass sediment metagenomes	Sample Elba_sediment_core_C4_30-45cm_2018_metagenome	Marine / Freshwater sediment
g__BA2	SRR10997848	0.16	4.79	sediment metagenome	2020	ecological	Other Acr-encoding genera	36.01	-84.27	Uranium-contaminated sediment microbial communities from bioreactor in Oak Ridge Tennessee United States - B1A0.2 metagenome	Sample Gp0401915	Marine / Freshwater sediment
g__BA2	SRR17220977	0.16	2.87	sediment metagenome	2021	ecological	Other Acr-encoding genera	42.73	10.16	Seagrass sediment metagenomes	Sample Elba_sediment_core_C2_30-45cm_2018_metagenome	Marine / Freshwater sediment
g__BA2	SRR4089355	0.16	0.48	sediment metagenome	2018	ecological	Other Acr-encoding genera	37.73	21.06	asphalt oil contaminated sediment Raw sequence reads	Sample HC 130-180 cm (2)	Marine / Freshwater sediment
g__BA2	SRR10997849	0.16	5.4	sediment metagenome	2020	ecological	Other Acr-encoding genera	36.01	-84.27	Uranium-contaminated sediment microbial communities from bioreactor in Oak Ridge Tennessee United States - B1A0.3 metagenome	Sample Gp0401916	Marine / Freshwater sediment
g__BA2	SRR6208352	0.16	19.94	marine sediment metagenome	2017	ecological	Other Acr-encoding genera	34.64	-77.11	Marine sediment microbial communities from White Oak River estuary North Carolina - WOR-1-36_30 metagenome	Sample Gp0056175	Marine / Freshwater sediment
g__BA2	SRR4089362	0.15	0.88	sediment metagenome	2018	ecological	Other Acr-encoding genera	37.73	21.06	asphalt oil contaminated sediment Raw sequence reads	Sample HC 130-180 cm (1)	Marine / Freshwater sediment
g__BA2	SRR10276804	0.14	0.46	marine sediment metagenome	2019	ecological	Other Acr-encoding genera	23.16	66.16	aquatic metagenome Metagenomic assembly	Sample Arabian Sea sediment core metagenomes	Marine / Freshwater sediment
g__BA2	SRR10997867	0.14	4.23	sediment metagenome	2020	ecological	Other Acr-encoding genera	36.01	-84.27	Uranium-contaminated sediment microbial communities from bioreactor in Oak Ridge Tennessee United States - B4A4.2 metagenome	Sample Gp0401924	Marine / Freshwater sediment
g__BA2	ERR507309	0.14	1.02	sediment metagenome	2016	ecological	Other Acr-encoding genera	-33.43	151.32	Fagans Bay metagenomes	Sample SAMEA2547910	Marine / Freshwater sediment
g__BA2	ERR507306	0.14	0.98	sediment metagenome	2016	ecological	Other Acr-encoding genera	-33.43	151.32	Fagans Bay metagenomes	Sample SAMEA2547907	Marine / Freshwater sediment
g__BA2	SRR12953084	0.11	11.37	wetland metagenome	2020	ecological	Other Acr-encoding genera	26.68	-80.38	Sediment microbial communities from Loxahatchee National Wildlife Refuge Florida United States - Lox_North_4 metagenome	Sample Gp0479600	Marine / Freshwater sediment
g__BA2	SRR8651101	0.11	1.26	sediment metagenome	2019	ecological	Other Acr-encoding genera	18.15	109.3	Mangrove sediment microbia Raw sequence reads	Sample Tropical and subtropical mangrove sediment microbes	Marine / Freshwater sediment
g__BA2	ERR2564007	0.11	3.25	metagenome	2020	ecological	Other Acr-encoding genera	22.69	69.83	Pelagic sediment metagenome of Gulf of Kutch	Sample SAMEA4646287	Other
g__BA2	SRR5248174	0.11	15.61	marine sediment metagenome	2017	ecological	Other Acr-encoding genera	34.64	-77.11	Marine sediment microbial communities from White Oak River estuary North Carolina - WOR-3-24_28 metagenome	Sample Gp0059785	Marine / Freshwater sediment
g__BA2	SRR6436070	0.1	14.31	wetland metagenome	2018	ecological	Other Acr-encoding genera	41.38	-82.51	Freshwater wetland microbial communities from Ohio USA - Open water 3 Core 3 Depth 3&4 metaG metagenome	Sample Gp0175726	Marine / Freshwater sediment
g__BA2	SRR7004334	0.1	6.33	peat metagenome	2018	ecological	Other Acr-encoding genera	4.24	-73.2	Tropical peat soil microbial communities from peatlands in Department of Meta Colombia - 0216_BV02_MP05_20_MG metagenome	Sample Gp0213266	Marine / Freshwater sediment
g__BA2	SRR8652706	0.1	1.68	sediment metagenome	2020	ecological	Other Acr-encoding genera	19.51	-98.55	sediment_Chalco Metagenome	Sample 200_4	Marine / Freshwater sediment
g__BA2	SRR8652713	0.1	1.36	sediment metagenome	2020	ecological	Other Acr-encoding genera	19.51	-98.55	sediment_Chalco Metagenome	Sample 100_1	Marine / Freshwater sediment
g__BA2	SRR14699988	0.1	10.69	seawater metagenome	2021	ecological	Other Acr-encoding genera	9.9	138.51	metagenome-assembled genomes (MAGs) from mangrove sediment seagrass sediment estuary sediment and oilfield samples	Sample Yap2000	Seawater / Freshwater / Groundwater
g__BA2	SRR1531574	0.1	3.07	soil metagenome	2014	ecological	Other Acr-encoding genera	3.44	115.26	Bario Highland Soil Metagenome	Sample F3F	Soil
g__BA2	SRR17220969	0.1	1.74	sediment metagenome	2021	ecological	Other Acr-encoding genera	42.73	10.16	Seagrass sediment metagenomes	Sample Elba_sediment_core_C3_30-45cm_09/2019_metagenome	Marine / Freshwater sediment
g__BA2	SRR12953085	0.1	11.74	wetland metagenome	2020	ecological	Other Acr-encoding genera	26.68	-80.38	Sediment microbial communities from Loxahatchee National Wildlife Refuge Florida United States - Lox_North_3 metagenome	Sample Gp0479599	Marine / Freshwater sediment
g__BA2	SRR10997868	0.09	3.75	sediment metagenome	2020	ecological	Other Acr-encoding genera	36.01	-84.27	Uranium-contaminated sediment microbial communities from bioreactor in Oak Ridge Tennessee United States - B4A4.1 metagenome	Sample Gp0401923	Marine / Freshwater sediment
g__BA2	SRR12952821	0.09	9.5	wetland metagenome	2020	ecological	Other Acr-encoding genera	26.47	-80.44	Sediment microbial communities from Loxahatchee National Wildlife Refuge Florida United States - Lox_West_5 metagenome	Sample Gp0479596	Marine / Freshwater sediment
g__BA2	SRR13343985	0.08	1.78	metagenome	2021	ecological	Other Acr-encoding genera	19.58	110.33	Mangroves in southern China	Sample HN.DOWN	Other
g__BA2	SRR12952546	0.08	11.29	wetland metagenome	2020	ecological	Other Acr-encoding genera	26.47	-80.44	Sediment microbial communities from Loxahatchee National Wildlife Refuge Florida United States - Lox_West_4 metagenome	Sample Gp0479595	Marine / Freshwater sediment
g__BA2	SRR8652711	0.08	1.96	sediment metagenome	2020	ecological	Other Acr-encoding genera	19.51	-98.55	sediment_Chalco Metagenome	Sample 100_3	Marine / Freshwater sediment
g__BA2	SRR17220972	0.08	1.39	sediment metagenome	2021	ecological	Other Acr-encoding genera	42.73	10.16	Seagrass sediment metagenomes	Sample Elba_sediment_core_C6_30-45cm_09/2019_metagenome	Marine / Freshwater sediment
g__BA2	SRR16106681	0.08	2.6	soil metagenome	2021	ecological	Other Acr-encoding genera	22.49	109.76	Mangrove sediments metagenomic	Sample NM3	Soil
g__BA2	SRR17220978	0.08	1.39	sediment metagenome	2021	ecological	Other Acr-encoding genera	42.73	10.16	Seagrass sediment metagenomes	Sample Elba_sediment_core_C6_10-30cm_09/2019_metagenome	Marine / Freshwater sediment
g__BA2	SRR10997872	0.07	2.41	sediment metagenome	2020	ecological	Other Acr-encoding genera	36.01	-84.27	Uranium-contaminated sediment microbial communities from bioreactor in Oak Ridge Tennessee United States - B5A4.1 metagenome	Sample Gp0401926	Marine / Freshwater sediment
g__BA2	SRR10997847	0.07	1.65	sediment metagenome	2020	ecological	Other Acr-encoding genera	36.01	-84.27	Uranium-contaminated sediment microbial communities from bioreactor in Oak Ridge Tennessee United States - B1A4.2 metagenome	Sample Gp0401918	Marine / Freshwater sediment
g__BA2	ERR2564008	0.07	3.39	metagenome	2020	ecological	Other Acr-encoding genera	22.78	70.04	Pelagic sediment metagenome of Gulf of Kutch	Sample SAMEA4646288	Other
g__BA2	SRR10095342	0.07	0.69	hot springs metagenome	2019	ecological	Other Acr-encoding genera	59.43	-126.1	Liard River Hot Springs metagenomes	Sample EPS_1	Hot springs / Cold seeps / Hydrothermal vent
g__BA2	SRR12953104	0.07	5.73	wetland metagenome	2020	ecological	Other Acr-encoding genera	26.68	-80.38	Sediment microbial communities from Loxahatchee National Wildlife Refuge Florida United States - Lox_North_5 metagenome	Sample Gp0479601	Marine / Freshwater sediment
g__BA2	SRR12952822	0.07	10.02	wetland metagenome	2020	ecological	Other Acr-encoding genera	26.47	-80.44	Sediment microbial communities from Loxahatchee National Wildlife Refuge Florida United States - Lox_West_3 metagenome	Sample Gp0479594	Marine / Freshwater sediment
g__BA2	SRR10095362	0.07	0.57	hot springs metagenome	2019	ecological	Other Acr-encoding genera	59.43	-126.1	Liard River Hot Springs metagenomes	Sample COOL_3	Hot springs / Cold seeps / Hydrothermal vent
g__BA2	DRR045396	0.07	1.49	fossil metagenome	2018	host	Other Acr-encoding genera	-18.05	47.03	Sequencing analyses of the two species of extinct elephant birds	Sample SAMD00039860	Other
g__BA2	SRR14699980	0.07	14.41	marine sediment metagenome	2021	ecological	Other Acr-encoding genera	37.35	122.58	metagenome-assembled genomes (MAGs) from mangrove sediment seagrass sediment estuary sediment and oilfield samples	Sample YT_C10	Marine / Freshwater sediment
g__BA2	SRR10095341	0.07	0.9	hot springs metagenome	2019	ecological	Other Acr-encoding genera	59.43	-126.1	Liard River Hot Springs metagenomes	Sample EPS_2	Hot springs / Cold seeps / Hydrothermal vent
g__BA2	SRR14699982	0.06	16.01	marine sediment metagenome	2021	ecological	Other Acr-encoding genera	37.35	122.58	metagenome-assembled genomes (MAGs) from mangrove sediment seagrass sediment estuary sediment and oilfield samples	Sample YT_FC7	Marine / Freshwater sediment
g__BA2	SRR6470350	0.06	0.42	mangrove metagenome	2018	ecological	Other Acr-encoding genera	21.46	88.2	Sundarbans estuarine ecosystem Metagenome	Sample Sundarban WGS Metagenome	Marine / Freshwater sediment
g__BA2	SRR17220966	0.06	1.23	sediment metagenome	2021	ecological	Other Acr-encoding genera	42.73	10.16	Seagrass sediment metagenomes	Sample Elba_sediment_core_C2_30-45cm_06/2019_metagenome	Marine / Freshwater sediment
g__BA2	SRR6470358	0.06	0.47	mangrove metagenome	2018	ecological	Other Acr-encoding genera	21.46	88.2	Sundarbans estuarine ecosystem Metagenome	Sample Sundarban WGS Metagenome	Marine / Freshwater sediment
g__BA2	SRR13162650	0.06	2.23	metagenome	2021	ecological	Other Acr-encoding genera	31.13	119.08	Antibiotic resistome analysis of aquaculture wasterwater treatment system	Sample YHTS1	Other
g__BA2	SRR14699983	0.06	12.91	marine sediment metagenome	2021	ecological	Other Acr-encoding genera	37.35	122.58	metagenome-assembled genomes (MAGs) from mangrove sediment seagrass sediment estuary sediment and oilfield samples	Sample YT_FC10	Marine / Freshwater sediment
g__BA2	SRR8652710	0.05	1.05	sediment metagenome	2020	ecological	Other Acr-encoding genera	19.51	-98.55	sediment_Chalco Metagenome	Sample 100_4	Marine / Freshwater sediment
g__BA2	SRR13162658	0.05	1.68	metagenome	2021	ecological	Other Acr-encoding genera	31.15	119.1	Antibiotic resistome analysis of aquaculture wasterwater treatment system	Sample YHTS3	Other
g__BA2	SRR13343989	0.05	1.15	metagenome	2021	ecological	Other Acr-encoding genera	21.37	108.21	Mangroves in southern China	Sample FCG.DOWN	Other
g__BA2	SRR10997865	0.05	1.32	sediment metagenome	2020	ecological	Other Acr-encoding genera	36.01	-84.27	Uranium-contaminated sediment microbial communities from bioreactor in Oak Ridge Tennessee United States - B3A4.2 metagenome	Sample Gp0401921	Marine / Freshwater sediment
g__BA2	SRR12953108	0.05	3.83	wetland metagenome	2020	ecological	Other Acr-encoding genera	26.5	-80.22	Sediment microbial communities from Loxahatchee National Wildlife Refuge Florida United States - Lox_East_4 metagenome	Sample Gp0479605	Marine / Freshwater sediment
g__BA2	DRR045397	0.05	1.09	fossil metagenome	2018	host	Other Acr-encoding genera	-18.05	47.03	Sequencing analyses of the two species of extinct elephant birds	Sample SAMD00039861	Other
g__BA2	SRR12952508	0.05	5.07	wetland metagenome	2020	ecological	Other Acr-encoding genera	26.47	-80.44	Sediment microbial communities from Loxahatchee National Wildlife Refuge Florida United States - Lox_West_2 metagenome	Sample Gp0479593	Marine / Freshwater sediment
g__BA2	SRR12349264	0.05	1.27	sediment metagenome	2020	ecological	Other Acr-encoding genera			the microbes of duck faces and shrimp pond	Sample S2-1	Marine / Freshwater sediment
g__BA2	SRR12953253	0.05	4.37	wetland metagenome	2020	ecological	Other Acr-encoding genera	26.5	-80.22	Sediment microbial communities from Loxahatchee National Wildlife Refuge Florida United States - Lox_East_1 metagenome	Sample Gp0479602	Marine / Freshwater sediment
g__BA2	SRR12952547	0.05	6.34	wetland metagenome	2020	ecological	Other Acr-encoding genera	26.47	-80.44	Sediment microbial communities from Loxahatchee National Wildlife Refuge Florida United States - Lox_West_1 metagenome	Sample Gp0479592	Marine / Freshwater sediment
g__BA2	SRR10997882	0.05	1.74	sediment metagenome	2020	ecological	Other Acr-encoding genera	36.01	-84.27	Uranium-contaminated sediment microbial communities from bioreactor in Oak Ridge Tennessee United States - B5A4.2 metagenome	Sample Gp0401927	Marine / Freshwater sediment
g__BA2	ERR688354	0.05	3.42	metagenome	2014	ecological	Other Acr-encoding genera	-26.34	153.03	Metagenomic sequence data was obtained for multiple sites on three SE Queensland river estuaries (Logan Maroochydoore and Noosa). The study is looking at the ecological communities in each of these systems and how they are impacted by pollution and environmental conditions.	Sample SAMEA3140927	Other
g__BA2	SRR7004205	0.05	3.05	peat metagenome	2018	ecological	Other Acr-encoding genera	4.06	-73.19	Tropical peat soil microbial communities from peatlands in Department of Meta Colombia - 0116_SJ02_MP15_10_MG metagenome	Sample Gp0213263	Marine / Freshwater sediment
g__BA2	SRR17165210	0.05	0.44	sediment metagenome	2021	ecological	Other Acr-encoding genera	19.69	85.41	Microbial and functional Diversity study of Chilika Lake by using whole genome metagenome	Sample ST-25	Marine / Freshwater sediment
g__BA2	SRR10997850	0.05	1.15	sediment metagenome	2020	ecological	Other Acr-encoding genera	36.01	-84.27	Uranium-contaminated sediment microbial communities from bioreactor in Oak Ridge Tennessee United States - B1A4.1 metagenome	Sample Gp0401917	Marine / Freshwater sediment
g__BA2	SRR9924812	0.05	1.11	freshwater sediment metagenome	2020	ecological	Other Acr-encoding genera	32.18	119.66	Metagenomic raw reads for water and sediment samples of the Yangtze River China	Sample 26ZJ_SAB	Marine / Freshwater sediment
g__BA2	SRR10997866	0.05	1.05	sediment metagenome	2020	ecological	Other Acr-encoding genera	36.01	-84.27	Uranium-contaminated sediment microbial communities from bioreactor in Oak Ridge Tennessee United States - B4A4.3 metagenome	Sample Gp0401925	Marine / Freshwater sediment
g__BA2	SRR12952107	0.04	3.47	wetland metagenome	2020	ecological	Other Acr-encoding genera	26.36	-80.3	Sediment microbial communities from Loxahatchee National Wildlife Refuge Florida United States - Lox_South_5 metagenome	Sample Gp0479591	Marine / Freshwater sediment
g__BA2	SRR8859387	0.04	0.69	freshwater sediment metagenome	2020	ecological	Other Acr-encoding genera	26.4	87.57	Sediment Microbiome of River Ganga (Paharghati Dhulian west Bengal F2)	Sample SM-F2	Marine / Freshwater sediment
g__BA2	SRR10997853	0.04	1.19	sediment metagenome	2020	ecological	Other Acr-encoding genera	36.01	-84.27	Uranium-contaminated sediment microbial communities from bioreactor in Oak Ridge Tennessee United States - B3A4.1 metagenome	Sample Gp0401920	Marine / Freshwater sediment
g__BA2	SRR10997881	0.04	1.41	sediment metagenome	2020	ecological	Other Acr-encoding genera	36.01	-84.27	Uranium-contaminated sediment microbial communities from bioreactor in Oak Ridge Tennessee United States - B5A4.3 metagenome	Sample Gp0401928	Marine / Freshwater sediment
g__BA2	SRR14699978	0.04	9.03	marine sediment metagenome	2021	ecological	Other Acr-encoding genera	37.35	122.58	metagenome-assembled genomes (MAGs) from mangrove sediment seagrass sediment estuary sediment and oilfield samples	Sample YT_C7	Marine / Freshwater sediment
g__BA2	SRR10072862	0.04	3.3	marine sediment metagenome	2019	ecological	Other Acr-encoding genera	1.45	103.76	Marine sediment metagenome Genome sequencing and assembly	Sample Marine sediments from Woodlands Singapore	Marine / Freshwater sediment
g__BA2	ERR3478701	0.04	5.36	metagenome	2021	ecological	Other Acr-encoding genera			aquifer metagenome raw sequence reads	Sample SAMEA5730025	Other
g__BA2	SRR10854759	0.04	2.05	peat metagenome	2020	ecological	Other Acr-encoding genera	-4.07	-73.2	Tropical peat soil microbial communities from peatlands in Loreto Peru - SJ75 metagenome	Sample Gp0330718	Marine / Freshwater sediment
g__BA2	SRR9924804	0.04	1	freshwater sediment metagenome	2020	ecological	Other Acr-encoding genera	31.77	118.47	Metagenomic raw reads for water and sediment samples of the Yangtze River China	Sample 24MAS_SA	Marine / Freshwater sediment
g__BA2	SRR11195979	0.04	1.08	beach sand metagenome	2020	ecological	Other Acr-encoding genera	-37.85	144.95	Middle Park Beach Port Phillip Bay Permeable Sediment Metagenomes and 16S rRNA amplicon sequences	Sample SC9684	Marine / Freshwater sediment
g__BA2	SRR9924805	0.04	0.92	freshwater sediment metagenome	2020	ecological	Other Acr-encoding genera	31.46	118.34	Metagenomic raw reads for water and sediment samples of the Yangtze River China	Sample 23WHU_SAR	Marine / Freshwater sediment
g__BA2	ERR2564002	0.04	1.71	metagenome	2020	ecological	Other Acr-encoding genera	22.01	72.52	Pelagic sediment metagenome of Gulf of Khambhat	Sample SAMEA4646282	Other
g__BA2	SRR7004333	0.04	1.05	peat metagenome	2018	ecological	Other Acr-encoding genera	4.24	-73.2	Tropical peat soil microbial communities from peatlands in Department of Meta Colombia - 0216_BV02_MP12_10_MG metagenome	Sample Gp0213267	Marine / Freshwater sediment
g__BA2	SRR10072863	0.04	2.91	marine sediment metagenome	2019	ecological	Other Acr-encoding genera	1.45	103.76	Marine sediment metagenome Genome sequencing and assembly	Sample Marine sediments from Woodlands Singapore	Marine / Freshwater sediment
g__BA2	SRR17165201	0.04	0.42	sediment metagenome	2021	ecological	Other Acr-encoding genera	19.78	85.3	Microbial and functional Diversity study of Chilika Lake by using whole genome metagenome	Sample ST-13	Marine / Freshwater sediment
g__BA2	SRR12349251	0.04	1.08	sediment metagenome	2020	ecological	Other Acr-encoding genera			the microbes of duck faces and shrimp pond	Sample S1-1	Marine / Freshwater sediment
g__BA2	SRR7188250	0.04	0.53	sediment metagenome	2018	ecological	Other Acr-encoding genera	21.41	109.16	Metagenomic Sequencing of sediments from mangrove contained estuary in China	Sample E	Marine / Freshwater sediment
g__BA2	SRR10997864	0.04	0.87	sediment metagenome	2020	ecological	Other Acr-encoding genera	36.01	-84.27	Uranium-contaminated sediment microbial communities from bioreactor in Oak Ridge Tennessee United States - B3A4.3 metagenome	Sample Gp0401922	Marine / Freshwater sediment
g__BA2	SRR7004335	0.04	2.07	peat metagenome	2018	ecological	Other Acr-encoding genera	4.24	-73.2	Tropical peat soil microbial communities from peatlands in Department of Meta Colombia - 0216_BV02_MP12_20_MG metagenome	Sample Gp0213268	Marine / Freshwater sediment
g__BA2	SRR12349272	0.04	1	sediment metagenome	2020	ecological	Other Acr-encoding genera			the microbes of duck faces and shrimp pond	Sample S1-2	Marine / Freshwater sediment
g__BA2	SRR12349261	0.03	0.92	sediment metagenome	2020	ecological	Other Acr-encoding genera			the microbes of duck faces and shrimp pond	Sample S2-3	Marine / Freshwater sediment
g__BA2	SRR12953107	0.03	2.55	wetland metagenome	2020	ecological	Other Acr-encoding genera	26.5	-80.22	Sediment microbial communities from Loxahatchee National Wildlife Refuge Florida United States - Lox_East_5 metagenome	Sample Gp0479606	Marine / Freshwater sediment
g__BA2	SRR5260217	0.03	0.39	rice paddy metagenome	2017	ecological	Other Acr-encoding genera	38.11	-121.65	Rice paddy soil microbial communities from Twitchell Island California USA - SF_Rice_25C_0N_404 metagenome	Sample Gp0116062	Soil
g__BA2	SRR11582146	0.03	0.47	subsurface metagenome	2020	ecological	Other Acr-encoding genera	10.9	-85.33	Biology Meets Subduction Census of Deep Life 2017 Costa Rica metagenomes from hot springs across the arc	Sample BR2F70218	Marine / Freshwater sediment
g__BA2	SRR16071520	0.03	0.52	metagenome	2021	ecological	Other Acr-encoding genera	34.29	-120.04	Santa Barbara Basin sedaDNA	Sample 19-20_SBBasin_11.8mbsf	Other
g__BA2	SRR7004200	0.03	1.74	peat metagenome	2018	ecological	Other Acr-encoding genera	4.06	-73.19	Tropical peat soil microbial communities from peatlands in Department of Meta Colombia - 0116_SJ02_MP02_20_MG metagenome	Sample Gp0213262	Marine / Freshwater sediment
g__BA2	SRR3989337	0.03	1.75	soil metagenome	2016	ecological	Other Acr-encoding genera	39.53	-107.78	Soil microbial communities from Rifle Colorado - Rifle CSP2_sed 19_1 metagenome	Sample Gp0056892	Soil
g__BA2	SRR16123812	0.03	0.85	mangrove metagenome	2021	ecological	Other Acr-encoding genera			Microbe in mangrove environment	Sample RA1	Marine / Freshwater sediment
g__BA2	ERR3274950	0.03	4.47	metagenome	2020	ecological	Other Acr-encoding genera			a take on the impact of pollution on coastal bacterial communities	Sample SAMEA5386793	Other
g__BA2	SRR12349271	0.03	0.83	sediment metagenome	2020	ecological	Other Acr-encoding genera			the microbes of duck faces and shrimp pond	Sample S1-3	Marine / Freshwater sediment
g__BA2	SRR3990170	0.03	2.92	soil metagenome	2016	ecological	Other Acr-encoding genera	39.53	-107.78	Soil microbial communities from Rifle Colorado - Rifle CSP2_sed 19_2 metagenome	Sample Gp0056893	Soil
g__BA2	SRR11614986	0.03	0.51	aquifer metagenome	2021	ecological	Other Acr-encoding genera	48.99	12.13	Metagenome from the Muhlbacher Schwefelquelle aquifer	Sample Bulk_filter	Seawater / Freshwater / Groundwater
g__BA2	SRR8652707	0.03	0.61	sediment metagenome	2020	ecological	Other Acr-encoding genera	19.51	-98.55	sediment_Chalco Metagenome	Sample 200_3	Marine / Freshwater sediment
g__BA2	ERR4904395	0.03	0.98	metagenome	2021	ecological	Other Acr-encoding genera			aquifer metagenome raw sequence reads	Sample SAMEA7669916	Other
g__BA2	SRR14699986	0.03	7.26	marine sediment metagenome	2021	ecological	Other Acr-encoding genera	22.53	114	metagenome-assembled genomes (MAGs) from mangrove sediment seagrass sediment estuary sediment and oilfield samples	Sample FT_MF1C_2022	Marine / Freshwater sediment
g__BA2	SRR11241200	0.03	7.26	marine sediment metagenome	2020	ecological	Other Acr-encoding genera	22.53	114.03	Metabolisms of Novel Methanogens in Mangrove Sediments	Sample MF1C20-22cm	Marine / Freshwater sediment
g__BA2	SRR3990173	0.03	3.5	soil metagenome	2016	ecological	Other Acr-encoding genera	39.53	-107.78	Soil microbial communities from Rifle Colorado - Rifle CSP2_sed 19_3 metagenome	Sample Gp0056894	Soil
g__BA2	SRR15216802	0.03	0.56	seawater metagenome	2021	ecological	Other Acr-encoding genera			the microbes of South China Sea	Sample IW3	Seawater / Freshwater / Groundwater
g__BA2	SRR13162659	0.03	1.26	metagenome	2021	ecological	Other Acr-encoding genera	31.14	119.09	Antibiotic resistome analysis of aquaculture wasterwater treatment system	Sample YHTS2	Other
g__BA2	SRR10997852	0.03	0.64	sediment metagenome	2020	ecological	Other Acr-encoding genera	36.01	-84.27	Uranium-contaminated sediment microbial communities from bioreactor in Oak Ridge Tennessee United States - B1A4.3 metagenome	Sample Gp0401919	Marine / Freshwater sediment
g__BA2	ERR1111515	0.03	1.17	sediment metagenome	2015	ecological	Other Acr-encoding genera	38.8	-75.2	Metagenomic analysis of microbial CpG methylation in Delaware estuarine riverbank sediment	Sample SAMEA3648655	Marine / Freshwater sediment
g__BA2	SRR9924811	0.03	0.9	freshwater sediment metagenome	2020	ecological	Other Acr-encoding genera	29.67	113.32	Metagenomic raw reads for water and sediment samples of the Yangtze River China	Sample 19LS_SA	Marine / Freshwater sediment
g__BA2	SRR9924806	0.03	0.78	freshwater sediment metagenome	2020	ecological	Other Acr-encoding genera	31.46	118.34	Metagenomic raw reads for water and sediment samples of the Yangtze River China	Sample 23WHU_SAB	Marine / Freshwater sediment
g__BA2	SRR14802572	0.03	0.72	sediment metagenome	2021	ecological	Other Acr-encoding genera	-26.44	153.06	Sunshine Coast lake sediment metagenome	Sample SC_2018_LW60	Marine / Freshwater sediment
g__BA2	SRR12953260	0.03	2.3	wetland metagenome	2020	ecological	Other Acr-encoding genera	26.5	-80.22	Sediment microbial communities from Loxahatchee National Wildlife Refuge Florida United States - Lox_East_3 metagenome	Sample Gp0479604	Marine / Freshwater sediment
g__BA2	SRR14802573	0.03	1.02	sediment metagenome	2021	ecological	Other Acr-encoding genera	-26.44	153.06	Sunshine Coast lake sediment metagenome	Sample SC_2018_LW55	Marine / Freshwater sediment
g__BA2	SRR12349263	0.03	0.63	sediment metagenome	2020	ecological	Other Acr-encoding genera			the microbes of duck faces and shrimp pond	Sample S2-2	Marine / Freshwater sediment
g__BA2	SRR7188255	0.03	0.44	sediment metagenome	2018	ecological	Other Acr-encoding genera	21.41	109.17	Metagenomic Sequencing of sediments from mangrove contained estuary in China	Sample B	Marine / Freshwater sediment
g__BA2	ERR2564003	0.03	1.1	metagenome	2020	ecological	Other Acr-encoding genera	21.89	72.51	Pelagic sediment metagenome of Gulf of Khambhat	Sample SAMEA4646283	Other
g__BA2	SRR4030068	0.03	3.3	soil metagenome	2016	ecological	Other Acr-encoding genera	39.55	-107.97	Soil microbial communities from Rifle Colorado USA - 2008 BG 16ft metagenome	Sample Gp0053665	Soil
g__BA2	SRR9924813	0.02	0.5	freshwater sediment metagenome	2020	ecological	Other Acr-encoding genera	32.17	118.94	Metagenomic raw reads for water and sediment samples of the Yangtze River China	Sample 25NJ_SA	Marine / Freshwater sediment
g__BA2	SRR14569937	0.02	0.73	soil metagenome	2021	ecological	Other Acr-encoding genera			Soil metagenomes	Sample FPF_3	Soil
g__BA2	SRR7004206	0.02	1.1	peat metagenome	2018	ecological	Other Acr-encoding genera	4.24	-73.2	Tropical peat soil microbial communities from peatlands in Department of Meta Colombia - 0216_BV02_MP05_10_MG metagenome	Sample Gp0213265	Marine / Freshwater sediment
g__BA2	SRR9924807	0.02	0.56	freshwater sediment metagenome	2020	ecological	Other Acr-encoding genera	30.78	117.64	Metagenomic raw reads for water and sediment samples of the Yangtze River China	Sample 22DT_SA	Marine / Freshwater sediment
g__BA2	SRR5892095	0.02	0.58	freshwater sediment metagenome	2018	ecological	Other Acr-encoding genera	29.55	112.18	Pond water and sediment metagenome	Sample DS1	Marine / Freshwater sediment
g__BA2	SRR10997883	0.02	0.35	sediment metagenome	2020	ecological	Other Acr-encoding genera	36.01	-84.27	Uranium-contaminated sediment microbial communities from bioreactor in Oak Ridge Tennessee United States - A1A0.1 metagenome	Sample Gp0401929	Marine / Freshwater sediment
g__BA2	SRR14699985	0.02	3.8	marine sediment metagenome	2021	ecological	Other Acr-encoding genera	22.53	114	metagenome-assembled genomes (MAGs) from mangrove sediment seagrass sediment estuary sediment and oilfield samples	Sample FT_MF1C_1214	Marine / Freshwater sediment
g__BA2	SRR11241201	0.02	3.8	marine sediment metagenome	2020	ecological	Other Acr-encoding genera	22.53	114.03	Metabolisms of Novel Methanogens in Mangrove Sediments	Sample MF1C12-14cm	Marine / Freshwater sediment
g__BA2	SRR13343991	0.02	0.42	metagenome	2021	ecological	Other Acr-encoding genera	23.56	117.25	Mangroves in southern China	Sample YX.DOWN	Other
g__BA2	SRR5512136	0.02	0.49	soil metagenome	2017	ecological	Other Acr-encoding genera	23.13	102.74	Chinese paddy field soil shotgun metagenomic raw sequence reads	Sample Y04	Soil
g__BA2	SRR4030066	0.02	0.66	soil metagenome	2016	ecological	Other Acr-encoding genera	39.55	-107.97	Soil microbial communities from Rifle Colorado USA - 2008 BG 19ft metagenome	Sample Gp0054243	Soil
g__BA2	SRR5211005	0.02	1.05	subsurface metagenome	2017	ecological	Other Acr-encoding genera	1.76	96.77	Deep subsurface microbial communities from Indian Ocean to uncover new lineages of life (NeLLi) - Sumatra_00607 metaG metagenome	Sample Gp0134376	Marine / Freshwater sediment
g__BA2	SRR12953417	0.02	1.88	wetland metagenome	2020	ecological	Other Acr-encoding genera	26.5	-80.22	Sediment microbial communities from Loxahatchee National Wildlife Refuge Florida United States - Lox_East_2 metagenome	Sample Gp0479603	Marine / Freshwater sediment
g__BA2	ERR3478706	0.02	1.98	metagenome	2021	ecological	Other Acr-encoding genera			aquifer metagenome raw sequence reads	Sample SAMEA5730030	Other
g__BA2	SRR8859356	0.02	0.42	freshwater sediment metagenome	2020	ecological	Other Acr-encoding genera	24.17	88.27	Sediment Microbiome of River Ganga (Lalbag Murshidabad west Bangal F3)	Sample SM-F3	Marine / Freshwater sediment
g__BA2	ERR2031031	0.02	0.51	metagenomes	2019	ecological	Other Acr-encoding genera	-24.05	19	Benguela Upwelling sediments metagenome study	Sample SAMEA104158935	Other
g__BA2	SRR4030067	0.02	0.9	soil metagenome	2016	ecological	Other Acr-encoding genera	39.55	-107.97	Soil microbial communities from Rifle Colorado USA - 2008 BG 16ft metagenome	Sample Gp0053665	Soil
g__BA2	SRR2090150	0.02	0.9	sediment metagenome	2015	ecological	Other Acr-encoding genera	39.54	-107.78	Terrestrial subsurface C N S and H cycles cross-linked by metabolic handoffs	Sample RBG_16	Marine / Freshwater sediment
g__BA2	SRR5824292	0.02	0.39	sediment metagenome	2017	ecological	Other Acr-encoding genera			microbiome in mangrove sediments	Sample MgvZN	Marine / Freshwater sediment
g__BA2	ERR1111514	0.02	0.58	sediment metagenome	2015	ecological	Other Acr-encoding genera	38.8	-75.2	Metagenomic analysis of microbial CpG methylation in Delaware estuarine riverbank sediment	Sample SAMEA3648654	Marine / Freshwater sediment
g__BA2	SRR10997884	0.02	0.63	sediment metagenome	2020	ecological	Other Acr-encoding genera	36.01	-84.27	Uranium-contaminated sediment microbial communities from bioreactor in Oak Ridge Tennessee United States - A1A0.2 metagenome	Sample Gp0401930	Marine / Freshwater sediment
g__BA2	SRR14699972	0.02	2.88	marine sediment metagenome	2021	ecological	Other Acr-encoding genera	22.5	114.03	metagenome-assembled genomes (MAGs) from mangrove sediment seagrass sediment estuary sediment and oilfield samples	Sample MP11	Marine / Freshwater sediment
g__BA2	SRR5248164	0.02	0.74	marine sediment metagenome	2017	ecological	Other Acr-encoding genera	34.64	-77.11	Marine sediment microbial communities from White Oak River estuary North Carolina - WOR-3-8_10 metagenome	Sample Gp0056338	Marine / Freshwater sediment
g__BA2	SRR5892096	0.02	0.42	freshwater sediment metagenome	2018	ecological	Other Acr-encoding genera	29.55	112.18	Pond water and sediment metagenome	Sample DS2	Marine / Freshwater sediment
g__BA2	SRR8863433	0.02	0.55	groundwater metagenome	2019	ecological	Other Acr-encoding genera	40.15	-82.48	groundwater metagenome Genome sequencing and assembly	Sample Ohio groundwater Y1	Seawater / Freshwater / Groundwater
g__BA2	SRR5210973	0.02	1.58	subsurface metagenome	2017	ecological	Other Acr-encoding genera	-27.74	14.25	Deep subsurface microbial communities from South Atlantic Ocean to uncover new lineages of life (NeLLi) - Benguela_00093 metaG metagenome	Sample Gp0134371	Marine / Freshwater sediment
g__BA2	ERR4904396	0.02	0.51	metagenome	2021	ecological	Other Acr-encoding genera			aquifer metagenome raw sequence reads	Sample SAMEA7669915	Other
g__BA2	SRR14699970	0.02	1.73	seawater metagenome	2021	ecological	Other Acr-encoding genera	9.9	138.51	metagenome-assembled genomes (MAGs) from mangrove sediment seagrass sediment estuary sediment and oilfield samples	Sample Yap75	Seawater / Freshwater / Groundwater
g__BA2	SRR6202010	0.02	0.56	hot springs metagenome	2021	ecological	Other Acr-encoding genera	10.6	107.56	DNA metagenome of Binh Chau hot spring	Sample BC_DNA	Hot springs / Cold seeps / Hydrothermal vent
g__BA2	SRR16106683	0.02	0.37	soil metagenome	2021	ecological	Other Acr-encoding genera	21.79	109.76	Mangrove sediments metagenomic	Sample NM1	Soil
g__BA2	SRR3972132	0.02	1.88	soil metagenome	2016	ecological	Other Acr-encoding genera	39.53	-107.78	Soil microbial communities from Rifle Colorado USA - sediment 19ft 2 metagenome	Sample Gp0054349	Soil
g__BA2	SRR7004203	0.01	0.66	peat metagenome	2018	ecological	Other Acr-encoding genera	4.06	-73.19	Tropical peat soil microbial communities from peatlands in Department of Meta Colombia - 0116_SJ02_MP02_10_MG metagenome	Sample Gp0213261	Marine / Freshwater sediment
g__BA2	SRR3972149	0.01	1.78	soil metagenome	2016	ecological	Other Acr-encoding genera	39.53	-107.78	Soil microbial communities from Rifle Colorado USA - sediment 19ft 3 metagenome	Sample Gp0054348	Soil
g__BA2	SRR3223410	0.01	0.83	hydrothermal vent metagenome	2017	ecological	Other Acr-encoding genera	27.01	-111.41	Bathyarchaeotal metagenome from Guaymas Basin	Sample Marine sediments from from Guaymas Basin	Hot springs / Cold seeps / Hydrothermal vent
g__BA2	SRR15144438	0.01	3.66	estuary metagenome	2021	ecological	Other Acr-encoding genera	24.42	113.11	marine metagenome Metagenome	Sample JLRS3	Marine / Freshwater sediment
g__BA2	ERR3478695	0.01	1.11	metagenome	2021	ecological	Other Acr-encoding genera			aquifer metagenome raw sequence reads	Sample SAMEA5730022	Other
g__BA2	SRR13892593	0.01	3.47	cold seep metagenome	2021	ecological	Other Acr-encoding genera	22.17	119.28	Metagenome of environmental sample from a cold seep	Sample RS_18	Hot springs / Cold seeps / Hydrothermal vent
g__BA2	SRR9924809	0.01	0.36	freshwater sediment metagenome	2020	ecological	Other Acr-encoding genera	29.74	116	Metagenomic raw reads for water and sediment samples of the Yangtze River China	Sample 21JJ_SAB	Marine / Freshwater sediment
g__BA2	SRR12113407	0.01	4.35	groundwater metagenome	2020	ecological	Other Acr-encoding genera	38.7	-122.52	Metagenomes from Northern California groundwater	Sample Pr3_171119_Bp1	Seawater / Freshwater / Groundwater
g__BA2	ERR688353	0.01	0.67	metagenome	2014	ecological	Other Acr-encoding genera	-26.37	153.04	Metagenomic sequence data was obtained for multiple sites on three SE Queensland river estuaries (Logan Maroochydoore and Noosa). The study is looking at the ecological communities in each of these systems and how they are impacted by pollution and environmental conditions.	Sample SAMEA3140926	Other
g__BA2	SRR8389946	0.01	1.27	freshwater sediment metagenome	2019	ecological	Other Acr-encoding genera	22.79	113.62	Metabolic profiles of microbial communities from surface sediment in the Pearl river	Sample PRSED	Marine / Freshwater sediment
g__BA2	ERR3624086	0.01	0.53	sediment metagenome	2020	ecological	Other Acr-encoding genera	42.81	10.14	Seagrass associated sediment metagenomes	Sample SAMEA6126156	Marine / Freshwater sediment
g__BA2	SRR3989304	0.01	1.37	soil metagenome	2016	ecological	Other Acr-encoding genera	39.53	-107.78	Soil microbial communities from Rifle Colorado USA - sediment 19ft 4 metagenome	Sample Gp0054796	Soil
g__BA2	SRR15144437	0.01	2.96	estuary metagenome	2021	ecological	Other Acr-encoding genera	24.39	117.92	marine metagenome Metagenome	Sample JLRS2	Marine / Freshwater sediment
g__BA2	ERR3478710	0.01	1.46	metagenome	2021	ecological	Other Acr-encoding genera			aquifer metagenome raw sequence reads	Sample SAMEA5730034	Other
g__BA2	SRR2657566	0.01	1.15	marine sediment metagenome	2015	ecological	Other Acr-encoding genera	29.44	-89.9	DWH Sediment metagenome	Sample N3534	Marine / Freshwater sediment
g__BA2	SRR8863432	0.01	0.55	groundwater metagenome	2019	ecological	Other Acr-encoding genera			groundwater metagenome Genome sequencing and assembly	Sample Ohio groundwater Y5	Seawater / Freshwater / Groundwater
g__BA2	SRR6207735	0.01	1.08	marine sediment metagenome	2017	ecological	Other Acr-encoding genera	34.64	-77.11	Marine sediment microbial communities from White Oak River estuary North Carolina - WOR-2-8_12 metagenome	Sample Gp0056337	Marine / Freshwater sediment
g__BA2	SRR7517633	0.01	0.81	hydrothermal vent metagenome	2018	ecological	Other Acr-encoding genera	27.01	-110.59	Hydrothermal vent microbial mat bacterial communities from Southern Trench Guaymas Basin Mexico - 4869-18-3-4_MG metagenome	Sample Gp0215211	Hot springs / Cold seeps / Hydrothermal vent
g__BA2	SRR2657219	0.01	1.02	marine sediment metagenome	2015	ecological	Other Acr-encoding genera	29.13	-90.74	DWH Sediment metagenome	Sample N0254	Marine / Freshwater sediment
g__BA2	SRR12952125	0.01	0.74	wetland metagenome	2020	ecological	Other Acr-encoding genera	26.36	-80.3	Sediment microbial communities from Loxahatchee National Wildlife Refuge Florida United States - Lox_South_4 metagenome	Sample Gp0479590	Marine / Freshwater sediment
g__BA2	SRR13674313	0.01	0.58	freshwater sediment metagenome	2021	ecological	Other Acr-encoding genera	68.36	19.05	freshwater sediment metagenome	Sample IHS28rep2	Marine / Freshwater sediment
g__BA2	SRR14227489	0.01	0.45	soil metagenome	2021	ecological	Other Acr-encoding genera	31.05	122.07	Changjiang Estuary Sediment Metagenomics	Sample A6-1	Soil
g__BA2	SRR5216256	0.01	0.5	hot springs metagenome	2017	ecological	Other Acr-encoding genera	37.41	-118.5	Hot spring microbial mat communities from California USA to study Microbial Dark Matter (Phase II) - Cone Pool mat layer H metaG metagenome	Sample Gp0147101	Hot springs / Cold seeps / Hydrothermal vent
g__BA2	ERR2564009	0.01	0.44	metagenome	2020	ecological	Other Acr-encoding genera	22.85	70.18	Pelagic sediment metagenome of Gulf of Kutch	Sample SAMEA4646289	Other
g__BA2	ERR688352	0.01	0.64	metagenome	2014	ecological	Other Acr-encoding genera	-26.4	153.06	Metagenomic sequence data was obtained for multiple sites on three SE Queensland river estuaries (Logan Maroochydoore and Noosa). The study is looking at the ecological communities in each of these systems and how they are impacted by pollution and environmental conditions.	Sample SAMEA3140925	Other
g__BA2	SRR14699991	0.01	1.65	estuary metagenome	2021	ecological	Other Acr-encoding genera	32.44	122.01	metagenome-assembled genomes (MAGs) from mangrove sediment seagrass sediment estuary sediment and oilfield samples	Sample N1B	Marine / Freshwater sediment
g__BA2	ERR3478703	0.01	0.98	metagenome	2021	ecological	Other Acr-encoding genera			aquifer metagenome raw sequence reads	Sample SAMEA5730029	Other
g__BA2	ERR1035442	0.01	0.41	metagenome	2015	ecological	Other Acr-encoding genera	-26.32	153	Metagenomic sequence data was obtained for multiple sites on three SE Queensland river estuaries (Logan Maroochydoore and Noosa). The study is looking at the ecological communities in each of these systems and how they are impacted by pollution and environmental conditions.	Sample SAMEA3140929	Other
g__BA2	ERR688356	0.01	0.41	metagenome	2014	ecological	Other Acr-encoding genera	-26.32	153	Metagenomic sequence data was obtained for multiple sites on three SE Queensland river estuaries (Logan Maroochydoore and Noosa). The study is looking at the ecological communities in each of these systems and how they are impacted by pollution and environmental conditions.	Sample SAMEA3140929	Other
g__BA2	SRR2657558	0.01	1.31	marine sediment metagenome	2015	ecological	Other Acr-encoding genera	29.44	-89.9	DWH Sediment metagenome	Sample N3531	Marine / Freshwater sediment
g__BA2	SRR14227488	0.01	0.4	soil metagenome	2021	ecological	Other Acr-encoding genera	30.94	122.25	Changjiang Estuary Sediment Metagenomics	Sample A6-2	Soil
g__BA2	SRR5581334	0.01	0.36	sediment metagenome	2017	ecological	Other Acr-encoding genera	60.2	-125.51	Hot spring sediment bacterial and archeal communities from British Columbia Canada to study Microbial Dark Matter (Phase II) - Larsen N4 metaG metagenome	Sample Gp0115604	Marine / Freshwater sediment
g__BA2	SRR14699974	0.01	1.27	marine sediment metagenome	2021	ecological	Other Acr-encoding genera	22.5	114.03	metagenome-assembled genomes (MAGs) from mangrove sediment seagrass sediment estuary sediment and oilfield samples	Sample MP9	Marine / Freshwater sediment
g__BA2	ERR688355	0.01	0.49	metagenome	2014	ecological	Other Acr-encoding genera	-26.19	153.01	Metagenomic sequence data was obtained for multiple sites on three SE Queensland river estuaries (Logan Maroochydoore and Noosa). The study is looking at the ecological communities in each of these systems and how they are impacted by pollution and environmental conditions.	Sample SAMEA3140928	Other
g__BA2	SRR8879130	0.01	1.02	wetland metagenome	2019	ecological	Other Acr-encoding genera	26.5	-80.24	Soil microbial communities from Loxahatchee National Wildlife Refuge Florida United States - Lox_Sample_1.3 metagenome	Sample Gp0356386	Marine / Freshwater sediment
g__BA2	ERR688348	0.01	0.4	metagenome	2014	ecological	Other Acr-encoding genera	-26.64	153.06	Metagenomic sequence data was obtained for multiple sites on three SE Queensland river estuaries (Logan Maroochydoore and Noosa). The study is looking at the ecological communities in each of these systems and how they are impacted by pollution and environmental conditions.	Sample SAMEA3140936	Other
g__BA2	SRR4030065	0.01	0.37	soil metagenome	2016	ecological	Other Acr-encoding genera	39.55	-107.97	Soil microbial communities from Rifle Colorado USA - 2008 BG 19ft metagenome	Sample Gp0054243	Soil
g__BA2	SRR2090151	0.01	0.37	sediment metagenome	2015	ecological	Other Acr-encoding genera	39.54	-107.78	Terrestrial subsurface C N S and H cycles cross-linked by metabolic handoffs	Sample RBG_19FT_COMBO	Marine / Freshwater sediment
g__BA2	SRR13038211	0.01	0.89	sediment metagenome	2020	ecological	Other Acr-encoding genera	35.97	-84.36	Sediment core from Oak Ridge National Lab East Fork Poplar Creek Raw sequence reads	Sample EFPC	Marine / Freshwater sediment
g__BA2	SRR6207736	0.01	0.55	marine sediment metagenome	2017	ecological	Other Acr-encoding genera	34.64	-77.11	Marine sediment microbial communities from White Oak River estuary North Carolina - WOR-2-8_12 metagenome	Sample Gp0056337	Marine / Freshwater sediment
g__BA2	ERR688344	0.01	0.44	metagenome	2014	ecological	Other Acr-encoding genera	-27.7	153.25	Metagenomic sequence data was obtained for multiple sites on three SE Queensland river estuaries (Logan Maroochydoore and Noosa). The study is looking at the ecological communities in each of these systems and how they are impacted by pollution and environmental conditions.	Sample SAMEA3140932	Other
g__BA2	ERR3858134	0.01	0.44	groundwater metagenome	2021	ecological	Other Acr-encoding genera			AquaDiva: Whole-metagenome shotgun sequencing of a groundwater ecosystem of the Hainich Critical Zone Exploratory	Sample SAMEA6512637	Seawater / Freshwater / Groundwater
g__BA2	SRR13892597	0.01	1.37	cold seep metagenome	2021	ecological	Other Acr-encoding genera	22.17	119.28	Metagenome of environmental sample from a cold seep	Sample RS_15	Hot springs / Cold seeps / Hydrothermal vent
g__BA2	ERR688347	0.01	0.37	metagenome	2014	ecological	Other Acr-encoding genera	-26.64	153.08	Metagenomic sequence data was obtained for multiple sites on three SE Queensland river estuaries (Logan Maroochydoore and Noosa). The study is looking at the ecological communities in each of these systems and how they are impacted by pollution and environmental conditions.	Sample SAMEA3140935	Other
g__BA2	SRR14699987	0.01	1.3	marine sediment metagenome	2021	ecological	Other Acr-encoding genera	22.53	114	metagenome-assembled genomes (MAGs) from mangrove sediment seagrass sediment estuary sediment and oilfield samples	Sample FT_MF1C_68	Marine / Freshwater sediment
g__BA2	SRR11241202	0.01	1.3	marine sediment metagenome	2020	ecological	Other Acr-encoding genera	22.53	114.03	Metabolisms of Novel Methanogens in Mangrove Sediments	Sample MF1C6-8cm	Marine / Freshwater sediment
g__BA2	ERR2431951	0.01	0.37	sediment metagenome	2018	ecological	Other Acr-encoding genera					Marine / Freshwater sediment
g__BA2	SRR2637708	0.01	1.02	marine sediment metagenome	2015	ecological	Other Acr-encoding genera	29.46	-89.88	DWH Sediment metagenome	Sample M1035	Marine / Freshwater sediment
g__BA2	SRR2657215	0.01	0.7	marine sediment metagenome	2015	ecological	Other Acr-encoding genera	29.44	-89.9	DWH Sediment metagenome	Sample N0249	Marine / Freshwater sediment
g__BA2	SRR13892602	0.01	0.87	cold seep metagenome	2021	ecological	Other Acr-encoding genera	22.01	119.28	Metagenome of environmental sample from a cold seep	Sample RS_10	Hot springs / Cold seeps / Hydrothermal vent
g__BA2	SRR2637699	0.01	0.74	marine sediment metagenome	2015	ecological	Other Acr-encoding genera	29.46	-89.88	DWH Sediment metagenome	Sample M1032	Marine / Freshwater sediment
g__BA2	SRR10072857	0.01	0.6	marine sediment metagenome	2019	ecological	Other Acr-encoding genera	1.47	103.8	Marine sediment metagenome Genome sequencing and assembly	Sample Marine sediments from Sembawang Singapore	Marine / Freshwater sediment
g__BA2	SRR5581526	0.01	0.65	freshwater metagenome	2017	ecological	Other Acr-encoding genera	41.38	-82.51	Freshwater wetland microbial communities from Ohio USA analyzing the effect of biotic and abiotic controls - Mud 3 Core 4 Depth 4 metaG metagenome	Sample Gp0119655	Seawater / Freshwater / Groundwater
g__BA2	ERR3478709	0	0.48	metagenome	2021	ecological	Other Acr-encoding genera			aquifer metagenome raw sequence reads	Sample SAMEA5730028	Other
g__BA2	SRR14699990	0	1.16	marine sediment metagenome	2021	ecological	Other Acr-encoding genera	22.53	114	metagenome-assembled genomes (MAGs) from mangrove sediment seagrass sediment estuary sediment and oilfield samples	Sample FT_MF1C_2830	Marine / Freshwater sediment
g__BA2	SRR11241199	0	1.16	marine sediment metagenome	2020	ecological	Other Acr-encoding genera	22.53	114.03	Metabolisms of Novel Methanogens in Mangrove Sediments	Sample MF1C28-30cm	Marine / Freshwater sediment
g__BA2	SRR13892596	0	1.15	cold seep metagenome	2021	ecological	Other Acr-encoding genera	22.17	119.28	Metagenome of environmental sample from a cold seep	Sample RS_16	Hot springs / Cold seeps / Hydrothermal vent
g__BA2	SRR13892603	0	0.82	cold seep metagenome	2021	ecological	Other Acr-encoding genera	22.01	119.28	Metagenome of environmental sample from a cold seep	Sample RS_9	Hot springs / Cold seeps / Hydrothermal vent
g__BA2	ERR3478707	0	0.42	metagenome	2021	ecological	Other Acr-encoding genera			aquifer metagenome raw sequence reads	Sample SAMEA5730031	Other
g__BA2	SRR12952109	0	0.39	wetland metagenome	2020	ecological	Other Acr-encoding genera	26.36	-80.3	Sediment microbial communities from Loxahatchee National Wildlife Refuge Florida United States - Lox_South_2 metagenome	Sample Gp0479588	Marine / Freshwater sediment
g__BA2	SRR5272222	0	0.4	freshwater metagenome	2017	ecological	Other Acr-encoding genera	41.7	-86.23	Freshwater lake sediment microbial communities from the University of Notre Dame USA for methane emissions studies - BRP12 BR metagenome	Sample Gp0092434	Seawater / Freshwater / Groundwater
g__BA2	SRR2638107	0	0.54	marine sediment metagenome	2015	ecological	Other Acr-encoding genera	29.47	-89.88	DWH Sediment metagenome	Sample M1048	Marine / Freshwater sediment
g__BA2	ERR3478705	0	0.37	metagenome	2021	ecological	Other Acr-encoding genera			aquifer metagenome raw sequence reads	Sample SAMEA5730033	Other
g__BA2	SRR14699984	0	0.76	marine sediment metagenome	2021	ecological	Other Acr-encoding genera	22.53	114	metagenome-assembled genomes (MAGs) from mangrove sediment seagrass sediment estuary sediment and oilfield samples	Sample FT_MF1C_02	Marine / Freshwater sediment
g__BA2	SRR11241203	0	0.76	marine sediment metagenome	2020	ecological	Other Acr-encoding genera	22.53	114.03	Metabolisms of Novel Methanogens in Mangrove Sediments	Sample MF1C0-2cm	Marine / Freshwater sediment
g__BA2	SRR13892604	0	0.49	cold seep metagenome	2021	ecological	Other Acr-encoding genera	22.01	119.28	Metagenome of environmental sample from a cold seep	Sample RS_8	Hot springs / Cold seeps / Hydrothermal vent
g__BA2	SRR13892598	0	0.66	cold seep metagenome	2021	ecological	Other Acr-encoding genera	22.17	119.28	Metagenome of environmental sample from a cold seep	Sample RS_14	Hot springs / Cold seeps / Hydrothermal vent
g__BA2	SRR14699973	0	0.53	marine sediment metagenome	2021	ecological	Other Acr-encoding genera	22.5	114.03	metagenome-assembled genomes (MAGs) from mangrove sediment seagrass sediment estuary sediment and oilfield samples	Sample MP10	Marine / Freshwater sediment
g__BA2	SRR9710810	0	0.38	peat metagenome	2019	ecological	Other Acr-encoding genera	42.33	-76.48	Lab enriched peat soil microbial communities from Michigan Hollow Ithaca NY United States - MHF15MN metagenome	Sample Gp0348928	Marine / Freshwater sediment
g__BA2	SRR13892592	0	0.43	cold seep metagenome	2021	ecological	Other Acr-encoding genera	22.17	119.28	Metagenome of environmental sample from a cold seep	Sample RS_19	Hot springs / Cold seeps / Hydrothermal vent
g__Syntropharchaeum	ERR3365596	90.27	181.45	marine sediment metagenome	2019	ecological	Syntropharchaeum	21.9	-93.44	Microbial communities in oil seeps from the Gulf of Mexico	Sample SAMEA5663119	Marine / Freshwater sediment
g__Syntropharchaeum	SRR3679449	44.93	506.53	hydrothermal vent metagenome	2016	ecological	Syntropharchaeum	27.1	-111.12	Candidatus Syntrophoarchaeum caldarius Genome sequencing and assembly	Sample buta	Hot springs / Cold seeps / Hydrothermal vent
g__Syntropharchaeum	SRR3669912	23.11	106.27	hydrothermal vent metagenome	2016	ecological	Syntropharchaeum	27.1	-111.12	Candidatus Syntrophoarchaeum caldarius Genome sequencing and assembly	Sample buta	Hot springs / Cold seeps / Hydrothermal vent
g__Syntropharchaeum	SRR7051296	0.4	4.71	hydrothermal vent metagenome	2018	ecological	Syntropharchaeum	27.01	-110.6	Hydrothermal vent microbial mat bacterial communities from Southern Trench Guaymas Basin Mexico - 4872-18-5-6_MG metagenome	Sample Gp0215287	Hot springs / Cold seeps / Hydrothermal vent
g__Syntropharchaeum	SRR7051245	0.38	5.93	hydrothermal vent metagenome	2018	ecological	Syntropharchaeum	27.01	-110.6	Hydrothermal vent sediment bacterial communities from Southern Trench Guaymas Basin Mexico - 4872-04-11-12_MG metagenome	Sample Gp0215263	Hot springs / Cold seeps / Hydrothermal vent
g__Syntropharchaeum	SRR6301445	0.18	37.1	marine sediment metagenome	2017	ecological	Syntropharchaeum	27.04	-111.25	Guaymas Basin sediment metagenomic assembly	Sample Metagenome from Guaymas Basin Sediments Dive 4484 depth 0-1 cm	Marine / Freshwater sediment
g__Syntropharchaeum	SRR6478754	0.14	15.86	sediment metagenome	2018	ecological	Syntropharchaeum	27.02	-111.38	Subseafloor sediment microbial communities from Guaymas Basin Gulf of California Mexico - Guay1 Core 4569-9 0-3 cm metagenome	Sample Gp0191785	Marine / Freshwater sediment
g__Syntropharchaeum	SRR6301444	0.13	31.93	marine sediment metagenome	2017	ecological	Syntropharchaeum	27.04	-111.25	Guaymas Basin sediment metagenomic assembly	Sample Metagenome from Guaymas Basin sediment dive 4484 depth 3-4cm	Marine / Freshwater sediment
g__Syntropharchaeum	SRR5214304	0.09	8.36	marine metagenome	2017	ecological	Syntropharchaeum	27.01	-111.41	Marine hydrothermal vent microbial communities from Guaymas Basin Gulf of California to study Microbial Dark Matter (Phase II) - Marker 14 Mat core 4571-4 3-6 cm metaG metagenome	Sample Gp0138779	Seawater / Freshwater / Groundwater
g__Syntropharchaeum	SRR10309773	0.08	8.74	hydrothermal vent metagenome	2020	ecological	Syntropharchaeum	-34.86	179.06	Brothers Volcano 16S rRNA gene amplicon sequencing and metagenome-assembled genomes (MAGs) sequencing and assembly	Sample S009	Hot springs / Cold seeps / Hydrothermal vent
g__Syntropharchaeum	SRR9849954	0.07	1.68	microbial mat metagenome	2020	ecological	Syntropharchaeum	36.23	-33.9	hydrothermal vent Fe mat Raw sequence reads	Sample J2-664-BS3	Other
g__Syntropharchaeum	SRR7051243	0.06	0.85	hydrothermal vent metagenome	2018	ecological	Syntropharchaeum	27.01	-110.6	Hydrothermal vent sediment bacterial communities from Southern Trench Guaymas Basin Mexico - 4872-04-10-11_MG metagenome	Sample Gp0215262	Hot springs / Cold seeps / Hydrothermal vent
g__Syntropharchaeum	SRR6478753	0.06	6.93	sediment metagenome	2018	ecological	Syntropharchaeum	27.02	-111.38	Subseafloor sediment microbial communities from Guaymas Basin Gulf of California Mexico - Guay2 Core 4569-9 9-12 cm metagenome	Sample Gp0191786	Marine / Freshwater sediment
g__Syntropharchaeum	SRR7051244	0.05	0.95	hydrothermal vent metagenome	2018	ecological	Syntropharchaeum	27.01	-110.6	Hydrothermal vent sediment bacterial communities from Southern Trench Guaymas Basin Mexico - 4872-04-9-10_MG metagenome	Sample Gp0215261	Hot springs / Cold seeps / Hydrothermal vent
g__Syntropharchaeum	SRR6479061	0.05	6.88	marine sediment metagenome	2018	ecological	Syntropharchaeum	27.02	-111.38	Subseafloor sediment microbial communities from Guaymas Basin Gulf of California Mexico - Guay9 Core 4571-4 0-3 cm metagenome	Sample Gp0191793	Marine / Freshwater sediment
g__Syntropharchaeum	SRR7051264	0.05	0.79	hydrothermal vent metagenome	2018	ecological	Syntropharchaeum	27.01	-110.6	Hydrothermal vent microbial mat bacterial communities from Southern Trench Guaymas Basin Mexico - 4872-13-6-7_MG metagenome	Sample Gp0215273	Hot springs / Cold seeps / Hydrothermal vent
g__Syntropharchaeum	SRR7517629	0.05	0.8	hydrothermal vent metagenome	2018	ecological	Syntropharchaeum	27.01	-110.6	Hydrothermal vent microbial mat bacterial communities from Southern Trench Guaymas Basin Mexico - 4872-13-7-8_MG metagenome	Sample Gp0215274	Hot springs / Cold seeps / Hydrothermal vent
g__Syntropharchaeum	SRR7051242	0.05	0.64	hydrothermal vent metagenome	2018	ecological	Syntropharchaeum	27.01	-110.6	Hydrothermal vent sediment bacterial communities from Southern Trench Guaymas Basin Mexico - 4872-04-8-9_MG metagenome	Sample Gp0215260	Hot springs / Cold seeps / Hydrothermal vent
g__Syntropharchaeum	SRR7051285	0.05	2.15	hydrothermal vent metagenome	2018	ecological	Syntropharchaeum	27.01	-110.6	Hydrothermal vent microbial mat bacterial communities from Southern Trench Guaymas Basin Mexico - 4872-18-3-4_MG metagenome	Sample Gp0215285	Hot springs / Cold seeps / Hydrothermal vent
g__Syntropharchaeum	SRR5214151	0.05	3.65	marine metagenome	2017	ecological	Syntropharchaeum	27.01	-111.41	Marine hydrothermal vent microbial communities from Guaymas Basin Gulf of California to study Microbial Dark Matter (Phase II) - Marker 14 Mat core 4569-2 3-6 cm metaG metagenome	Sample Gp0138777	Seawater / Freshwater / Groundwater
g__Syntropharchaeum	SRR7051180	0.04	1.49	hydrothermal vent metagenome	2018	ecological	Syntropharchaeum	27.01	-110.6	Hydrothermal vent sediment bacterial communities from Southern Trench Guaymas Basin Mexico - 4870-11-0-1_MG metagenome	Sample Gp0215240	Hot springs / Cold seeps / Hydrothermal vent
g__Syntropharchaeum	SRR7051058	0.04	1.59	hydrothermal vent metagenome	2018	ecological	Syntropharchaeum	27.01	-110.59	Hydrothermal vent sediment bacterial communities from Southern Trench Guaymas Basin Mexico - 4870-07-1--2_MG metagenome	Sample Gp0215229	Hot springs / Cold seeps / Hydrothermal vent
g__Syntropharchaeum	SRR6823441	0.04	4.65	sediment metagenome	2018	ecological	Syntropharchaeum	27.02	-111.38	Subseafloor sediment microbial communities from Guaymas Basin Gulf of California Mexico - Guay16 Core 4569-2 12-15 cm metagenome	Sample Gp0206536	Marine / Freshwater sediment
g__Syntropharchaeum	SRR7051210	0.03	0.42	hydrothermal vent metagenome	2018	ecological	Syntropharchaeum	27.01	-110.6	Hydrothermal vent sediment bacterial communities from Southern Trench Guaymas Basin Mexico - 4872-04-3-4_MG metagenome	Sample Gp0215255	Hot springs / Cold seeps / Hydrothermal vent
g__Syntropharchaeum	SRR13776101	0.03	0.71	Thermodesulfobacterium sp.	2021	ecological	Syntropharchaeum	27.05	-111.38	Guaymas Basin sediments thermophilic enrichment cultures shotgun DNA assembly	Sample GB_MAG6_111	Marine / Freshwater sediment
g__Syntropharchaeum	ERR3365594	0.03	0.93	marine sediment metagenome	2019	ecological	Syntropharchaeum	21.9	-93.44	Microbial communities in oil seeps from the Gulf of Mexico	Sample SAMEA5663119	Marine / Freshwater sediment
g__Syntropharchaeum	SRR6823440	0.03	3.97	sediment metagenome	2018	ecological	Syntropharchaeum	27.02	-111.38	Subseafloor sediment microbial communities from Guaymas Basin Gulf of California Mexico - Guay15 Core 4569-2 21-24 cm metagenome	Sample Gp0206535	Marine / Freshwater sediment
g__Syntropharchaeum	SRR14699971	0.03	3.33	seawater metagenome	2021	ecological	Syntropharchaeum	9.9	138.51	metagenome-assembled genomes (MAGs) from mangrove sediment seagrass sediment estuary sediment and oilfield samples	Sample Yap30	Seawater / Freshwater / Groundwater
g__Syntropharchaeum	SRR7051320	0.03	1.43	hydrothermal vent metagenome	2018	ecological	Syntropharchaeum	27.01	-110.6	Hydrothermal vent microbial mat bacterial communities from Southern Trench Guaymas Basin Mexico - 4872-18-6-7_MG metagenome	Sample Gp0215288	Hot springs / Cold seeps / Hydrothermal vent
g__Syntropharchaeum	SRR7051071	0.03	0.37	hydrothermal vent metagenome	2018	ecological	Syntropharchaeum	27.01	-110.59	Hydrothermal vent sediment bacterial communities from Southern Trench Guaymas Basin Mexico - 4870-07-2-3_MG metagenome	Sample Gp0215230	Hot springs / Cold seeps / Hydrothermal vent
g__Syntropharchaeum	SRR9849955	0.02	0.53	microbial mat metagenome	2020	ecological	Syntropharchaeum	36.23	-33.9	hydrothermal vent Fe mat Raw sequence reads	Sample J2-664-SC8	Other
g__Syntropharchaeum	SRR15988953	0.02	1.16	Candidatus Heimdallarchaeota archaeon	2021	ecological	Syntropharchaeum	23.95	-108.86	Pescadero Basin sediment and rock microbial communities Assembly	Sample Candidatus Heimdallarchaeota archaeon Gerd_AC18	Other
g__Syntropharchaeum	SRR7051284	0.02	0.85	hydrothermal vent metagenome	2018	ecological	Syntropharchaeum	27.01	-110.6	Hydrothermal vent microbial mat bacterial communities from Southern Trench Guaymas Basin Mexico - 4872-18-2-3_MG metagenome	Sample Gp0215284	Hot springs / Cold seeps / Hydrothermal vent
g__Syntropharchaeum	SRR7051057	0.02	0.53	hydrothermal vent metagenome	2018	ecological	Syntropharchaeum	27.01	-110.59	Hydrothermal vent sediment bacterial communities from Southern Trench Guaymas Basin Mexico - 4870-07-0-1_MG metagenome	Sample Gp0215228	Hot springs / Cold seeps / Hydrothermal vent
g__Syntropharchaeum	SRR9649760	0.02	0.35	sediment metagenome	2019	ecological	Syntropharchaeum			Metagenomic views of microbial dynamics influenced by hydrocarbon seepages in sediments of Gulf of Mexico	Sample GOM_D75	Marine / Freshwater sediment
g__Syntropharchaeum	SRR12623521	0.02	0.75	cold seep metagenome	2020	ecological	Syntropharchaeum	43.01	-60.21	Scotian Basin seabed cold seep metagenomes	Sample S6_200cmbsf	Hot springs / Cold seeps / Hydrothermal vent
g__Syntropharchaeum	SRR12623519	0.01	0.58	cold seep metagenome	2020	ecological	Syntropharchaeum	43.01	-60.21	Scotian Basin seabed cold seep metagenomes	Sample S4_100cmbsf	Hot springs / Cold seeps / Hydrothermal vent
g__Syntropharchaeum	SRR15671255	0.01	0.68	sediment metagenome	2021	ecological	Syntropharchaeum			H1 and H2 metagenomes of hydrothermal samples in 2018	Sample H2 RNA-seq	Marine / Freshwater sediment
g__Syntropharchaeum	SRR12623522	0.01	0.46	cold seep metagenome	2020	ecological	Syntropharchaeum	43.01	-60.21	Scotian Basin seabed cold seep metagenomes	Sample S7_250cmbsf	Hot springs / Cold seeps / Hydrothermal vent
g__Syntropharchaeum	SRR8062346	0.01	0.42	marine metagenome	2019	ecological	Syntropharchaeum	10.62	-65.17	Microbial Metagenome Metatranscriptome & Phylogenetic Libraries	Sample D3b314A	Seawater / Freshwater / Groundwater
g__Syntropharchaeum	SRR15988951	0.01	0.48	Candidatus Heimdallarchaeota archaeon	2021	ecological	Syntropharchaeum	23.95	-108.86	Pescadero Basin sediment and rock microbial communities Assembly	Sample Candidatus Heimdallarchaeota archaeon Gerd_AC18	Other
g__Syntropharchaeum	SRR7517633	0.01	0.64	hydrothermal vent metagenome	2018	ecological	Syntropharchaeum	27.01	-110.59	Hydrothermal vent microbial mat bacterial communities from Southern Trench Guaymas Basin Mexico - 4869-18-3-4_MG metagenome	Sample Gp0215211	Hot springs / Cold seeps / Hydrothermal vent
g__Syntropharchaeum	SRR13892592	0.01	1.6	cold seep metagenome	2021	ecological	Syntropharchaeum	22.17	119.28	Metagenome of environmental sample from a cold seep	Sample RS_19	Hot springs / Cold seeps / Hydrothermal vent
g__Syntropharchaeum	SRR5248754	0.01	0.84	marine metagenome	2017	ecological	Syntropharchaeum	34.39	-119.85	Oil polluted marine microbial communities from Coal Oil Point Santa Barbara California USA - Sample 7 metagenome	Sample Gp0056879	Seawater / Freshwater / Groundwater
g__Syntropharchaeum	SRR6207735	0.01	0.7	marine sediment metagenome	2017	ecological	Syntropharchaeum	34.64	-77.11	Marine sediment microbial communities from White Oak River estuary North Carolina - WOR-2-8_12 metagenome	Sample Gp0056337	Marine / Freshwater sediment
g__Syntropharchaeum	SRR3715733	0.01	0.68	marine sediment metagenome	2016	ecological	Syntropharchaeum	33.79	-118.67	marine sediment metagenome Genome sequencing and assembly	Sample 7086	Marine / Freshwater sediment
g__Syntropharchaeum	SRR11793863	0.01	0.74	sediment metagenome	2021	ecological	Syntropharchaeum	21.15	110.44	Mangrove sediment metagenome Genome sequencing and assembly	Sample H03S	Marine / Freshwater sediment
g__Syntropharchaeum	SRR2657566	0	0.44	marine sediment metagenome	2015	ecological	Syntropharchaeum	29.44	-89.9	DWH Sediment metagenome	Sample N3534	Marine / Freshwater sediment
g__Syntropharchaeum	SRR13892601	0	0.85	cold seep metagenome	2021	ecological	Syntropharchaeum	22.17	119.28	Metagenome of environmental sample from a cold seep	Sample RS_11	Hot springs / Cold seeps / Hydrothermal vent
g__Syntropharchaeum	SRR6823442	0	0.67	sediment metagenome	2018	ecological	Syntropharchaeum	27.02	-111.38	Subseafloor sediment microbial communities from Guaymas Basin Gulf of California Mexico - Guay17 Core 4571-4 12-15 cm metagenome	Sample Gp0206537	Marine / Freshwater sediment
g__Syntropharchaeum	SRR14699980	0	0.93	marine sediment metagenome	2021	ecological	Syntropharchaeum	37.35	122.58	metagenome-assembled genomes (MAGs) from mangrove sediment seagrass sediment estuary sediment and oilfield samples	Sample YT_C10	Marine / Freshwater sediment
g__Syntropharchaeum	SRR14699978	0	0.85	marine sediment metagenome	2021	ecological	Syntropharchaeum	37.35	122.58	metagenome-assembled genomes (MAGs) from mangrove sediment seagrass sediment estuary sediment and oilfield samples	Sample YT_C7	Marine / Freshwater sediment
g__Syntropharchaeum	SRR13892605	0	0.59	cold seep metagenome	2021	ecological	Syntropharchaeum	22.01	119.28	Metagenome of environmental sample from a cold seep	Sample RS_7	Hot springs / Cold seeps / Hydrothermal vent
g__Syntropharchaeum	SRR10072857	0	0.44	marine sediment metagenome	2019	ecological	Syntropharchaeum	1.47	103.8	Marine sediment metagenome Genome sequencing and assembly	Sample Marine sediments from Sembawang Singapore	Marine / Freshwater sediment
g__Syntropharchaeum	SRR13892604	0	0.58	cold seep metagenome	2021	ecological	Syntropharchaeum	22.01	119.28	Metagenome of environmental sample from a cold seep	Sample RS_8	Hot springs / Cold seeps / Hydrothermal vent
g__Syntropharchaeum	SRR13892597	0	0.74	cold seep metagenome	2021	ecological	Syntropharchaeum	22.17	119.28	Metagenome of environmental sample from a cold seep	Sample RS_15	Hot springs / Cold seeps / Hydrothermal vent
g__Syntropharchaeum	ERR3478686	0	0.58	metagenome	2021	ecological	Syntropharchaeum			aquifer metagenome raw sequence reads	Sample SAMEA5730042	Other
g__Syntropharchaeum	SRR13892599	0	0.64	cold seep metagenome	2021	ecological	Syntropharchaeum	22.17	119.28	Metagenome of environmental sample from a cold seep	Sample RS_13	Hot springs / Cold seeps / Hydrothermal vent
g__Syntropharchaeum	SRR2656925	0	0.37	marine sediment metagenome	2015	ecological	Syntropharchaeum	29.47	-89.92	DWH Sediment metagenome	Sample M1059	Marine / Freshwater sediment
g__Syntropharchaeum	SRR13892602	0	0.45	cold seep metagenome	2021	ecological	Syntropharchaeum	22.01	119.28	Metagenome of environmental sample from a cold seep	Sample RS_10	Hot springs / Cold seeps / Hydrothermal vent
g__Syntropharchaeum	SRR14699990	0	0.64	marine sediment metagenome	2021	ecological	Syntropharchaeum	22.53	114	metagenome-assembled genomes (MAGs) from mangrove sediment seagrass sediment estuary sediment and oilfield samples	Sample FT_MF1C_2830	Marine / Freshwater sediment
g__Syntropharchaeum	SRR11241199	0	0.64	marine sediment metagenome	2020	ecological	Syntropharchaeum	22.53	114.03	Metabolisms of Novel Methanogens in Mangrove Sediments	Sample MF1C28-30cm	Marine / Freshwater sediment
g__Syntropharchaeum	SRR13892598	0	0.58	cold seep metagenome	2021	ecological	Syntropharchaeum	22.17	119.28	Metagenome of environmental sample from a cold seep	Sample RS_14	Hot springs / Cold seeps / Hydrothermal vent
g__Syntropharchaeum	SRR6301447	0	0.36	marine sediment metagenome	2017	ecological	Syntropharchaeum	27.04	-111.25	Guaymas Basin sediment metagenomic assembly	Sample Metagenome from Guaymas Basin sediment dive 4572 depth 0-3cm	Marine / Freshwater sediment
g__Syntropharchaeum	SRR14699983	0	0.48	marine sediment metagenome	2021	ecological	Syntropharchaeum	37.35	122.58	metagenome-assembled genomes (MAGs) from mangrove sediment seagrass sediment estuary sediment and oilfield samples	Sample YT_FC10	Marine / Freshwater sediment
g__Syntropharchaeum	SRR13892600	0	0.37	cold seep metagenome	2021	ecological	Syntropharchaeum	22.17	119.28	Metagenome of environmental sample from a cold seep	Sample RS_12	Hot springs / Cold seeps / Hydrothermal vent
g__Syntropharchaeum	SRR3989338	0	0.36	soil metagenome	2016	ecological	Syntropharchaeum	39.53	-107.78	Soil microbial communities from Rifle Colorado - Rifle CSP2_plank highO2_0.2 metagenome	Sample Gp0056899	Soil
g__Syntropharchaeum	SRR3989344	0	0.52	soil metagenome	2016	ecological	Syntropharchaeum	39.53	-107.78	Soil microbial communities from Rifle Colorado - Rifle CSP2_plank highO2_0.1 metagenome	Sample Gp0056900	Soil
g__Methanoliparum	SRR10190798	52.42	479.02	wastewater metagenome	2020	ecological	Other Acr-encoding genera	18.88	72.94	Shotgun metagenomics of the microbial communities from a refinery wastewater treatment plant in Uran India	Sample SP_winter_shotgun_metagenomics_rep2	Engineered
g__Methanoliparum	SRR10190799	46.43	327.13	wastewater metagenome	2020	ecological	Other Acr-encoding genera	18.88	72.94	Shotgun metagenomics of the microbial communities from a refinery wastewater treatment plant in Uran India	Sample SP_winter_shotgun_metagenomics_rep1	Engineered
g__Methanoliparum	SRR14522141	25.12	215.84	metagenome	2021	ecological	Other Acr-encoding genera	-12.35	-38.22	In depth metagenomic analysis in contrasting oil wells reveals syntrophic bacterial and archaeal associations for oil biodegradation in petroleum reservoirs	Sample BA-1	Other
g__Methanoliparum	SRR14699989	7.35	730.32	oil field metagenome	2021	ecological	Other Acr-encoding genera	37.4	118.53	metagenome-assembled genomes (MAGs) from mangrove sediment seagrass sediment estuary sediment and oilfield samples	Sample J65	Other
g__Methanoliparum	SRR14709827	2.66	15.05	metagenome	2021	ecological	Other Acr-encoding genera	-12.35	-38.22	In depth metagenomic analysis in contrasting oil wells reveals syntrophic bacterial and archaeal associations for oil biodegradation in petroleum reservoirs	Sample BA-2 - oil	Other
g__Methanoliparum	SRR7428131	0.17	2.05	microbial mat metagenome	2018	ecological	Other Acr-encoding genera	43.48	5.19	Impact of hydrocarbons on microbial mats structure and activity	Sample EDB1_Apr12	Other
g__Methanoliparum	SRR1313282	0.13	3.4	hydrocarbon metagenome	2014	ecological	Other Acr-encoding genera	57.02	-111.55	Hydrocarbon Metagenome	Sample 2012TP5: suncor tailling pond 5 tailing sample	Other
g__Methanoliparum	SRR1313285	0.13	5.42	hydrocarbon metagenome	2014	ecological	Other Acr-encoding genera	57.02	-111.55	Hydrocarbon Metagenome	Sample 2012TP5: suncor tailling pond 5 tailing sample	Other
g__Methanoliparum	SRR1313281	0.12	3.24	hydrocarbon metagenome	2014	ecological	Other Acr-encoding genera	57.02	-111.55	Hydrocarbon Metagenome	Sample 2012TP5: suncor tailling pond 5 tailing sample	Other
g__Methanoliparum	SRR1313287	0.12	4.73	hydrocarbon metagenome	2014	ecological	Other Acr-encoding genera	57.02	-111.55	Hydrocarbon Metagenome	Sample 2012TP5: suncor tailling pond 5 tailing sample	Other
g__Methanoliparum	SRR7428132	0.11	0.76	microbial mat metagenome	2018	ecological	Other Acr-encoding genera	43.48	5.19	Impact of hydrocarbons on microbial mats structure and activity	Sample EDB1_Apr12	Other
g__Methanoliparum	SRR1313284	0.11	4.68	hydrocarbon metagenome	2014	ecological	Other Acr-encoding genera	57.02	-111.55	Hydrocarbon Metagenome	Sample 2012TP5: suncor tailling pond 5 tailing sample	Other
g__Methanoliparum	SRR1313283	0.1	2.17	hydrocarbon metagenome	2014	ecological	Other Acr-encoding genera	57.02	-111.55	Hydrocarbon Metagenome	Sample 2012TP5: suncor tailling pond 5 tailing sample	Other
g__Methanoliparum	SRR7428126	0.08	2.03	microbial mat metagenome	2018	ecological	Other Acr-encoding genera	43.48	5.19	Impact of hydrocarbons on microbial mats structure and activity	Sample EDB1_Apr12	Other
g__Methanoliparum	SRR943332	0.04	2.02	hydrocarbon metagenome	2013	ecological	Other Acr-encoding genera	57.02	-111.55	Hydrocarbon Metagenome	Sample 2012TP6_6m	Other
g__Methanoliparum	SRR943331	0.04	2.01	hydrocarbon metagenome	2013	ecological	Other Acr-encoding genera	57.02	-111.55	Hydrocarbon Metagenome	Sample 2012TP6_6m	Other
g__Methanoliparum	SRR943330	0.04	1.81	hydrocarbon metagenome	2013	ecological	Other Acr-encoding genera	57.02	-111.55	Hydrocarbon Metagenome	Sample 2012TP6_6m	Other
g__Methanoliparum	SRR943333	0.03	1.6	hydrocarbon metagenome	2013	ecological	Other Acr-encoding genera	57.02	-111.55	Hydrocarbon Metagenome	Sample 2012TP6_6m	Other
g__Methanoliparum	SRR942941	0.03	1.59	hydrocarbon metagenome	2013	ecological	Other Acr-encoding genera	57.02	-111.55	Hydrocarbon Metagenome	Sample 2012TP6_6m	Other
g__Methanoliparum	SRR5007219	0.03	1.06	activated sludge metagenome	2016	ecological	Other Acr-encoding genera	42.12	-87.65	Active sludge microbial communities of municipal wastewater-treating anaerobic digesters from USA - AD_UKC052_MetaG metagenome	Sample Gp0138830	Engineered
g__Methanoliparum	SRR943329	0.03	1.38	hydrocarbon metagenome	2013	ecological	Other Acr-encoding genera	57.02	-111.55	Hydrocarbon Metagenome	Sample 2012TP6_6m	Other
g__Methanoliparum	SRR11922363	0.03	0.85	marine metagenome	2020	ecological	Other Acr-encoding genera	29.13	50.18	Persian Gulf Metagenome	Sample KhS_PG	Seawater / Freshwater / Groundwater
g__Methanoliparum	SRR4244858	0.03	0.9	activated sludge metagenome	2016	ecological	Other Acr-encoding genera	41.12	-87.64	Active sludge microbial communities of municipal wastewater-treating anaerobic digesters from USA - AD_UKC048_MetaG metagenome	Sample Gp0138823	Engineered
g__Methanoliparum	SRR7897066	0.03	0.42	soil metagenome	2018	ecological	Other Acr-encoding genera	26.18	91.8	Crude oil contaminated soil sample Metagenome	Sample NOONMATI	Soil
g__Methanoliparum	SRR943334	0.03	1.27	hydrocarbon metagenome	2013	ecological	Other Acr-encoding genera	57.02	-111.55	Hydrocarbon Metagenome	Sample 2012TP6_6m	Other
g__Methanoliparum	SRR5007225	0.02	0.68	activated sludge metagenome	2016	ecological	Other Acr-encoding genera	40.12	-87.63	Active sludge microbial communities of municipal wastewater-treating anaerobic digesters from USA - AD_UKC045_MetaG metagenome	Sample Gp0138819	Engineered
g__Methanoliparum	SRR3989342	0	0.45	groundwater metagenome	2016	ecological	Other Acr-encoding genera	39.53	-107.78	Groundwater microbial communities from Rifle Colorado - Rifle CSP2_plank lowO2_0.1 metagenome	Sample Gp0056897	Seawater / Freshwater / Groundwater
g__Methanoliparum	SRR2090159	0	0.45	groundwater metagenome	2015	ecological	Other Acr-encoding genera	39.54	-107.78	Terrestrial subsurface C N S and H cycles cross-linked by metabolic handoffs	Sample RIFCSPLOWO2_01_FULL	Seawater / Freshwater / Groundwater
g__EX4572-44	ERR3841955	73.32	102.52	marine sediment metagenome	2020	ecological	Other Acr-encoding genera	53.11	8.85	Anaerobic ethane oxidation by archaea in the Guaymas Basin	Sample SAMEA6504024	Marine / Freshwater sediment
g__EX4572-44	ERR3841956	72.89	102.52	marine sediment metagenome	2020	ecological	Other Acr-encoding genera	53.11	8.85	Anaerobic ethane oxidation by archaea in the Guaymas Basin	Sample SAMEA6504024	Marine / Freshwater sediment
g__EX4572-44	ERR3841954	69.33	85.61	marine sediment metagenome	2020	ecological	Other Acr-encoding genera	53.11	8.85	Anaerobic ethane oxidation by archaea in the Guaymas Basin	Sample SAMEA6504024	Marine / Freshwater sediment
g__EX4572-44	SRR9849954	0.6	14.45	microbial mat metagenome	2020	ecological	Other Acr-encoding genera	36.23	-33.9	hydrothermal vent Fe mat Raw sequence reads	Sample J2-664-BS3	Other
g__EX4572-44	SRR6478754	0.39	45.47	sediment metagenome	2018	ecological	Other Acr-encoding genera	27.02	-111.38	Subseafloor sediment microbial communities from Guaymas Basin Gulf of California Mexico - Guay1 Core 4569-9 0-3 cm metagenome	Sample Gp0191785	Marine / Freshwater sediment
g__EX4572-44	SRR6823441	0.33	40.42	sediment metagenome	2018	ecological	Other Acr-encoding genera	27.02	-111.38	Subseafloor sediment microbial communities from Guaymas Basin Gulf of California Mexico - Guay16 Core 4569-2 12-15 cm metagenome	Sample Gp0206536	Marine / Freshwater sediment
g__EX4572-44	SRR7051266	0.28	3.8	hydrothermal vent metagenome	2018	ecological	Other Acr-encoding genera	27.01	-110.6	Hydrothermal vent microbial mat bacterial communities from Southern Trench Guaymas Basin Mexico - 4872-13-5-6_MG metagenome	Sample Gp0215272	Hot springs / Cold seeps / Hydrothermal vent
g__EX4572-44	SRR7051265	0.23	2.37	hydrothermal vent metagenome	2018	ecological	Other Acr-encoding genera	27.01	-110.6	Hydrothermal vent microbial mat bacterial communities from Southern Trench Guaymas Basin Mexico - 4872-13-4-5_MG metagenome	Sample Gp0215271	Hot springs / Cold seeps / Hydrothermal vent
g__EX4572-44	SRR6301447	0.21	32.41	marine sediment metagenome	2017	ecological	Other Acr-encoding genera	27.04	-111.25	Guaymas Basin sediment metagenomic assembly	Sample Metagenome from Guaymas Basin sediment dive 4572 depth 0-3cm	Marine / Freshwater sediment
g__EX4572-44	SRR6478753	0.19	22.31	sediment metagenome	2018	ecological	Other Acr-encoding genera	27.02	-111.38	Subseafloor sediment microbial communities from Guaymas Basin Gulf of California Mexico - Guay2 Core 4569-9 9-12 cm metagenome	Sample Gp0191786	Marine / Freshwater sediment
g__EX4572-44	SRR9849955	0.19	4.02	microbial mat metagenome	2020	ecological	Other Acr-encoding genera	36.23	-33.9	hydrothermal vent Fe mat Raw sequence reads	Sample J2-664-SC8	Other
g__EX4572-44	SRR7051055	0.18	3.38	hydrothermal vent metagenome	2018	ecological	Other Acr-encoding genera	27.01	-110.59	Hydrothermal vent microbial mat bacterial communities from Southern Trench Guaymas Basin Mexico - 4869-18-1-2_MG metagenome	Sample Gp0215209	Hot springs / Cold seeps / Hydrothermal vent
g__EX4572-44	SRR3223410	0.17	9.35	hydrothermal vent metagenome	2017	ecological	Other Acr-encoding genera	27.01	-111.41	Bathyarchaeotal metagenome from Guaymas Basin	Sample Marine sediments from from Guaymas Basin	Hot springs / Cold seeps / Hydrothermal vent
g__EX4572-44	SRR7051275	0.16	2.27	hydrothermal vent metagenome	2018	ecological	Other Acr-encoding genera	27.01	-110.6	Hydrothermal vent microbial mat bacterial communities from Southern Trench Guaymas Basin Mexico - 4872-13-10-11_MG metagenome	Sample Gp0215277	Hot springs / Cold seeps / Hydrothermal vent
g__EX4572-44	SRR7517633	0.15	10.89	hydrothermal vent metagenome	2018	ecological	Other Acr-encoding genera	27.01	-110.59	Hydrothermal vent microbial mat bacterial communities from Southern Trench Guaymas Basin Mexico - 4869-18-3-4_MG metagenome	Sample Gp0215211	Hot springs / Cold seeps / Hydrothermal vent
g__EX4572-44	SRR7517634	0.13	0.9	hydrothermal vent metagenome	2018	ecological	Other Acr-encoding genera	27.01	-110.59	Hydrothermal vent microbial mat bacterial communities from Southern Trench Guaymas Basin Mexico - 4869-18-3-4_MG metagenome	Sample Gp0215211	Hot springs / Cold seeps / Hydrothermal vent
g__EX4572-44	SRR7051276	0.11	1.8	hydrothermal vent metagenome	2018	ecological	Other Acr-encoding genera	27.01	-110.6	Hydrothermal vent microbial mat bacterial communities from Southern Trench Guaymas Basin Mexico - 4872-13-13-14_MG metagenome	Sample Gp0215280	Hot springs / Cold seeps / Hydrothermal vent
g__EX4572-44	SRR6301445	0.11	21.97	marine sediment metagenome	2017	ecological	Other Acr-encoding genera	27.04	-111.25	Guaymas Basin sediment metagenomic assembly	Sample Metagenome from Guaymas Basin Sediments Dive 4484 depth 0-1 cm	Marine / Freshwater sediment
g__EX4572-44	SRR1699482	0.11	11.07	marine metagenome	2014	ecological	Other Acr-encoding genera	34.39	-119.85	Oil polluted marine microbial communities from Coal Oil Point Santa Barbara California USA - Sample 2 Metagenome	Sample Oil polluted marine microbial communities from Coal Oil Point Santa Barbara California USA - Sample 2	Seawater / Freshwater / Groundwater
g__EX4572-44	SRR15988953	0.1	5.58	Candidatus Heimdallarchaeota archaeon	2021	ecological	Other Acr-encoding genera	23.95	-108.86	Pescadero Basin sediment and rock microbial communities Assembly	Sample Candidatus Heimdallarchaeota archaeon Gerd_AC18	Other
g__EX4572-44	SRR5214151	0.1	7.73	marine metagenome	2017	ecological	Other Acr-encoding genera	27.01	-111.41	Marine hydrothermal vent microbial communities from Guaymas Basin Gulf of California to study Microbial Dark Matter (Phase II) - Marker 14 Mat core 4569-2 3-6 cm metaG metagenome	Sample Gp0138777	Seawater / Freshwater / Groundwater
g__EX4572-44	SRR7051036	0.1	1.61	hydrothermal vent metagenome	2018	ecological	Other Acr-encoding genera	27.01	-110.59	Hydrothermal vent microbial mat bacterial communities from Southern Trench Guaymas Basin Mexico - 4869-18-0-1_MG metagenome	Sample Gp0215208	Hot springs / Cold seeps / Hydrothermal vent
g__EX4572-44	SRR7051262	0.09	0.78	hydrothermal vent metagenome	2018	ecological	Other Acr-encoding genera	27.01	-110.6	Hydrothermal vent microbial mat bacterial communities from Southern Trench Guaymas Basin Mexico - 4872-13-3-4_MG metagenome	Sample Gp0215270	Hot springs / Cold seeps / Hydrothermal vent
g__EX4572-44	SRR15988951	0.08	3.93	Candidatus Heimdallarchaeota archaeon	2021	ecological	Other Acr-encoding genera	23.95	-108.86	Pescadero Basin sediment and rock microbial communities Assembly	Sample Candidatus Heimdallarchaeota archaeon Gerd_AC18	Other
g__EX4572-44	SRR7517629	0.08	1.22	hydrothermal vent metagenome	2018	ecological	Other Acr-encoding genera	27.01	-110.6	Hydrothermal vent microbial mat bacterial communities from Southern Trench Guaymas Basin Mexico - 4872-13-7-8_MG metagenome	Sample Gp0215274	Hot springs / Cold seeps / Hydrothermal vent
g__EX4572-44	SRR7051277	0.08	1.06	hydrothermal vent metagenome	2018	ecological	Other Acr-encoding genera	27.01	-110.6	Hydrothermal vent microbial mat bacterial communities from Southern Trench Guaymas Basin Mexico - 4872-13-11-12_MG metagenome	Sample Gp0215278	Hot springs / Cold seeps / Hydrothermal vent
g__EX4572-44	SRR7051264	0.07	1.01	hydrothermal vent metagenome	2018	ecological	Other Acr-encoding genera	27.01	-110.6	Hydrothermal vent microbial mat bacterial communities from Southern Trench Guaymas Basin Mexico - 4872-13-6-7_MG metagenome	Sample Gp0215273	Hot springs / Cold seeps / Hydrothermal vent
g__EX4572-44	SRR6301446	0.07	6.09	marine sediment metagenome	2017	ecological	Other Acr-encoding genera	27.04	-111.25	Guaymas Basin sediment metagenomic assembly	Sample Metagenome from marine Guaymas Basin sediment dive 4572 depth 12-15cm	Marine / Freshwater sediment
g__EX4572-44	SRR7051261	0.06	1.2	hydrothermal vent metagenome	2018	ecological	Other Acr-encoding genera	27.01	-110.6	Hydrothermal vent microbial mat bacterial communities from Southern Trench Guaymas Basin Mexico - 4872-13-2-3_MG metagenome	Sample Gp0215269	Hot springs / Cold seeps / Hydrothermal vent
g__EX4572-44	SRR15988952	0.06	3.08	Candidatus Heimdallarchaeota archaeon	2021	ecological	Other Acr-encoding genera	23.95	-108.86	Pescadero Basin sediment and rock microbial communities Assembly	Sample Candidatus Heimdallarchaeota archaeon Gerd_AC18	Other
g__EX4572-44	SRR6301444	0.05	12.49	marine sediment metagenome	2017	ecological	Other Acr-encoding genera	27.04	-111.25	Guaymas Basin sediment metagenomic assembly	Sample Metagenome from Guaymas Basin sediment dive 4484 depth 3-4cm	Marine / Freshwater sediment
g__EX4572-44	SRR6479061	0.02	2.52	marine sediment metagenome	2018	ecological	Other Acr-encoding genera	27.02	-111.38	Subseafloor sediment microbial communities from Guaymas Basin Gulf of California Mexico - Guay9 Core 4571-4 0-3 cm metagenome	Sample Gp0191793	Marine / Freshwater sediment
g__EX4572-44	SRR14699971	0.02	2.06	seawater metagenome	2021	ecological	Other Acr-encoding genera	9.9	138.51	metagenome-assembled genomes (MAGs) from mangrove sediment seagrass sediment estuary sediment and oilfield samples	Sample Yap30	Seawater / Freshwater / Groundwater
g__EX4572-44	SRR6823440	0.02	2.33	sediment metagenome	2018	ecological	Other Acr-encoding genera	27.02	-111.38	Subseafloor sediment microbial communities from Guaymas Basin Gulf of California Mexico - Guay15 Core 4569-2 21-24 cm metagenome	Sample Gp0206535	Marine / Freshwater sediment
g__EX4572-44	SRR7051285	0.02	0.71	hydrothermal vent metagenome	2018	ecological	Other Acr-encoding genera	27.01	-110.6	Hydrothermal vent microbial mat bacterial communities from Southern Trench Guaymas Basin Mexico - 4872-18-3-4_MG metagenome	Sample Gp0215285	Hot springs / Cold seeps / Hydrothermal vent
g__EX4572-44	SRR1313734	0.01	0.48	marine metagenome	2014	ecological	Other Acr-encoding genera	34.39	-119.85	Oil polluted marine microbial communities from Coal Oil Point Santa Barbara California USA - Sample 1 Metagenome	Sample Oil seeps ecosystem from Coal Oil Point Santa Barbara California USA Sample 1	Seawater / Freshwater / Groundwater
g__EX4572-44	SRR13892604	0	0.55	cold seep metagenome	2021	ecological	Other Acr-encoding genera	22.01	119.28	Metagenome of environmental sample from a cold seep	Sample RS_8	Hot springs / Cold seeps / Hydrothermal vent
g__EX4572-44	SRR13892602	0	0.39	cold seep metagenome	2021	ecological	Other Acr-encoding genera	22.01	119.28	Metagenome of environmental sample from a cold seep	Sample RS_10	Hot springs / Cold seeps / Hydrothermal vent
g__Alkanophaga	SRR5214303	51.29	1865.4	marine metagenome	2017	ecological	Other Acr-encoding genera	27.01	-111.41	Marine hydrothermal vent microbial communities from Guaymas Basin Gulf of California to study Microbial Dark Matter (Phase II) - Marker 14 Mat core 4571-4 33-36 cm metaG metagenome	Sample Gp0138780	Seawater / Freshwater / Groundwater
g__Alkanophaga	SRR7051323	0.51	8.52	hydrothermal vent metagenome	2018	ecological	Other Acr-encoding genera	27.01	-110.6	Hydrothermal vent microbial mat bacterial communities from Southern Trench Guaymas Basin Mexico - 4872-18-12-13_MG metagenome	Sample Gp0215294	Hot springs / Cold seeps / Hydrothermal vent
g__Alkanophaga	SRR7051182	0.48	7.73	hydrothermal vent metagenome	2018	ecological	Other Acr-encoding genera	27.01	-110.6	Hydrothermal vent sediment bacterial communities from Southern Trench Guaymas Basin Mexico - 4870-11-5-6_MG metagenome	Sample Gp0215245	Hot springs / Cold seeps / Hydrothermal vent
g__Alkanophaga	SRR7051321	0.46	23.28	hydrothermal vent metagenome	2018	ecological	Other Acr-encoding genera	27.01	-110.6	Hydrothermal vent microbial mat bacterial communities from Southern Trench Guaymas Basin Mexico - 4872-18-10-11_MG metagenome	Sample Gp0215292	Hot springs / Cold seeps / Hydrothermal vent
g__Alkanophaga	SRR7051179	0.38	7.65	hydrothermal vent metagenome	2018	ecological	Other Acr-encoding genera	27.01	-110.6	Hydrothermal vent sediment bacterial communities from Southern Trench Guaymas Basin Mexico - 4870-11-4-5_MG metagenome	Sample Gp0215244	Hot springs / Cold seeps / Hydrothermal vent
g__Alkanophaga	SRR6823442	0.33	50.95	sediment metagenome	2018	ecological	Other Acr-encoding genera	27.02	-111.38	Subseafloor sediment microbial communities from Guaymas Basin Gulf of California Mexico - Guay17 Core 4571-4 12-15 cm metagenome	Sample Gp0206537	Marine / Freshwater sediment
g__Alkanophaga	SRR6478753	0.21	24.44	sediment metagenome	2018	ecological	Other Acr-encoding genera	27.02	-111.38	Subseafloor sediment microbial communities from Guaymas Basin Gulf of California Mexico - Guay2 Core 4569-9 9-12 cm metagenome	Sample Gp0191786	Marine / Freshwater sediment
g__Alkanophaga	SRR7051322	0.18	11.75	hydrothermal vent metagenome	2018	ecological	Other Acr-encoding genera	27.01	-110.6	Hydrothermal vent microbial mat bacterial communities from Southern Trench Guaymas Basin Mexico - 4872-18-9-10_MG metagenome	Sample Gp0215291	Hot springs / Cold seeps / Hydrothermal vent
g__Alkanophaga	SRR5214304	0.06	5.72	marine metagenome	2017	ecological	Other Acr-encoding genera	27.01	-111.41	Marine hydrothermal vent microbial communities from Guaymas Basin Gulf of California to study Microbial Dark Matter (Phase II) - Marker 14 Mat core 4571-4 3-6 cm metaG metagenome	Sample Gp0138779	Seawater / Freshwater / Groundwater
g__Alkanophaga	SRR6478754	0.02	1.84	sediment metagenome	2018	ecological	Other Acr-encoding genera	27.02	-111.38	Subseafloor sediment microbial communities from Guaymas Basin Gulf of California Mexico - Guay1 Core 4569-9 0-3 cm metagenome	Sample Gp0191785	Marine / Freshwater sediment
g__Alkanophaga	SRR6823440	0.01	1.63	sediment metagenome	2018	ecological	Other Acr-encoding genera	27.02	-111.38	Subseafloor sediment microbial communities from Guaymas Basin Gulf of California Mexico - Guay15 Core 4569-2 21-24 cm metagenome	Sample Gp0206535	Marine / Freshwater sediment
g__Alkanophaga	SRR7051320	0.01	0.51	hydrothermal vent metagenome	2018	ecological	Other Acr-encoding genera	27.01	-110.6	Hydrothermal vent microbial mat bacterial communities from Southern Trench Guaymas Basin Mexico - 4872-18-6-7_MG metagenome	Sample Gp0215288	Hot springs / Cold seeps / Hydrothermal vent
g__Alkanophaga	SRR8539650	0.01	0.64	freshwater sediment metagenome	2020	ecological	Other Acr-encoding genera	-2.49	121.38	lake matano sediment	Sample lake_matano_1_2015_shortcore	Marine / Freshwater sediment
g__Alkanophaga	SRR6479061	0.01	1.06	marine sediment metagenome	2018	ecological	Other Acr-encoding genera	27.02	-111.38	Subseafloor sediment microbial communities from Guaymas Basin Gulf of California Mexico - Guay9 Core 4571-4 0-3 cm metagenome	Sample Gp0191793	Marine / Freshwater sediment
g__Alkanophaga	SRR5215466	0.01	0.37	sediment metagenome	2017	ecological	Other Acr-encoding genera	-2.75	121.05	Lake sediment bacterial and archeal communities from Gulf of Boni Indonesia to study Microbial Dark Matter (Phase II) - ?I19B2 metaG metagenome	Sample Gp0147098	Marine / Freshwater sediment
g__Alkanophaga	SRR14699971	0.01	0.68	seawater metagenome	2021	ecological	Other Acr-encoding genera	9.9	138.51	metagenome-assembled genomes (MAGs) from mangrove sediment seagrass sediment estuary sediment and oilfield samples	Sample Yap30	Seawater / Freshwater / Groundwater
g__Alkanophaga	SRR14699983	0	0.99	marine sediment metagenome	2021	ecological	Other Acr-encoding genera	37.35	122.58	metagenome-assembled genomes (MAGs) from mangrove sediment seagrass sediment estuary sediment and oilfield samples	Sample YT_FC10	Marine / Freshwater sediment
g__Alkanophaga	SRR6207736	0	0.36	marine sediment metagenome	2017	ecological	Other Acr-encoding genera	34.64	-77.11	Marine sediment microbial communities from White Oak River estuary North Carolina - WOR-2-8_12 metagenome	Sample Gp0056337	Marine / Freshwater sediment
g__Alkanophaga	SRR6208352	0	0.4	marine sediment metagenome	2017	ecological	Other Acr-encoding genera	34.64	-77.11	Marine sediment microbial communities from White Oak River estuary North Carolina - WOR-1-36_30 metagenome	Sample Gp0056175	Marine / Freshwater sediment
g__Alkanophaga	SRR6301444	0	0.57	marine sediment metagenome	2017	ecological	Other Acr-encoding genera	27.04	-111.25	Guaymas Basin sediment metagenomic assembly	Sample Metagenome from Guaymas Basin sediment dive 4484 depth 3-4cm	Marine / Freshwater sediment
g__Alkanophaga	SRR12113386	0	0.44	groundwater metagenome	2020	ecological	Other Acr-encoding genera	37.66	-121.11	Metagenomes from Northern California groundwater	Sample Ag_170317_Sp2_170907	Seawater / Freshwater / Groundwater
g__Alkanophaga	SRR6301445	0	0.41	marine sediment metagenome	2017	ecological	Other Acr-encoding genera	27.04	-111.25	Guaymas Basin sediment metagenomic assembly	Sample Metagenome from Guaymas Basin Sediments Dive 4484 depth 0-1 cm	Marine / Freshwater sediment
g__Alkanophaga	SRR14699980	0	0.39	marine sediment metagenome	2021	ecological	Other Acr-encoding genera	37.35	122.58	metagenome-assembled genomes (MAGs) from mangrove sediment seagrass sediment estuary sediment and oilfield samples	Sample YT_C10	Marine / Freshwater sediment
g__BA1	SRR2132206	1.58	57.62	hydrocarbon metagenome	2015	ecological	Other Acr-encoding genera	-26.37	149.1	Formation waters from coalbed methane wells	Sample Filtered formation waters from Coxon Creek 10 (CX-10) well	Other
g__BA1	SRR8539650	1.33	92.79	freshwater sediment metagenome	2020	ecological	Other Acr-encoding genera	-2.49	121.38	lake matano sediment	Sample lake_matano_1_2015_shortcore	Marine / Freshwater sediment
g__BA1	SRR5215466	1.23	64.88	sediment metagenome	2017	ecological	Other Acr-encoding genera	-2.75	121.05	Lake sediment bacterial and archeal communities from Gulf of Boni Indonesia to study Microbial Dark Matter (Phase II) - ?I19B2 metaG metagenome	Sample Gp0147098	Marine / Freshwater sediment
g__BA1	SRR5215464	0.66	48.47	sediment metagenome	2017	ecological	Other Acr-encoding genera	-2.75	121.05	Lake sediment bacterial and archeal communities from Gulf of Boni Indonesia to study Microbial Dark Matter (Phase II) - ?I18A1 metaG metagenome	Sample Gp0147097	Marine / Freshwater sediment
g__BA1	SRR4089360	0.52	1.17	sediment metagenome	2018	ecological	Other Acr-encoding genera	37.71	21.03	asphalt oil contaminated sediment Raw sequence reads	Sample NC 210-250 cm (2)	Marine / Freshwater sediment
g__BA1	SRR4089357	0.49	1.95	sediment metagenome	2018	ecological	Other Acr-encoding genera	37.71	21.03	asphalt oil contaminated sediment Raw sequence reads	Sample NC 210-250 cm (1)	Marine / Freshwater sediment
g__BA1	SRR4089362	0.41	2.37	sediment metagenome	2018	ecological	Other Acr-encoding genera	37.73	21.06	asphalt oil contaminated sediment Raw sequence reads	Sample HC 130-180 cm (1)	Marine / Freshwater sediment
g__BA1	SRR10095340	0.31	4.31	hot springs metagenome	2019	ecological	Other Acr-encoding genera	59.43	-126.1	Liard River Hot Springs metagenomes	Sample EPS_3	Hot springs / Cold seeps / Hydrothermal vent
g__BA1	SRR8268563	0.29	0.68	freshwater sediment metagenome	2019	ecological	Other Acr-encoding genera	-2.26	121.15	Enrichments of ferruginous lake sediment	Sample D1FN1	Marine / Freshwater sediment
g__BA1	SRR10836659	0.29	21.39	marine sediment metagenome	2020	ecological	Other Acr-encoding genera	8.68	-84.03	Microbial life in shallow sediments off the Costa Rica Margin (IODP 334)	Sample X334_U1378B_CR9	Marine / Freshwater sediment
g__BA1	SRR10836662	0.25	20.36	marine sediment metagenome	2020	ecological	Other Acr-encoding genera	8.68	-84.03	Microbial life in shallow sediments off the Costa Rica Margin (IODP 334)	Sample X334_U1378B_CR1	Marine / Freshwater sediment
g__BA1	SRR12952765	0.2	18.61	wetland metagenome	2020	ecological	Other Acr-encoding genera	26.68	-80.38	Sediment microbial communities from Loxahatchee National Wildlife Refuge Florida United States - Lox_North_2 metagenome	Sample Gp0479598	Marine / Freshwater sediment
g__BA1	SRR4089355	0.2	0.61	sediment metagenome	2018	ecological	Other Acr-encoding genera	37.73	21.06	asphalt oil contaminated sediment Raw sequence reads	Sample HC 130-180 cm (2)	Marine / Freshwater sediment
g__BA1	SRR10997848	0.19	5.7	sediment metagenome	2020	ecological	Other Acr-encoding genera	36.01	-84.27	Uranium-contaminated sediment microbial communities from bioreactor in Oak Ridge Tennessee United States - B1A0.2 metagenome	Sample Gp0401915	Marine / Freshwater sediment
g__BA1	ERR507301	0.19	2.61	sediment metagenome	2016	ecological	Other Acr-encoding genera	-33.43	151.32	Fagans Bay metagenomes	Sample SAMEA2547902	Marine / Freshwater sediment
g__BA1	SRR12952646	0.19	15.88	wetland metagenome	2020	ecological	Other Acr-encoding genera	26.68	-80.38	Sediment microbial communities from Loxahatchee National Wildlife Refuge Florida United States - Lox_North_1 metagenome	Sample Gp0479597	Marine / Freshwater sediment
g__BA1	SRR6436091	0.19	24.81	wetland metagenome	2018	ecological	Other Acr-encoding genera	41.38	-82.51	Freshwater wetland microbial communities from Ohio USA - Open water 3 Core 3 Depth 3&4 metaG metagenome	Sample Gp0175727	Marine / Freshwater sediment
g__BA1	SRR10997825	0.16	4.19	sediment metagenome	2020	ecological	Other Acr-encoding genera	36.01	-84.27	Uranium-contaminated sediment microbial communities from bioreactor in Oak Ridge Tennessee United States - B1A0.1 metagenome	Sample Gp0401914	Marine / Freshwater sediment
g__BA1	SRR10997849	0.14	4.95	sediment metagenome	2020	ecological	Other Acr-encoding genera	36.01	-84.27	Uranium-contaminated sediment microbial communities from bioreactor in Oak Ridge Tennessee United States - B1A0.3 metagenome	Sample Gp0401916	Marine / Freshwater sediment
g__BA1	ERR1299384	0.14	3	uncultured organism	2016	ecological	Other Acr-encoding genera			Costa Rica Margin Subseafloor Microbial Community Analysis	Sample SAMEA3856023	Other
g__BA1	SRR13343993	0.13	3.72	metagenome	2021	ecological	Other Acr-encoding genera	21.91	110.26	Mangroves in southern China	Sample ZJ.DOWN	Other
g__BA1	ERR507304	0.13	1.16	sediment metagenome	2016	ecological	Other Acr-encoding genera	-33.43	151.32	Fagans Bay metagenomes	Sample SAMEA2547905	Marine / Freshwater sediment
g__BA1	SRR6436070	0.13	18.2	wetland metagenome	2018	ecological	Other Acr-encoding genera	41.38	-82.51	Freshwater wetland microbial communities from Ohio USA - Open water 3 Core 3 Depth 3&4 metaG metagenome	Sample Gp0175726	Marine / Freshwater sediment
g__BA1	SRR11793864	0.13	17.29	sediment metagenome	2021	ecological	Other Acr-encoding genera	21.17	110.45	Mangrove sediment metagenome Genome sequencing and assembly	Sample H02B	Marine / Freshwater sediment
g__BA1	ERR2564004	0.11	5.33	metagenome	2020	ecological	Other Acr-encoding genera	21.85	72.42	Pelagic sediment metagenome of Gulf of Khambhat	Sample SAMEA4646284	Other
g__BA1	ERR507309	0.11	0.79	sediment metagenome	2016	ecological	Other Acr-encoding genera	-33.43	151.32	Fagans Bay metagenomes	Sample SAMEA2547910	Marine / Freshwater sediment
g__BA1	SRR12952821	0.1	10.52	wetland metagenome	2020	ecological	Other Acr-encoding genera	26.47	-80.44	Sediment microbial communities from Loxahatchee National Wildlife Refuge Florida United States - Lox_West_5 metagenome	Sample Gp0479596	Marine / Freshwater sediment
g__BA1	SRR11567489	0.09	10.9	peat metagenome	2020	ecological	Other Acr-encoding genera	-3.84	-73.32	Tropical peat soil microbial communities from peatlands in Loreto Peru - QUI85 metagenome	Sample Gp0330717	Marine / Freshwater sediment
g__BA1	SRR5248173	0.09	15.57	marine sediment metagenome	2017	ecological	Other Acr-encoding genera	34.65	-77.11	Marine sediment microbial communities from White Oak River estuary North Carolina - WOR-1-52-54 metagenome	Sample Gp0059784	Marine / Freshwater sediment
g__BA1	ERR507302	0.09	1.39	sediment metagenome	2016	ecological	Other Acr-encoding genera	-33.43	151.32	Fagans Bay metagenomes	Sample SAMEA2547903	Marine / Freshwater sediment
g__BA1	ERR3478711	0.09	8.12	metagenome	2021	ecological	Other Acr-encoding genera			aquifer metagenome raw sequence reads	Sample SAMEA5730037	Other
g__BA1	SRR4089363	0.09	0.79	sediment metagenome	2018	ecological	Other Acr-encoding genera	37.73	21.06	asphalt oil contaminated sediment Raw sequence reads	Sample HC 210-250 cm (1)	Marine / Freshwater sediment
g__BA1	ERR507305	0.08	0.72	sediment metagenome	2016	ecological	Other Acr-encoding genera	-33.43	151.32	Fagans Bay metagenomes	Sample SAMEA2547906	Marine / Freshwater sediment
g__BA1	SRR12953084	0.08	8.42	wetland metagenome	2020	ecological	Other Acr-encoding genera	26.68	-80.38	Sediment microbial communities from Loxahatchee National Wildlife Refuge Florida United States - Lox_North_4 metagenome	Sample Gp0479600	Marine / Freshwater sediment
g__BA1	SRR12952546	0.08	11.33	wetland metagenome	2020	ecological	Other Acr-encoding genera	26.47	-80.44	Sediment microbial communities from Loxahatchee National Wildlife Refuge Florida United States - Lox_West_4 metagenome	Sample Gp0479595	Marine / Freshwater sediment
g__BA1	SRR5248172	0.08	10.8	marine sediment metagenome	2017	ecological	Other Acr-encoding genera	34.64	-77.11	Marine sediment microbial communities from White Oak River estuary North Carolina - WOR-2-30_32 metagenome	Sample Gp0056174	Marine / Freshwater sediment
g__BA1	SRR10997867	0.08	2.34	sediment metagenome	2020	ecological	Other Acr-encoding genera	36.01	-84.27	Uranium-contaminated sediment microbial communities from bioreactor in Oak Ridge Tennessee United States - B4A4.2 metagenome	Sample Gp0401924	Marine / Freshwater sediment
g__BA1	SRR10997868	0.07	3.2	sediment metagenome	2020	ecological	Other Acr-encoding genera	36.01	-84.27	Uranium-contaminated sediment microbial communities from bioreactor in Oak Ridge Tennessee United States - B4A4.1 metagenome	Sample Gp0401923	Marine / Freshwater sediment
g__BA1	SRR12953085	0.07	8.77	wetland metagenome	2020	ecological	Other Acr-encoding genera	26.68	-80.38	Sediment microbial communities from Loxahatchee National Wildlife Refuge Florida United States - Lox_North_3 metagenome	Sample Gp0479599	Marine / Freshwater sediment
g__BA1	ERR2564006	0.07	2.96	metagenome	2020	ecological	Other Acr-encoding genera	22.72	69.6	Pelagic sediment metagenome of Gulf of Kutch	Sample SAMEA4646286	Other
g__BA1	SRR13343987	0.07	1.56	metagenome	2021	ecological	Other Acr-encoding genera	20.56	114.25	Mangroves in southern China	Sample HK.DOWN	Other
g__BA1	SRR10836661	0.06	3.56	marine sediment metagenome	2020	ecological	Other Acr-encoding genera	8.68	-84.03	Microbial life in shallow sediments off the Costa Rica Margin (IODP 334)	Sample X334_U1378B_CR2	Marine / Freshwater sediment
g__BA1	SRR13343995	0.06	1.73	metagenome	2021	ecological	Other Acr-encoding genera	21.24	109.1	Mangroves in southern China	Sample BH.DOWN	Other
g__BA1	SRR10997853	0.06	1.75	sediment metagenome	2020	ecological	Other Acr-encoding genera	36.01	-84.27	Uranium-contaminated sediment microbial communities from bioreactor in Oak Ridge Tennessee United States - B3A4.1 metagenome	Sample Gp0401920	Marine / Freshwater sediment
g__BA1	SRR14699979	0.06	7.74	seawater metagenome	2021	ecological	Other Acr-encoding genera	9.9	138.51	metagenome-assembled genomes (MAGs) from mangrove sediment seagrass sediment estuary sediment and oilfield samples	Sample Yap4	Seawater / Freshwater / Groundwater
g__BA1	SRR12952822	0.06	8.83	wetland metagenome	2020	ecological	Other Acr-encoding genera	26.47	-80.44	Sediment microbial communities from Loxahatchee National Wildlife Refuge Florida United States - Lox_West_3 metagenome	Sample Gp0479594	Marine / Freshwater sediment
g__BA1	SRR12952107	0.06	4.51	wetland metagenome	2020	ecological	Other Acr-encoding genera	26.36	-80.3	Sediment microbial communities from Loxahatchee National Wildlife Refuge Florida United States - Lox_South_5 metagenome	Sample Gp0479591	Marine / Freshwater sediment
g__BA1	SRR10997850	0.06	1.44	sediment metagenome	2020	ecological	Other Acr-encoding genera	36.01	-84.27	Uranium-contaminated sediment microbial communities from bioreactor in Oak Ridge Tennessee United States - B1A4.1 metagenome	Sample Gp0401917	Marine / Freshwater sediment
g__BA1	SRR14569929	0.06	0.53	soil metagenome	2021	ecological	Other Acr-encoding genera			Soil metagenomes	Sample RPS_1	Soil
g__BA1	SRR17220965	0.06	0.84	sediment metagenome	2021	ecological	Other Acr-encoding genera	42.73	10.16	Seagrass sediment metagenomes	Sample Elba_sediment_core_C1_30-45cm_2018_metagenome	Marine / Freshwater sediment
g__BA1	SRR11793863	0.06	7.77	sediment metagenome	2021	ecological	Other Acr-encoding genera	21.15	110.44	Mangrove sediment metagenome Genome sequencing and assembly	Sample H03S	Marine / Freshwater sediment
g__BA1	SRR12953104	0.05	4.27	wetland metagenome	2020	ecological	Other Acr-encoding genera	26.68	-80.38	Sediment microbial communities from Loxahatchee National Wildlife Refuge Florida United States - Lox_North_5 metagenome	Sample Gp0479601	Marine / Freshwater sediment
g__BA1	SRR10095341	0.05	0.71	hot springs metagenome	2019	ecological	Other Acr-encoding genera	59.43	-126.1	Liard River Hot Springs metagenomes	Sample EPS_2	Hot springs / Cold seeps / Hydrothermal vent
g__BA1	SRR12953108	0.05	3.83	wetland metagenome	2020	ecological	Other Acr-encoding genera	26.5	-80.22	Sediment microbial communities from Loxahatchee National Wildlife Refuge Florida United States - Lox_East_4 metagenome	Sample Gp0479605	Marine / Freshwater sediment
g__BA1	SRR17220975	0.05	0.73	sediment metagenome	2021	ecological	Other Acr-encoding genera	42.73	10.16	Seagrass sediment metagenomes	Sample Elba_sediment_core_C4_30-45cm_2018_metagenome	Marine / Freshwater sediment
g__BA1	SRR7004334	0.05	3.02	peat metagenome	2018	ecological	Other Acr-encoding genera	4.24	-73.2	Tropical peat soil microbial communities from peatlands in Department of Meta Colombia - 0216_BV02_MP05_20_MG metagenome	Sample Gp0213266	Marine / Freshwater sediment
g__BA1	SRR17220976	0.05	0.62	sediment metagenome	2021	ecological	Other Acr-encoding genera	42.73	10.16	Seagrass sediment metagenomes	Sample Elba_sediment_core_C3_30-45cm_2018_metagenome	Marine / Freshwater sediment
g__BA1	SRR12952508	0.05	4.8	wetland metagenome	2020	ecological	Other Acr-encoding genera	26.47	-80.44	Sediment microbial communities from Loxahatchee National Wildlife Refuge Florida United States - Lox_West_2 metagenome	Sample Gp0479593	Marine / Freshwater sediment
g__BA1	SRR14699968	0.05	4.43	seawater metagenome	2021	ecological	Other Acr-encoding genera	9.9	138.51	metagenome-assembled genomes (MAGs) from mangrove sediment seagrass sediment estuary sediment and oilfield samples	Sample Yap125	Seawater / Freshwater / Groundwater
g__BA1	ERR2564001	0.05	2.05	metagenome	2020	ecological	Other Acr-encoding genera	22.08	72.52	Pelagic sediment metagenome of Gulf of Khambhat	Sample SAMEA4646281	Other
g__BA1	SRR17220977	0.05	0.85	sediment metagenome	2021	ecological	Other Acr-encoding genera	42.73	10.16	Seagrass sediment metagenomes	Sample Elba_sediment_core_C2_30-45cm_2018_metagenome	Marine / Freshwater sediment
g__BA1	SRR6208352	0.05	5.94	marine sediment metagenome	2017	ecological	Other Acr-encoding genera	34.64	-77.11	Marine sediment microbial communities from White Oak River estuary North Carolina - WOR-1-36_30 metagenome	Sample Gp0056175	Marine / Freshwater sediment
g__BA1	SRR12952547	0.05	5.99	wetland metagenome	2020	ecological	Other Acr-encoding genera	26.47	-80.44	Sediment microbial communities from Loxahatchee National Wildlife Refuge Florida United States - Lox_West_1 metagenome	Sample Gp0479592	Marine / Freshwater sediment
g__BA1	SRR3990173	0.05	5.53	soil metagenome	2016	ecological	Other Acr-encoding genera	39.53	-107.78	Soil microbial communities from Rifle Colorado - Rifle CSP2_sed 19_3 metagenome	Sample Gp0056894	Soil
g__BA1	ERR4334733	0.04	1.62	sediment metagenome	2021	ecological	Other Acr-encoding genera			Shotgun metagenomic sequencing of Lake Slone sediment.	Sample SAMEA7057329	Marine / Freshwater sediment
g__BA1	SRR10836660	0.04	2.3	marine sediment metagenome	2020	ecological	Other Acr-encoding genera	8.68	-84.03	Microbial life in shallow sediments off the Costa Rica Margin (IODP 334)	Sample X334_U1378B_CR8	Marine / Freshwater sediment
g__BA1	SRR10997866	0.04	0.99	sediment metagenome	2020	ecological	Other Acr-encoding genera	36.01	-84.27	Uranium-contaminated sediment microbial communities from bioreactor in Oak Ridge Tennessee United States - B4A4.3 metagenome	Sample Gp0401925	Marine / Freshwater sediment
g__BA1	SRR3989337	0.04	2.27	soil metagenome	2016	ecological	Other Acr-encoding genera	39.53	-107.78	Soil microbial communities from Rifle Colorado - Rifle CSP2_sed 19_1 metagenome	Sample Gp0056892	Soil
g__BA1	ERR2564007	0.04	1.25	metagenome	2020	ecological	Other Acr-encoding genera	22.69	69.83	Pelagic sediment metagenome of Gulf of Kutch	Sample SAMEA4646287	Other
g__BA1	SRR12953107	0.04	3.03	wetland metagenome	2020	ecological	Other Acr-encoding genera	26.5	-80.22	Sediment microbial communities from Loxahatchee National Wildlife Refuge Florida United States - Lox_East_5 metagenome	Sample Gp0479606	Marine / Freshwater sediment
g__BA1	SRR10997882	0.04	1.43	sediment metagenome	2020	ecological	Other Acr-encoding genera	36.01	-84.27	Uranium-contaminated sediment microbial communities from bioreactor in Oak Ridge Tennessee United States - B5A4.2 metagenome	Sample Gp0401927	Marine / Freshwater sediment
g__BA1	SRR12953253	0.04	3.52	wetland metagenome	2020	ecological	Other Acr-encoding genera	26.5	-80.22	Sediment microbial communities from Loxahatchee National Wildlife Refuge Florida United States - Lox_East_1 metagenome	Sample Gp0479602	Marine / Freshwater sediment
g__BA1	SRR4030067	0.04	1.93	soil metagenome	2016	ecological	Other Acr-encoding genera	39.55	-107.97	Soil microbial communities from Rifle Colorado USA - 2008 BG 16ft metagenome	Sample Gp0053665	Soil
g__BA1	SRR2090150	0.04	1.93	sediment metagenome	2015	ecological	Other Acr-encoding genera	39.54	-107.78	Terrestrial subsurface C N S and H cycles cross-linked by metabolic handoffs	Sample RBG_16	Marine / Freshwater sediment
g__BA1	SRR9924812	0.04	0.92	freshwater sediment metagenome	2020	ecological	Other Acr-encoding genera	32.18	119.66	Metagenomic raw reads for water and sediment samples of the Yangtze River China	Sample 26ZJ_SAB	Marine / Freshwater sediment
g__BA1	SRR13343985	0.04	0.82	metagenome	2021	ecological	Other Acr-encoding genera	19.58	110.33	Mangroves in southern China	Sample HN.DOWN	Other
g__BA1	SRR3990170	0.04	3.58	soil metagenome	2016	ecological	Other Acr-encoding genera	39.53	-107.78	Soil microbial communities from Rifle Colorado - Rifle CSP2_sed 19_2 metagenome	Sample Gp0056893	Soil
g__BA1	SRR14699980	0.04	7.91	marine sediment metagenome	2021	ecological	Other Acr-encoding genera	37.35	122.58	metagenome-assembled genomes (MAGs) from mangrove sediment seagrass sediment estuary sediment and oilfield samples	Sample YT_C10	Marine / Freshwater sediment
g__BA1	SRR10997847	0.04	0.8	sediment metagenome	2020	ecological	Other Acr-encoding genera	36.01	-84.27	Uranium-contaminated sediment microbial communities from bioreactor in Oak Ridge Tennessee United States - B1A4.2 metagenome	Sample Gp0401918	Marine / Freshwater sediment
g__BA1	SRR10997872	0.03	1.13	sediment metagenome	2020	ecological	Other Acr-encoding genera	36.01	-84.27	Uranium-contaminated sediment microbial communities from bioreactor in Oak Ridge Tennessee United States - B5A4.1 metagenome	Sample Gp0401926	Marine / Freshwater sediment
g__BA1	SRR10854759	0.03	1.79	peat metagenome	2020	ecological	Other Acr-encoding genera	-4.07	-73.2	Tropical peat soil microbial communities from peatlands in Loreto Peru - SJ75 metagenome	Sample Gp0330718	Marine / Freshwater sediment
g__BA1	SRR5248174	0.03	4.95	marine sediment metagenome	2017	ecological	Other Acr-encoding genera	34.64	-77.11	Marine sediment microbial communities from White Oak River estuary North Carolina - WOR-3-24_28 metagenome	Sample Gp0059785	Marine / Freshwater sediment
g__BA1	SRR14699988	0.03	3.66	seawater metagenome	2021	ecological	Other Acr-encoding genera	9.9	138.51	metagenome-assembled genomes (MAGs) from mangrove sediment seagrass sediment estuary sediment and oilfield samples	Sample Yap2000	Seawater / Freshwater / Groundwater
g__BA1	SRR14699982	0.03	8.36	marine sediment metagenome	2021	ecological	Other Acr-encoding genera	37.35	122.58	metagenome-assembled genomes (MAGs) from mangrove sediment seagrass sediment estuary sediment and oilfield samples	Sample YT_FC7	Marine / Freshwater sediment
g__BA1	SRR12349264	0.03	0.84	sediment metagenome	2020	ecological	Other Acr-encoding genera			the microbes of duck faces and shrimp pond	Sample S2-1	Marine / Freshwater sediment
g__BA1	SRR10997881	0.03	1.05	sediment metagenome	2020	ecological	Other Acr-encoding genera	36.01	-84.27	Uranium-contaminated sediment microbial communities from bioreactor in Oak Ridge Tennessee United States - B5A4.3 metagenome	Sample Gp0401928	Marine / Freshwater sediment
g__BA1	ERR4904395	0.03	1	metagenome	2021	ecological	Other Acr-encoding genera			aquifer metagenome raw sequence reads	Sample SAMEA7669916	Other
g__BA1	SRR14699983	0.03	6.33	marine sediment metagenome	2021	ecological	Other Acr-encoding genera	37.35	122.58	metagenome-assembled genomes (MAGs) from mangrove sediment seagrass sediment estuary sediment and oilfield samples	Sample YT_FC10	Marine / Freshwater sediment
g__BA1	SRR12953260	0.03	2.54	wetland metagenome	2020	ecological	Other Acr-encoding genera	26.5	-80.22	Sediment microbial communities from Loxahatchee National Wildlife Refuge Florida United States - Lox_East_3 metagenome	Sample Gp0479604	Marine / Freshwater sediment
g__BA1	SRR4030068	0.03	3.76	soil metagenome	2016	ecological	Other Acr-encoding genera	39.55	-107.97	Soil microbial communities from Rifle Colorado USA - 2008 BG 16ft metagenome	Sample Gp0053665	Soil
g__BA1	SRR13162650	0.03	0.99	metagenome	2021	ecological	Other Acr-encoding genera	31.13	119.08	Antibiotic resistome analysis of aquaculture wasterwater treatment system	Sample YHTS1	Other
g__BA1	SRR17220978	0.03	0.48	sediment metagenome	2021	ecological	Other Acr-encoding genera	42.73	10.16	Seagrass sediment metagenomes	Sample Elba_sediment_core_C6_10-30cm_09/2019_metagenome	Marine / Freshwater sediment
g__BA1	ERR4334732	0.03	0.75	sediment metagenome	2021	ecological	Other Acr-encoding genera			Shotgun metagenomic sequencing of Lake Slone sediment.	Sample SAMEA7057328	Marine / Freshwater sediment
g__BA1	SRR8859387	0.03	0.4	freshwater sediment metagenome	2020	ecological	Other Acr-encoding genera	26.4	87.57	Sediment Microbiome of River Ganga (Paharghati Dhulian west Bengal F2)	Sample SM-F2	Marine / Freshwater sediment
g__BA1	SRR12953417	0.02	2.45	wetland metagenome	2020	ecological	Other Acr-encoding genera	26.5	-80.22	Sediment microbial communities from Loxahatchee National Wildlife Refuge Florida United States - Lox_East_2 metagenome	Sample Gp0479603	Marine / Freshwater sediment
g__BA1	ERR3478701	0.02	3.21	metagenome	2021	ecological	Other Acr-encoding genera			aquifer metagenome raw sequence reads	Sample SAMEA5730025	Other
g__BA1	SRR9924806	0.02	0.69	freshwater sediment metagenome	2020	ecological	Other Acr-encoding genera	31.46	118.34	Metagenomic raw reads for water and sediment samples of the Yangtze River China	Sample 23WHU_SAB	Marine / Freshwater sediment
g__BA1	DRR045396	0.02	0.52	fossil metagenome	2018	host	Other Acr-encoding genera	-18.05	47.03	Sequencing analyses of the two species of extinct elephant birds	Sample SAMD00039860	Other
g__BA1	SRR12349261	0.02	0.64	sediment metagenome	2020	ecological	Other Acr-encoding genera			the microbes of duck faces and shrimp pond	Sample S2-3	Marine / Freshwater sediment
g__BA1	SRR1531574	0.02	0.72	soil metagenome	2014	ecological	Other Acr-encoding genera	3.44	115.26	Bario Highland Soil Metagenome	Sample F3F	Soil
g__BA1	SRR9924811	0.02	0.73	freshwater sediment metagenome	2020	ecological	Other Acr-encoding genera	29.67	113.32	Metagenomic raw reads for water and sediment samples of the Yangtze River China	Sample 19LS_SA	Marine / Freshwater sediment
g__BA1	SRR4030066	0.02	0.75	soil metagenome	2016	ecological	Other Acr-encoding genera	39.55	-107.97	Soil microbial communities from Rifle Colorado USA - 2008 BG 19ft metagenome	Sample Gp0054243	Soil
g__BA1	SRR9924804	0.02	0.58	freshwater sediment metagenome	2020	ecological	Other Acr-encoding genera	31.77	118.47	Metagenomic raw reads for water and sediment samples of the Yangtze River China	Sample 24MAS_SA	Marine / Freshwater sediment
g__BA1	ERR4334736	0.02	0.92	sediment metagenome	2021	ecological	Other Acr-encoding genera			Shotgun metagenomic sequencing of Lake Slone sediment.	Sample SAMEA7057332	Marine / Freshwater sediment
g__BA1	SRR10854783	0.02	0.45	peat metagenome	2020	ecological	Other Acr-encoding genera	-6.33	-74.81	Tropical peat soil microbial communities from peatlands in Loreto Peru - MAQ_0_20 metagenome	Sample Gp0330720	Marine / Freshwater sediment
g__BA1	SRR7004335	0.02	1.24	peat metagenome	2018	ecological	Other Acr-encoding genera	4.24	-73.2	Tropical peat soil microbial communities from peatlands in Department of Meta Colombia - 0216_BV02_MP12_20_MG metagenome	Sample Gp0213268	Marine / Freshwater sediment
g__BA1	SRR12349263	0.02	0.52	sediment metagenome	2020	ecological	Other Acr-encoding genera			the microbes of duck faces and shrimp pond	Sample S2-2	Marine / Freshwater sediment
g__BA1	SRR13162658	0.02	0.66	metagenome	2021	ecological	Other Acr-encoding genera	31.15	119.1	Antibiotic resistome analysis of aquaculture wasterwater treatment system	Sample YHTS3	Other
g__BA1	SRR9924813	0.02	0.42	freshwater sediment metagenome	2020	ecological	Other Acr-encoding genera	32.17	118.94	Metagenomic raw reads for water and sediment samples of the Yangtze River China	Sample 25NJ_SA	Marine / Freshwater sediment
g__BA1	DRR045397	0.02	0.43	fossil metagenome	2018	host	Other Acr-encoding genera	-18.05	47.03	Sequencing analyses of the two species of extinct elephant birds	Sample SAMD00039861	Other
g__BA1	SRR10997865	0.02	0.5	sediment metagenome	2020	ecological	Other Acr-encoding genera	36.01	-84.27	Uranium-contaminated sediment microbial communities from bioreactor in Oak Ridge Tennessee United States - B3A4.2 metagenome	Sample Gp0401921	Marine / Freshwater sediment
g__BA1	ERR1227278	0.02	0.42	uncultured organism	2016	ecological	Other Acr-encoding genera			Costa Rica Margin Subseafloor Microbial Community Analysis	Sample SAMEA3856019	Other
g__BA1	SRR1627905	0.02	0.42	marine sediment metagenome	2015	ecological	Other Acr-encoding genera	8.59	-84.08	Costa Rica margin subsurface Metagenome	Sample 1378_B01H2_2p88mbsf	Marine / Freshwater sediment
g__BA1	SRR7004206	0.02	0.93	peat metagenome	2018	ecological	Other Acr-encoding genera	4.24	-73.2	Tropical peat soil microbial communities from peatlands in Department of Meta Colombia - 0216_BV02_MP05_10_MG metagenome	Sample Gp0213265	Marine / Freshwater sediment
g__BA1	SRR7004200	0.02	1.02	peat metagenome	2018	ecological	Other Acr-encoding genera	4.06	-73.19	Tropical peat soil microbial communities from peatlands in Department of Meta Colombia - 0116_SJ02_MP02_20_MG metagenome	Sample Gp0213262	Marine / Freshwater sediment
g__BA1	SRR10997884	0.02	0.69	sediment metagenome	2020	ecological	Other Acr-encoding genera	36.01	-84.27	Uranium-contaminated sediment microbial communities from bioreactor in Oak Ridge Tennessee United States - A1A0.2 metagenome	Sample Gp0401930	Marine / Freshwater sediment
g__BA1	SRR9924805	0.02	0.47	freshwater sediment metagenome	2020	ecological	Other Acr-encoding genera	31.46	118.34	Metagenomic raw reads for water and sediment samples of the Yangtze River China	Sample 23WHU_SAR	Marine / Freshwater sediment
g__BA1	SRR14802572	0.02	0.51	sediment metagenome	2021	ecological	Other Acr-encoding genera	-26.44	153.06	Sunshine Coast lake sediment metagenome	Sample SC_2018_LW60	Marine / Freshwater sediment
g__BA1	SRR10997864	0.02	0.45	sediment metagenome	2020	ecological	Other Acr-encoding genera	36.01	-84.27	Uranium-contaminated sediment microbial communities from bioreactor in Oak Ridge Tennessee United States - B3A4.3 metagenome	Sample Gp0401922	Marine / Freshwater sediment
g__BA1	SRR5512136	0.02	0.46	soil metagenome	2017	ecological	Other Acr-encoding genera	23.13	102.74	Chinese paddy field soil shotgun metagenomic raw sequence reads	Sample Y04	Soil
g__BA1	SRR12113406	0.02	0.47	groundwater metagenome	2020	ecological	Other Acr-encoding genera	38.7	-122.52	Metagenomes from Northern California groundwater	Sample Pr3_180910_Bp1_181220	Seawater / Freshwater / Groundwater
g__BA1	ERR4334731	0.02	0.59	sediment metagenome	2021	ecological	Other Acr-encoding genera			Shotgun metagenomic sequencing of Lake Slone sediment.	Sample SAMEA7057327	Marine / Freshwater sediment
g__BA1	SRR12349272	0.02	0.51	sediment metagenome	2020	ecological	Other Acr-encoding genera			the microbes of duck faces and shrimp pond	Sample S1-2	Marine / Freshwater sediment
g__BA1	SRR12113407	0.02	5.86	groundwater metagenome	2020	ecological	Other Acr-encoding genera	38.7	-122.52	Metagenomes from Northern California groundwater	Sample Pr3_171119_Bp1	Seawater / Freshwater / Groundwater
g__BA1	SRR6202010	0.02	0.64	hot springs metagenome	2021	ecological	Other Acr-encoding genera	10.6	107.56	DNA metagenome of Binh Chau hot spring	Sample BC_DNA	Hot springs / Cold seeps / Hydrothermal vent
g__BA1	SRR3972132	0.02	2.15	soil metagenome	2016	ecological	Other Acr-encoding genera	39.53	-107.78	Soil microbial communities from Rifle Colorado USA - sediment 19ft 2 metagenome	Sample Gp0054349	Soil
g__BA1	SRR3972149	0.02	2.06	soil metagenome	2016	ecological	Other Acr-encoding genera	39.53	-107.78	Soil microbial communities from Rifle Colorado USA - sediment 19ft 3 metagenome	Sample Gp0054348	Soil
g__BA1	SRR7004333	0.02	0.48	peat metagenome	2018	ecological	Other Acr-encoding genera	4.24	-73.2	Tropical peat soil microbial communities from peatlands in Department of Meta Colombia - 0216_BV02_MP12_10_MG metagenome	Sample Gp0213267	Marine / Freshwater sediment
g__BA1	SRR14802573	0.02	0.68	sediment metagenome	2021	ecological	Other Acr-encoding genera	-26.44	153.06	Sunshine Coast lake sediment metagenome	Sample SC_2018_LW55	Marine / Freshwater sediment
g__BA1	ERR4334734	0.02	0.63	sediment metagenome	2021	ecological	Other Acr-encoding genera			Shotgun metagenomic sequencing of Lake Slone sediment.	Sample SAMEA7057330	Marine / Freshwater sediment
g__BA1	ERR4334729	0.02	0.59	sediment metagenome	2021	ecological	Other Acr-encoding genera			Shotgun metagenomic sequencing of Lake Slone sediment.	Sample SAMEA7057325	Marine / Freshwater sediment
g__BA1	SRR12952125	0.02	1.17	wetland metagenome	2020	ecological	Other Acr-encoding genera	26.36	-80.3	Sediment microbial communities from Loxahatchee National Wildlife Refuge Florida United States - Lox_South_4 metagenome	Sample Gp0479590	Marine / Freshwater sediment
g__BA1	SRR12349251	0.02	0.47	sediment metagenome	2020	ecological	Other Acr-encoding genera			the microbes of duck faces and shrimp pond	Sample S1-1	Marine / Freshwater sediment
g__BA1	SRR14569937	0.02	0.49	soil metagenome	2021	ecological	Other Acr-encoding genera			Soil metagenomes	Sample FPF_3	Soil
g__BA1	SRR14699978	0.01	3.17	marine sediment metagenome	2021	ecological	Other Acr-encoding genera	37.35	122.58	metagenome-assembled genomes (MAGs) from mangrove sediment seagrass sediment estuary sediment and oilfield samples	Sample YT_C7	Marine / Freshwater sediment
g__BA1	SRR9924807	0.01	0.36	freshwater sediment metagenome	2020	ecological	Other Acr-encoding genera	30.78	117.64	Metagenomic raw reads for water and sediment samples of the Yangtze River China	Sample 22DT_SA	Marine / Freshwater sediment
g__BA1	SRR13674313	0.01	0.79	freshwater sediment metagenome	2021	ecological	Other Acr-encoding genera	68.36	19.05	freshwater sediment metagenome	Sample IHS28rep2	Marine / Freshwater sediment
g__BA1	SRR4030065	0.01	0.7	soil metagenome	2016	ecological	Other Acr-encoding genera	39.55	-107.97	Soil microbial communities from Rifle Colorado USA - 2008 BG 19ft metagenome	Sample Gp0054243	Soil
g__BA1	SRR2090151	0.01	0.7	sediment metagenome	2015	ecological	Other Acr-encoding genera	39.54	-107.78	Terrestrial subsurface C N S and H cycles cross-linked by metabolic handoffs	Sample RBG_19FT_COMBO	Marine / Freshwater sediment
g__BA1	ERR3804377	0.01	0.55	sediment metagenome	2021	ecological	Other Acr-encoding genera			Shotgun metagenomic sequencing of Lake Slone sediment.	Sample SAMEA6464982	Marine / Freshwater sediment
g__BA1	ERR2564008	0.01	0.62	metagenome	2020	ecological	Other Acr-encoding genera	22.78	70.04	Pelagic sediment metagenome of Gulf of Kutch	Sample SAMEA4646288	Other
g__BA1	SRR10072863	0.01	1.05	marine sediment metagenome	2019	ecological	Other Acr-encoding genera	1.45	103.76	Marine sediment metagenome Genome sequencing and assembly	Sample Marine sediments from Woodlands Singapore	Marine / Freshwater sediment
g__BA1	ERR1035442	0.01	0.6	metagenome	2015	ecological	Other Acr-encoding genera	-26.32	153	Metagenomic sequence data was obtained for multiple sites on three SE Queensland river estuaries (Logan Maroochydoore and Noosa). The study is looking at the ecological communities in each of these systems and how they are impacted by pollution and environmental conditions.	Sample SAMEA3140929	Other
g__BA1	ERR688356	0.01	0.6	metagenome	2014	ecological	Other Acr-encoding genera	-26.32	153	Metagenomic sequence data was obtained for multiple sites on three SE Queensland river estuaries (Logan Maroochydoore and Noosa). The study is looking at the ecological communities in each of these systems and how they are impacted by pollution and environmental conditions.	Sample SAMEA3140929	Other
g__BA1	SRR10072862	0.01	1.04	marine sediment metagenome	2019	ecological	Other Acr-encoding genera	1.45	103.76	Marine sediment metagenome Genome sequencing and assembly	Sample Marine sediments from Woodlands Singapore	Marine / Freshwater sediment
g__BA1	ERR4334728	0.01	0.66	sediment metagenome	2021	ecological	Other Acr-encoding genera			Shotgun metagenomic sequencing of Lake Slone sediment.	Sample SAMEA7057324	Marine / Freshwater sediment
g__BA1	SRR7004205	0.01	0.8	peat metagenome	2018	ecological	Other Acr-encoding genera	4.06	-73.19	Tropical peat soil microbial communities from peatlands in Department of Meta Colombia - 0116_SJ02_MP15_10_MG metagenome	Sample Gp0213263	Marine / Freshwater sediment
g__BA1	ERR688354	0.01	0.85	metagenome	2014	ecological	Other Acr-encoding genera	-26.34	153.03	Metagenomic sequence data was obtained for multiple sites on three SE Queensland river estuaries (Logan Maroochydoore and Noosa). The study is looking at the ecological communities in each of these systems and how they are impacted by pollution and environmental conditions.	Sample SAMEA3140927	Other
g__BA1	SRR14227489	0.01	0.51	soil metagenome	2021	ecological	Other Acr-encoding genera	31.05	122.07	Changjiang Estuary Sediment Metagenomics	Sample A6-1	Soil
g__BA1	SRR10997885	0.01	0.43	sediment metagenome	2020	ecological	Other Acr-encoding genera	36.01	-84.27	Uranium-contaminated sediment microbial communities from bioreactor in Oak Ridge Tennessee United States - A1A0.3 metagenome	Sample Gp0401931	Marine / Freshwater sediment
g__BA1	SRR8652715	0.01	0.88	sediment metagenome	2020	ecological	Other Acr-encoding genera	19.51	-98.55	sediment_Chalco Metagenome	Sample S_2	Marine / Freshwater sediment
g__BA1	SRR13162659	0.01	0.48	metagenome	2021	ecological	Other Acr-encoding genera	31.14	119.09	Antibiotic resistome analysis of aquaculture wasterwater treatment system	Sample YHTS2	Other
g__BA1	SRR6207735	0.01	1.02	marine sediment metagenome	2017	ecological	Other Acr-encoding genera	34.64	-77.11	Marine sediment microbial communities from White Oak River estuary North Carolina - WOR-2-8_12 metagenome	Sample Gp0056337	Marine / Freshwater sediment
g__BA1	ERR3478710	0.01	1.25	metagenome	2021	ecological	Other Acr-encoding genera			aquifer metagenome raw sequence reads	Sample SAMEA5730034	Other
g__BA1	SRR5272222	0.01	0.95	freshwater metagenome	2017	ecological	Other Acr-encoding genera	41.7	-86.23	Freshwater lake sediment microbial communities from the University of Notre Dame USA for methane emissions studies - BRP12 BR metagenome	Sample Gp0092434	Seawater / Freshwater / Groundwater
g__BA1	SRR12952109	0.01	0.92	wetland metagenome	2020	ecological	Other Acr-encoding genera	26.36	-80.3	Sediment microbial communities from Loxahatchee National Wildlife Refuge Florida United States - Lox_South_2 metagenome	Sample Gp0479588	Marine / Freshwater sediment
g__BA1	ERR3274950	0.01	1.39	metagenome	2020	ecological	Other Acr-encoding genera			a take on the impact of pollution on coastal bacterial communities	Sample SAMEA5386793	Other
g__BA1	SRR3223410	0.01	0.48	hydrothermal vent metagenome	2017	ecological	Other Acr-encoding genera	27.01	-111.41	Bathyarchaeotal metagenome from Guaymas Basin	Sample Marine sediments from from Guaymas Basin	Hot springs / Cold seeps / Hydrothermal vent
g__BA1	SRR14699985	0.01	1.59	marine sediment metagenome	2021	ecological	Other Acr-encoding genera	22.53	114	metagenome-assembled genomes (MAGs) from mangrove sediment seagrass sediment estuary sediment and oilfield samples	Sample FT_MF1C_1214	Marine / Freshwater sediment
g__BA1	SRR11241201	0.01	1.59	marine sediment metagenome	2020	ecological	Other Acr-encoding genera	22.53	114.03	Metabolisms of Novel Methanogens in Mangrove Sediments	Sample MF1C12-14cm	Marine / Freshwater sediment
g__BA1	SRR12952112	0.01	0.58	wetland metagenome	2020	ecological	Other Acr-encoding genera	26.36	-80.3	Sediment microbial communities from Loxahatchee National Wildlife Refuge Florida United States - Lox_South_3 metagenome	Sample Gp0479589	Marine / Freshwater sediment
g__BA1	ERR2564002	0.01	0.37	metagenome	2020	ecological	Other Acr-encoding genera	22.01	72.52	Pelagic sediment metagenome of Gulf of Khambhat	Sample SAMEA4646282	Other
g__BA1	SRR6207736	0.01	0.57	marine sediment metagenome	2017	ecological	Other Acr-encoding genera	34.64	-77.11	Marine sediment microbial communities from White Oak River estuary North Carolina - WOR-2-8_12 metagenome	Sample Gp0056337	Marine / Freshwater sediment
g__BA1	SRR7004341	0.01	0.36	peat metagenome	2018	ecological	Other Acr-encoding genera	3.84	-73.32	Tropical peat soil microbial communities from peatlands in Department of Meta Colombia - 1015_Q2_SP10_20_MG metagenome	Sample Gp0213272	Marine / Freshwater sediment
g__BA1	SRR3989304	0.01	0.78	soil metagenome	2016	ecological	Other Acr-encoding genera	39.53	-107.78	Soil microbial communities from Rifle Colorado USA - sediment 19ft 4 metagenome	Sample Gp0054796	Soil
g__BA1	SRR14699972	0.01	1.05	marine sediment metagenome	2021	ecological	Other Acr-encoding genera	22.5	114.03	metagenome-assembled genomes (MAGs) from mangrove sediment seagrass sediment estuary sediment and oilfield samples	Sample MP11	Marine / Freshwater sediment
g__BA1	SRR5210973	0.01	0.56	subsurface metagenome	2017	ecological	Other Acr-encoding genera	-27.74	14.25	Deep subsurface microbial communities from South Atlantic Ocean to uncover new lineages of life (NeLLi) - Benguela_00093 metaG metagenome	Sample Gp0134371	Marine / Freshwater sediment
g__BA1	SRR7517633	0.01	0.4	hydrothermal vent metagenome	2018	ecological	Other Acr-encoding genera	27.01	-110.59	Hydrothermal vent microbial mat bacterial communities from Southern Trench Guaymas Basin Mexico - 4869-18-3-4_MG metagenome	Sample Gp0215211	Hot springs / Cold seeps / Hydrothermal vent
g__BA1	SRR15144438	0	1.23	estuary metagenome	2021	ecological	Other Acr-encoding genera	24.42	113.11	marine metagenome Metagenome	Sample JLRS3	Marine / Freshwater sediment
g__BA1	SRR4030042	0	0.43	soil metagenome	2016	ecological	Other Acr-encoding genera	39.55	-107.97	Soil microbial communities from Rifle Colorado USA - 2008 BG 13ft metagenome	Sample Gp0053702	Soil
g__BA1	SRR5581526	0	0.61	freshwater metagenome	2017	ecological	Other Acr-encoding genera	41.38	-82.51	Freshwater wetland microbial communities from Ohio USA analyzing the effect of biotic and abiotic controls - Mud 3 Core 4 Depth 4 metaG metagenome	Sample Gp0119655	Seawater / Freshwater / Groundwater
g__BA1	SRR13038211	0	0.55	sediment metagenome	2020	ecological	Other Acr-encoding genera	35.97	-84.36	Sediment core from Oak Ridge National Lab East Fork Poplar Creek Raw sequence reads	Sample EFPC	Marine / Freshwater sediment
g__BA1	SRR14699986	0	1.13	marine sediment metagenome	2021	ecological	Other Acr-encoding genera	22.53	114	metagenome-assembled genomes (MAGs) from mangrove sediment seagrass sediment estuary sediment and oilfield samples	Sample FT_MF1C_2022	Marine / Freshwater sediment
g__BA1	SRR11241200	0	1.13	marine sediment metagenome	2020	ecological	Other Acr-encoding genera	22.53	114.03	Metabolisms of Novel Methanogens in Mangrove Sediments	Sample MF1C20-22cm	Marine / Freshwater sediment
g__BA1	SRR14699970	0	0.4	seawater metagenome	2021	ecological	Other Acr-encoding genera	9.9	138.51	metagenome-assembled genomes (MAGs) from mangrove sediment seagrass sediment estuary sediment and oilfield samples	Sample Yap75	Seawater / Freshwater / Groundwater
g__BA1	SRR14699991	0	0.59	estuary metagenome	2021	ecological	Other Acr-encoding genera	32.44	122.01	metagenome-assembled genomes (MAGs) from mangrove sediment seagrass sediment estuary sediment and oilfield samples	Sample N1B	Marine / Freshwater sediment
g__BA1	SRR14699974	0	0.52	marine sediment metagenome	2021	ecological	Other Acr-encoding genera	22.5	114.03	metagenome-assembled genomes (MAGs) from mangrove sediment seagrass sediment estuary sediment and oilfield samples	Sample MP9	Marine / Freshwater sediment
g__BA1	SRR15144437	0	0.79	estuary metagenome	2021	ecological	Other Acr-encoding genera	24.39	117.92	marine metagenome Metagenome	Sample JLRS2	Marine / Freshwater sediment
g__BA1	SRR14699990	0	0.43	marine sediment metagenome	2021	ecological	Other Acr-encoding genera	22.53	114	metagenome-assembled genomes (MAGs) from mangrove sediment seagrass sediment estuary sediment and oilfield samples	Sample FT_MF1C_2830	Marine / Freshwater sediment
g__BA1	SRR11241199	0	0.43	marine sediment metagenome	2020	ecological	Other Acr-encoding genera	22.53	114.03	Metabolisms of Novel Methanogens in Mangrove Sediments	Sample MF1C28-30cm	Marine / Freshwater sediment
g__BA1	SRR13892593	0	0.36	cold seep metagenome	2021	ecological	Other Acr-encoding genera	22.17	119.28	Metagenome of environmental sample from a cold seep	Sample RS_18	Hot springs / Cold seeps / Hydrothermal vent
g__HEL-GB-A	ERR1560013	0.21	0.97	sediment metagenome	2016	ecological	Other Acr-encoding genera	56.33	-120.96	Postglacial viability and colonization in North America's ice-free corridor	Sample SAMEA4374649	Marine / Freshwater sediment
g__HEL-GB-A	SRR6823441	0.17	21.1	sediment metagenome	2018	ecological	Other Acr-encoding genera	27.02	-111.38	Subseafloor sediment microbial communities from Guaymas Basin Gulf of California Mexico - Guay16 Core 4569-2 12-15 cm metagenome	Sample Gp0206536	Marine / Freshwater sediment
g__HEL-GB-A	SRR7051278	0.12	1.65	hydrothermal vent metagenome	2018	ecological	Other Acr-encoding genera	27.01	-110.6	Hydrothermal vent microbial mat bacterial communities from Southern Trench Guaymas Basin Mexico - 4872-13-12-13_MG metagenome	Sample Gp0215279	Hot springs / Cold seeps / Hydrothermal vent
g__HEL-GB-A	SRR10072863	0.08	6	marine sediment metagenome	2019	ecological	Other Acr-encoding genera	1.45	103.76	Marine sediment metagenome Genome sequencing and assembly	Sample Marine sediments from Woodlands Singapore	Marine / Freshwater sediment
g__HEL-GB-A	SRR7051276	0.08	1.21	hydrothermal vent metagenome	2018	ecological	Other Acr-encoding genera	27.01	-110.6	Hydrothermal vent microbial mat bacterial communities from Southern Trench Guaymas Basin Mexico - 4872-13-13-14_MG metagenome	Sample Gp0215280	Hot springs / Cold seeps / Hydrothermal vent
g__HEL-GB-A	SRR10072862	0.07	5.67	marine sediment metagenome	2019	ecological	Other Acr-encoding genera	1.45	103.76	Marine sediment metagenome Genome sequencing and assembly	Sample Marine sediments from Woodlands Singapore	Marine / Freshwater sediment
g__HEL-GB-A	SRR7051296	0.07	0.79	hydrothermal vent metagenome	2018	ecological	Other Acr-encoding genera	27.01	-110.6	Hydrothermal vent microbial mat bacterial communities from Southern Trench Guaymas Basin Mexico - 4872-18-5-6_MG metagenome	Sample Gp0215287	Hot springs / Cold seeps / Hydrothermal vent
g__HEL-GB-A	ERR3086152	0.06	0.85	metagenome	2021	ecological	Other Acr-encoding genera	34.17	120.02	Core MV1012-46.9-JPC2 aDNA metagenomes and negative control	Sample SAMEA5235091	Other
g__HEL-GB-A	ERR3804378	0.05	2.17	sediment metagenome	2021	ecological	Other Acr-encoding genera			Shotgun metagenomic sequencing of Lake Slone sediment.	Sample SAMEA6464983	Marine / Freshwater sediment
g__HEL-GB-A	SRR16071520	0.05	0.82	metagenome	2021	ecological	Other Acr-encoding genera	34.29	-120.04	Santa Barbara Basin sedaDNA	Sample 19-20_SBBasin_11.8mbsf	Other
g__HEL-GB-A	ERR3804377	0.05	1.92	sediment metagenome	2021	ecological	Other Acr-encoding genera			Shotgun metagenomic sequencing of Lake Slone sediment.	Sample SAMEA6464982	Marine / Freshwater sediment
g__HEL-GB-A	SRR7051295	0.05	1.95	hydrothermal vent metagenome	2018	ecological	Other Acr-encoding genera	27.01	-110.6	Hydrothermal vent microbial mat bacterial communities from Southern Trench Guaymas Basin Mexico - 4872-18-4-5_MG metagenome	Sample Gp0215286	Hot springs / Cold seeps / Hydrothermal vent
g__HEL-GB-A	ERR3804374	0.04	1.37	sediment metagenome	2021	ecological	Other Acr-encoding genera			Shotgun metagenomic sequencing of Lake Slone sediment.	Sample SAMEA6464979	Marine / Freshwater sediment
g__HEL-GB-A	ERR4334735	0.03	1.14	sediment metagenome	2021	ecological	Other Acr-encoding genera			Shotgun metagenomic sequencing of Lake Slone sediment.	Sample SAMEA7057331	Marine / Freshwater sediment
g__HEL-GB-A	ERR4334728	0.03	1.41	sediment metagenome	2021	ecological	Other Acr-encoding genera			Shotgun metagenomic sequencing of Lake Slone sediment.	Sample SAMEA7057324	Marine / Freshwater sediment
g__HEL-GB-A	SRR1531574	0.03	0.83	soil metagenome	2014	ecological	Other Acr-encoding genera	3.44	115.26	Bario Highland Soil Metagenome	Sample F3F	Soil
g__HEL-GB-A	SRR7051285	0.03	1.12	hydrothermal vent metagenome	2018	ecological	Other Acr-encoding genera	27.01	-110.6	Hydrothermal vent microbial mat bacterial communities from Southern Trench Guaymas Basin Mexico - 4872-18-3-4_MG metagenome	Sample Gp0215285	Hot springs / Cold seeps / Hydrothermal vent
g__HEL-GB-A	ERR4334731	0.02	0.81	sediment metagenome	2021	ecological	Other Acr-encoding genera			Shotgun metagenomic sequencing of Lake Slone sediment.	Sample SAMEA7057327	Marine / Freshwater sediment
g__HEL-GB-A	SRR8539650	0.02	1.68	freshwater sediment metagenome	2020	ecological	Other Acr-encoding genera	-2.49	121.38	lake matano sediment	Sample lake_matano_1_2015_shortcore	Marine / Freshwater sediment
g__HEL-GB-A	SRR14699988	0.02	2.56	seawater metagenome	2021	ecological	Other Acr-encoding genera	9.9	138.51	metagenome-assembled genomes (MAGs) from mangrove sediment seagrass sediment estuary sediment and oilfield samples	Sample Yap2000	Seawater / Freshwater / Groundwater
g__HEL-GB-A	ERR1227278	0.02	0.5	uncultured organism	2016	ecological	Other Acr-encoding genera			Costa Rica Margin Subseafloor Microbial Community Analysis	Sample SAMEA3856019	Other
g__HEL-GB-A	SRR1627905	0.02	0.5	marine sediment metagenome	2015	ecological	Other Acr-encoding genera	8.59	-84.08	Costa Rica margin subsurface Metagenome	Sample 1378_B01H2_2p88mbsf	Marine / Freshwater sediment
g__HEL-GB-A	SRR7615342	0.02	3.44	sediment metagenome	2019	ecological	Other Acr-encoding genera	44.61	27.33	sediment metagenome Genome sequencing and assembly	Sample Amara sediment	Marine / Freshwater sediment
g__HEL-GB-A	SRR5248174	0.02	3.36	marine sediment metagenome	2017	ecological	Other Acr-encoding genera	34.64	-77.11	Marine sediment microbial communities from White Oak River estuary North Carolina - WOR-3-24_28 metagenome	Sample Gp0059785	Marine / Freshwater sediment
g__HEL-GB-A	ERR4334727	0.02	0.96	sediment metagenome	2021	ecological	Other Acr-encoding genera			Shotgun metagenomic sequencing of Lake Slone sediment.	Sample SAMEA7057323	Marine / Freshwater sediment
g__HEL-GB-A	ERR3804373	0.02	0.73	sediment metagenome	2021	ecological	Other Acr-encoding genera			Shotgun metagenomic sequencing of Lake Slone sediment.	Sample SAMEA6464978	Marine / Freshwater sediment
g__HEL-GB-A	SRR13343987	0.02	0.48	metagenome	2021	ecological	Other Acr-encoding genera	20.56	114.25	Mangroves in southern China	Sample HK.DOWN	Other
g__HEL-GB-A	SRR2637708	0.02	3.64	marine sediment metagenome	2015	ecological	Other Acr-encoding genera	29.46	-89.88	DWH Sediment metagenome	Sample M1035	Marine / Freshwater sediment
g__HEL-GB-A	SRR8554503	0.02	2.34	soil metagenome	2019	ecological	Other Acr-encoding genera	63.05	21.71	Soil microbial communities from Risofladan Vaasa Finland - TR-1 metagenome	Sample Gp0321362	Soil
g__HEL-GB-A	SRR17220978	0.02	0.36	sediment metagenome	2021	ecological	Other Acr-encoding genera	42.73	10.16	Seagrass sediment metagenomes	Sample Elba_sediment_core_C6_10-30cm_09/2019_metagenome	Marine / Freshwater sediment
g__HEL-GB-A	SRR13343993	0.02	0.53	metagenome	2021	ecological	Other Acr-encoding genera	21.91	110.26	Mangroves in southern China	Sample ZJ.DOWN	Other
g__HEL-GB-A	ERR4334732	0.02	0.51	sediment metagenome	2021	ecological	Other Acr-encoding genera			Shotgun metagenomic sequencing of Lake Slone sediment.	Sample SAMEA7057328	Marine / Freshwater sediment
g__HEL-GB-A	ERR4334733	0.02	0.63	sediment metagenome	2021	ecological	Other Acr-encoding genera			Shotgun metagenomic sequencing of Lake Slone sediment.	Sample SAMEA7057329	Marine / Freshwater sediment
g__HEL-GB-A	SRR5272222	0.02	1.61	freshwater metagenome	2017	ecological	Other Acr-encoding genera	41.7	-86.23	Freshwater lake sediment microbial communities from the University of Notre Dame USA for methane emissions studies - BRP12 BR metagenome	Sample Gp0092434	Seawater / Freshwater / Groundwater
g__HEL-GB-A	SRR14699968	0.02	1.49	seawater metagenome	2021	ecological	Other Acr-encoding genera	9.9	138.51	metagenome-assembled genomes (MAGs) from mangrove sediment seagrass sediment estuary sediment and oilfield samples	Sample Yap125	Seawater / Freshwater / Groundwater
g__HEL-GB-A	SRR5248172	0.02	2.15	marine sediment metagenome	2017	ecological	Other Acr-encoding genera	34.64	-77.11	Marine sediment microbial communities from White Oak River estuary North Carolina - WOR-2-30_32 metagenome	Sample Gp0056174	Marine / Freshwater sediment
g__HEL-GB-A	ERR2564004	0.02	0.76	metagenome	2020	ecological	Other Acr-encoding genera	21.85	72.42	Pelagic sediment metagenome of Gulf of Khambhat	Sample SAMEA4646284	Other
g__HEL-GB-A	SRR6208352	0.02	1.97	marine sediment metagenome	2017	ecological	Other Acr-encoding genera	34.64	-77.11	Marine sediment microbial communities from White Oak River estuary North Carolina - WOR-1-36_30 metagenome	Sample Gp0056175	Marine / Freshwater sediment
g__HEL-GB-A	ERR3804376	0.01	0.48	sediment metagenome	2021	ecological	Other Acr-encoding genera			Shotgun metagenomic sequencing of Lake Slone sediment.	Sample SAMEA6464981	Marine / Freshwater sediment
g__HEL-GB-A	SRR14699983	0.01	3.12	marine sediment metagenome	2021	ecological	Other Acr-encoding genera	37.35	122.58	metagenome-assembled genomes (MAGs) from mangrove sediment seagrass sediment estuary sediment and oilfield samples	Sample YT_FC10	Marine / Freshwater sediment
g__HEL-GB-A	SRR14699979	0.01	1.72	seawater metagenome	2021	ecological	Other Acr-encoding genera	9.9	138.51	metagenome-assembled genomes (MAGs) from mangrove sediment seagrass sediment estuary sediment and oilfield samples	Sample Yap4	Seawater / Freshwater / Groundwater
g__HEL-GB-A	SRR6207735	0.01	1.34	marine sediment metagenome	2017	ecological	Other Acr-encoding genera	34.64	-77.11	Marine sediment microbial communities from White Oak River estuary North Carolina - WOR-2-8_12 metagenome	Sample Gp0056337	Marine / Freshwater sediment
g__HEL-GB-A	SRR5248173	0.01	2.22	marine sediment metagenome	2017	ecological	Other Acr-encoding genera	34.65	-77.11	Marine sediment microbial communities from White Oak River estuary North Carolina - WOR-1-52-54 metagenome	Sample Gp0059784	Marine / Freshwater sediment
g__HEL-GB-A	SRR6207736	0.01	1.05	marine sediment metagenome	2017	ecological	Other Acr-encoding genera	34.64	-77.11	Marine sediment microbial communities from White Oak River estuary North Carolina - WOR-2-8_12 metagenome	Sample Gp0056337	Marine / Freshwater sediment
g__HEL-GB-A	SRR2657909	0.01	1.22	marine sediment metagenome	2015	ecological	Other Acr-encoding genera	29.46	-89.88	DWH Sediment metagenome	Sample O9806	Marine / Freshwater sediment
g__HEL-GB-A	SRR8554504	0.01	0.72	soil metagenome	2019	ecological	Other Acr-encoding genera	63.05	21.71	Soil microbial communities from Risofladan Vaasa Finland - TR-2 metagenome	Sample Gp0321363	Soil
g__HEL-GB-A	SRR10997848	0.01	0.37	sediment metagenome	2020	ecological	Other Acr-encoding genera	36.01	-84.27	Uranium-contaminated sediment microbial communities from bioreactor in Oak Ridge Tennessee United States - B1A0.2 metagenome	Sample Gp0401915	Marine / Freshwater sediment
g__HEL-GB-A	ERR4334736	0.01	0.51	sediment metagenome	2021	ecological	Other Acr-encoding genera			Shotgun metagenomic sequencing of Lake Slone sediment.	Sample SAMEA7057332	Marine / Freshwater sediment
g__HEL-GB-A	SRR11793863	0.01	1.67	sediment metagenome	2021	ecological	Other Acr-encoding genera	21.15	110.44	Mangrove sediment metagenome Genome sequencing and assembly	Sample H03S	Marine / Freshwater sediment
g__HEL-GB-A	ERR4334726	0.01	0.53	sediment metagenome	2021	ecological	Other Acr-encoding genera			Shotgun metagenomic sequencing of Lake Slone sediment.	Sample SAMEA7057322	Marine / Freshwater sediment
g__HEL-GB-A	SRR10997882	0.01	0.42	sediment metagenome	2020	ecological	Other Acr-encoding genera	36.01	-84.27	Uranium-contaminated sediment microbial communities from bioreactor in Oak Ridge Tennessee United States - B5A4.2 metagenome	Sample Gp0401927	Marine / Freshwater sediment
g__HEL-GB-A	SRR13162660	0.01	0.37	metagenome	2021	ecological	Other Acr-encoding genera	31.11	119.09	Antibiotic resistome analysis of aquaculture wasterwater treatment system	Sample XTW2	Other
g__HEL-GB-A	SRR14699978	0.01	2.28	marine sediment metagenome	2021	ecological	Other Acr-encoding genera	37.35	122.58	metagenome-assembled genomes (MAGs) from mangrove sediment seagrass sediment estuary sediment and oilfield samples	Sample YT_C7	Marine / Freshwater sediment
g__HEL-GB-A	SRR3223410	0.01	0.57	hydrothermal vent metagenome	2017	ecological	Other Acr-encoding genera	27.01	-111.41	Bathyarchaeotal metagenome from Guaymas Basin	Sample Marine sediments from from Guaymas Basin	Hot springs / Cold seeps / Hydrothermal vent
g__HEL-GB-A	SRR13162659	0.01	0.44	metagenome	2021	ecological	Other Acr-encoding genera	31.14	119.09	Antibiotic resistome analysis of aquaculture wasterwater treatment system	Sample YHTS2	Other
g__HEL-GB-A	SRR12953104	0.01	0.76	wetland metagenome	2020	ecological	Other Acr-encoding genera	26.68	-80.38	Sediment microbial communities from Loxahatchee National Wildlife Refuge Florida United States - Lox_North_5 metagenome	Sample Gp0479601	Marine / Freshwater sediment
g__HEL-GB-A	SRR7051320	0.01	0.48	hydrothermal vent metagenome	2018	ecological	Other Acr-encoding genera	27.01	-110.6	Hydrothermal vent microbial mat bacterial communities from Southern Trench Guaymas Basin Mexico - 4872-18-6-7_MG metagenome	Sample Gp0215288	Hot springs / Cold seeps / Hydrothermal vent
g__HEL-GB-A	SRR2657566	0.01	0.9	marine sediment metagenome	2015	ecological	Other Acr-encoding genera	29.44	-89.9	DWH Sediment metagenome	Sample N3534	Marine / Freshwater sediment
g__HEL-GB-A	SRR14699980	0.01	2.04	marine sediment metagenome	2021	ecological	Other Acr-encoding genera	37.35	122.58	metagenome-assembled genomes (MAGs) from mangrove sediment seagrass sediment estuary sediment and oilfield samples	Sample YT_C10	Marine / Freshwater sediment
g__HEL-GB-A	SRR5248164	0.01	0.38	marine sediment metagenome	2017	ecological	Other Acr-encoding genera	34.64	-77.11	Marine sediment microbial communities from White Oak River estuary North Carolina - WOR-3-8_10 metagenome	Sample Gp0056338	Marine / Freshwater sediment
g__HEL-GB-A	SRR10072857	0.01	1	marine sediment metagenome	2019	ecological	Other Acr-encoding genera	1.47	103.8	Marine sediment metagenome Genome sequencing and assembly	Sample Marine sediments from Sembawang Singapore	Marine / Freshwater sediment
g__HEL-GB-A	ERR2564006	0.01	0.36	metagenome	2020	ecological	Other Acr-encoding genera	22.72	69.6	Pelagic sediment metagenome of Gulf of Kutch	Sample SAMEA4646286	Other
g__HEL-GB-A	SRR6436091	0.01	1.14	wetland metagenome	2018	ecological	Other Acr-encoding genera	41.38	-82.51	Freshwater wetland microbial communities from Ohio USA - Open water 3 Core 3 Depth 3&4 metaG metagenome	Sample Gp0175727	Marine / Freshwater sediment
g__HEL-GB-A	SRR8554505	0.01	0.58	soil metagenome	2019	ecological	Other Acr-encoding genera	63.05	21.71	Soil microbial communities from Risofladan Vaasa Finland - TR-3 metagenome	Sample Gp0321364	Soil
g__HEL-GB-A	SRR11793864	0.01	1.11	sediment metagenome	2021	ecological	Other Acr-encoding genera	21.17	110.45	Mangrove sediment metagenome Genome sequencing and assembly	Sample H02B	Marine / Freshwater sediment
g__HEL-GB-A	SRR11567489	0.01	0.96	peat metagenome	2020	ecological	Other Acr-encoding genera	-3.84	-73.32	Tropical peat soil microbial communities from peatlands in Loreto Peru - QUI85 metagenome	Sample Gp0330717	Marine / Freshwater sediment
g__HEL-GB-A	SRR12667318	0.01	0.63	sediment metagenome	2020	ecological	Other Acr-encoding genera	47.16	8.5	Sediment microbial communities from Lake Zug Canton of Zug Switzerland - LZug_38 metagenome	Sample Gp0434190	Marine / Freshwater sediment
g__HEL-GB-A	SRR2637699	0.01	1.09	marine sediment metagenome	2015	ecological	Other Acr-encoding genera	29.46	-89.88	DWH Sediment metagenome	Sample M1032	Marine / Freshwater sediment
g__HEL-GB-A	SRR12952822	0.01	1.07	wetland metagenome	2020	ecological	Other Acr-encoding genera	26.47	-80.44	Sediment microbial communities from Loxahatchee National Wildlife Refuge Florida United States - Lox_West_3 metagenome	Sample Gp0479594	Marine / Freshwater sediment
g__HEL-GB-A	SRR12952821	0.01	0.8	wetland metagenome	2020	ecological	Other Acr-encoding genera	26.47	-80.44	Sediment microbial communities from Loxahatchee National Wildlife Refuge Florida United States - Lox_West_5 metagenome	Sample Gp0479596	Marine / Freshwater sediment
g__HEL-GB-A	SRR12952546	0.01	1.01	wetland metagenome	2020	ecological	Other Acr-encoding genera	26.47	-80.44	Sediment microbial communities from Loxahatchee National Wildlife Refuge Florida United States - Lox_West_4 metagenome	Sample Gp0479595	Marine / Freshwater sediment
g__HEL-GB-A	SRR12953084	0.01	0.72	wetland metagenome	2020	ecological	Other Acr-encoding genera	26.68	-80.38	Sediment microbial communities from Loxahatchee National Wildlife Refuge Florida United States - Lox_North_4 metagenome	Sample Gp0479600	Marine / Freshwater sediment
g__HEL-GB-A	SRR12952547	0.01	0.89	wetland metagenome	2020	ecological	Other Acr-encoding genera	26.47	-80.44	Sediment microbial communities from Loxahatchee National Wildlife Refuge Florida United States - Lox_West_1 metagenome	Sample Gp0479592	Marine / Freshwater sediment
g__HEL-GB-A	SRR10072859	0.01	0.44	marine sediment metagenome	2019	ecological	Other Acr-encoding genera	1.47	103.8	Marine sediment metagenome Genome sequencing and assembly	Sample Marine sediments from Sembawang Singapore	Marine / Freshwater sediment
g__HEL-GB-A	SRR14699974	0.01	1.06	marine sediment metagenome	2021	ecological	Other Acr-encoding genera	22.5	114.03	metagenome-assembled genomes (MAGs) from mangrove sediment seagrass sediment estuary sediment and oilfield samples	Sample MP9	Marine / Freshwater sediment
g__HEL-GB-A	SRR10836662	0.01	0.53	marine sediment metagenome	2020	ecological	Other Acr-encoding genera	8.68	-84.03	Microbial life in shallow sediments off the Costa Rica Margin (IODP 334)	Sample X334_U1378B_CR1	Marine / Freshwater sediment
g__HEL-GB-A	SRR14699982	0.01	1.6	marine sediment metagenome	2021	ecological	Other Acr-encoding genera	37.35	122.58	metagenome-assembled genomes (MAGs) from mangrove sediment seagrass sediment estuary sediment and oilfield samples	Sample YT_FC7	Marine / Freshwater sediment
g__HEL-GB-A	SRR2657347	0.01	1.18	marine sediment metagenome	2015	ecological	Other Acr-encoding genera	29.46	-89.89	DWH Sediment metagenome	Sample N3459	Marine / Freshwater sediment
g__HEL-GB-A	SRR5581526	0.01	0.72	freshwater metagenome	2017	ecological	Other Acr-encoding genera	41.38	-82.51	Freshwater wetland microbial communities from Ohio USA analyzing the effect of biotic and abiotic controls - Mud 3 Core 4 Depth 4 metaG metagenome	Sample Gp0119655	Seawater / Freshwater / Groundwater
g__HEL-GB-A	SRR12594517	0.01	0.85	freshwater sediment metagenome	2020	ecological	Other Acr-encoding genera	65.05	41.06	Metagenome of sediments of the meromictic Lake Svetloe Raw sequence reads	Sample Metagenome of sediments of the meromictic Lake Svetloe	Marine / Freshwater sediment
g__HEL-GB-A	SRR12953085	0	0.6	wetland metagenome	2020	ecological	Other Acr-encoding genera	26.68	-80.38	Sediment microbial communities from Loxahatchee National Wildlife Refuge Florida United States - Lox_North_3 metagenome	Sample Gp0479599	Marine / Freshwater sediment
g__HEL-GB-A	SRR6478754	0	0.53	sediment metagenome	2018	ecological	Other Acr-encoding genera	27.02	-111.38	Subseafloor sediment microbial communities from Guaymas Basin Gulf of California Mexico - Guay1 Core 4569-9 0-3 cm metagenome	Sample Gp0191785	Marine / Freshwater sediment
g__HEL-GB-A	SRR2638107	0	0.61	marine sediment metagenome	2015	ecological	Other Acr-encoding genera	29.47	-89.88	DWH Sediment metagenome	Sample M1048	Marine / Freshwater sediment
g__HEL-GB-A	SRR6056555	0	0.39	subsurface metagenome	2017	ecological	Other Acr-encoding genera	-44.28	-75.86	Deep subsurface microbial communities from South Pacific Ocean to uncover new lineages of life (NeLLi) - Chile_00310 metaG metagenome	Sample Gp0134374	Marine / Freshwater sediment
g__HEL-GB-A	SRR12953417	0	0.42	wetland metagenome	2020	ecological	Other Acr-encoding genera	26.5	-80.22	Sediment microbial communities from Loxahatchee National Wildlife Refuge Florida United States - Lox_East_2 metagenome	Sample Gp0479603	Marine / Freshwater sediment
g__HEL-GB-A	SRR12952508	0	0.42	wetland metagenome	2020	ecological	Other Acr-encoding genera	26.47	-80.44	Sediment microbial communities from Loxahatchee National Wildlife Refuge Florida United States - Lox_West_2 metagenome	Sample Gp0479593	Marine / Freshwater sediment
g__HEL-GB-A	SRR6436070	0	0.55	wetland metagenome	2018	ecological	Other Acr-encoding genera	41.38	-82.51	Freshwater wetland microbial communities from Ohio USA - Open water 3 Core 3 Depth 3&4 metaG metagenome	Sample Gp0175726	Marine / Freshwater sediment
g__HEL-GB-A	SRR14699986	0	0.77	marine sediment metagenome	2021	ecological	Other Acr-encoding genera	22.53	114	metagenome-assembled genomes (MAGs) from mangrove sediment seagrass sediment estuary sediment and oilfield samples	Sample FT_MF1C_2022	Marine / Freshwater sediment
g__HEL-GB-A	SRR11241200	0	0.77	marine sediment metagenome	2020	ecological	Other Acr-encoding genera	22.53	114.03	Metabolisms of Novel Methanogens in Mangrove Sediments	Sample MF1C20-22cm	Marine / Freshwater sediment
g__HEL-GB-A	SRR13892603	0	0.37	cold seep metagenome	2021	ecological	Other Acr-encoding genera	22.01	119.28	Metagenome of environmental sample from a cold seep	Sample RS_9	Hot springs / Cold seeps / Hydrothermal vent
g__HEL-GB-A	SRR2657237	0	0.42	marine sediment metagenome	2015	ecological	Other Acr-encoding genera	29.46	-89.89	DWH Sediment metagenome	Sample N3456	Marine / Freshwater sediment
g__JdFR-42	SRR3723048	1.85	342.59	subsurface metagenome	2016	ecological	Other Acr-encoding genera	47.76	-127.76	Aging mid-ocean ridge flanks support a distinct microbial ecosystem	Sample SubsurfaceFluids-21-22_U1362A	Marine / Freshwater sediment
g__JdFR-42	SRR9849955	0.2	4.23	microbial mat metagenome	2020	ecological	Other Acr-encoding genera	36.23	-33.9	hydrothermal vent Fe mat Raw sequence reads	Sample J2-664-SC8	Other
g__JdFR-42	SRR1628698	0.12	2.06	marine sediment metagenome	2015	ecological	Other Acr-encoding genera	47.75	-127.76	Deep igneous marine biosphere Metagenome	Sample 1301_5a5b	Marine / Freshwater sediment
g__JdFR-42	SRR9849954	0.02	0.48	microbial mat metagenome	2020	ecological	Other Acr-encoding genera	36.23	-33.9	hydrothermal vent Fe mat Raw sequence reads	Sample J2-664-BS3	Other
g__JdFR-42	SRR10312498	0.01	0.56	hydrothermal vent metagenome	2020	ecological	Other Acr-encoding genera	-34.86	179.06	Brothers Volcano 16S rRNA gene amplicon sequencing and metagenome-assembled genomes (MAGs) sequencing and assembly	Sample S146	Hot springs / Cold seeps / Hydrothermal vent
g__WYZ-LMO6	SRR5468562	1.33	128.63	hot springs metagenome	2017	ecological	Other Acr-encoding genera	37.69	-118.84	Hot spring microbial communities from Little Hot Creek USA to study Microbial Dark Matter (Phase II) - LHC4sed_matched metagenome	Sample Gp0127786	Hot springs / Cold seeps / Hydrothermal vent
g__WYZ-LMO6	SRR5468564	0.66	71.7	hot springs metagenome	2017	ecological	Other Acr-encoding genera	37.69	-118.84	Hot spring microbial communities from Little Hot Creek USA to study Microbial Dark Matter (Phase II) - LHC4sed_replicate metagenome	Sample Gp0127787	Hot springs / Cold seeps / Hydrothermal vent
g__WYZ-LMO6	SRR5248876	0.61	109.19	hot springs metagenome	2017	ecological	Other Acr-encoding genera	44.61	-110.44	Hot spring thermophilic microbial communities from Obsidian Pool Yellowstone National Park USA - OP-RAMG-01 metagenome	Sample Gp0056876	Hot springs / Cold seeps / Hydrothermal vent
g__WYZ-LMO6	SRR5248875	0.58	102.65	hot springs metagenome	2017	ecological	Other Acr-encoding genera	44.61	-110.44	Hot spring thermophilic microbial communities from Obsidian Pool Yellowstone National Park USA - OP-RAMG-01 metagenome	Sample Gp0056876	Hot springs / Cold seeps / Hydrothermal vent
g__WYZ-LMO6	SRR7067823	0.32	24.66	hot springs metagenome	2018	ecological	Other Acr-encoding genera	40.66	-119.37	Sediment microbial communities from Great Boiling Springs Gerlach Nevada United States - GBS 70_MetaG metagenome	Sample Gp0220148	Hot springs / Cold seeps / Hydrothermal vent
g__WYZ-LMO6	SRR6049666	0.31	73.25	hot springs metagenome	2017	ecological	Other Acr-encoding genera	44.61	-110.44	Hot spring microbial communities from Yellowstone National Park - Yellowstone National Park OP-RAMG-02 metagenome	Sample Gp0119872	Hot springs / Cold seeps / Hydrothermal vent
g__WYZ-LMO6	SRR5468567	0.19	10.06	hot springs metagenome	2017	ecological	Other Acr-encoding genera	25.44	98.46	Hot spring microbial communities from Jinze hot spring China to study Microbial Dark Matter (Phase II) - JNZ 110809A metagenome	Sample Gp0127791	Hot springs / Cold seeps / Hydrothermal vent
g__WYZ-LMO6	SRR5468568	0.15	9.88	hot springs metagenome	2017	ecological	Other Acr-encoding genera	25.44	98.46	Hot spring microbial communities from Jinze hot spring China to study Microbial Dark Matter (Phase II) - JNZ 20120812A metagenome	Sample Gp0127790	Hot springs / Cold seeps / Hydrothermal vent
g__WYZ-LMO6	SRR11582153	0.06	0.48	subsurface metagenome	2020	ecological	Other Acr-encoding genera	10.29	-84.97	Biology Meets Subduction Census of Deep Life 2017 Costa Rica metagenomes from hot springs across the arc	Sample SLS170214	Marine / Freshwater sediment
g__WYZ-LMO6	SRR1986369	0.06	0.57	aquatic metagenome	2015	ecological	Other Acr-encoding genera	36.4	-116.47	Deep Subsurface Targeted Locus (Loci)	Sample BLM_1	Seawater / Freshwater / Groundwater
g__WYZ-LMO6	SRR2132206	0.03	1.13	hydrocarbon metagenome	2015	ecological	Other Acr-encoding genera	-26.37	149.1	Formation waters from coalbed methane wells	Sample Filtered formation waters from Coxon Creek 10 (CX-10) well	Other
g__WYZ-LMO6	SRR350589	0.03	1.64	hot springs metagenome	2011	ecological	Other Acr-encoding genera			GBS cellulolytic enrichment 77S sediment Project	Sample 8021	Hot springs / Cold seeps / Hydrothermal vent
g__WYZ-LMO6	SRR4028098	0.03	1.48	hot springs metagenome	2016	ecological	Other Acr-encoding genera	40.71	-119.37	Hot spring sediment microbial communities from Great Boiling Spring Nevada - Cellulolytic enrichment Sediment 77C metagenome	Sample Gp0052398	Hot springs / Cold seeps / Hydrothermal vent
g__WYZ-LMO6	SRR7051179	0.02	0.36	hydrothermal vent metagenome	2018	ecological	Other Acr-encoding genera	27.01	-110.6	Hydrothermal vent sediment bacterial communities from Southern Trench Guaymas Basin Mexico - 4870-11-4-5_MG metagenome	Sample Gp0215244	Hot springs / Cold seeps / Hydrothermal vent
g__WYZ-LMO6	DRR163687	0.01	0.7	hot springs metagenome	2018	ecological	Other Acr-encoding genera	31.55	130.47	Metagenomic analysis of Kirishima hot springs	Sample SAMD00155366	Hot springs / Cold seeps / Hydrothermal vent
g__WYZ-LMO6	SRR5468531	0.01	0.76	hot springs metagenome	2017	ecological	Other Acr-encoding genera	40.65	-119.37	Hot spring microbial communities from Sandy''s Spring West USA to study Microbial Dark Matter (Phase II) - SSWsed_130316 metagenome	Sample Gp0127783	Hot springs / Cold seeps / Hydrothermal vent
g__WYZ-LMO6	SRR8539650	0.01	0.53	freshwater sediment metagenome	2020	ecological	Other Acr-encoding genera	-2.49	121.38	lake matano sediment	Sample lake_matano_1_2015_shortcore	Marine / Freshwater sediment
g__WYZ-LMO6	SRR15826899	0	0.48	hot springs metagenome	2021	ecological	Other Acr-encoding genera	4	101.39	Amplicon and shotgun sequencing of SKY hot spring microbial mats	Sample B3	Hot springs / Cold seeps / Hydrothermal vent
g__WYZ-LMO6	ERR372908	0	0.98	hot springs metagenome	2014	ecological	Other Acr-encoding genera	4	101.39	Using Illumina HiSeq 2500 platform with dual-indexed paired-end to sequence the hotspring sample	Sample SAMEA2250621	Hot springs / Cold seeps / Hydrothermal vent

## Sheet: Supplementary Data 9
Supplementary Data 9 | AcrA protein fragments retrieved from IMG/M database. All fragments branches with divergent AcrA sequences based on RAxML EPA analysis.
Gene_id	Metagenome_id	Description	Latitude	Longitude	Category	PFAM.annotation
Ga0247413_15452571	3300022538	Abyssal plain sediment microbial communities from Eastern Gulf of Mexico, Atlantic Ocean	25.3043	-90.0659	Marine / Freshwater sediment	pfam02745
Ga0247426_16680501	3300022539	Abyssal plain sediment microbial communities from Eastern Gulf of Mexico, Atlantic Ocean	25.3043	-90.0659	Marine / Freshwater sediment	pfam02745
Ga0374104_1681_26_1771	3300034955	Acid mine drainage microbial communities from discharge area in Wingfield Pines Conservation Area, Pennsylvania, USA	40.3424	-80.1082	Engineered	pfam02745
Ga0307083_129861	3300028433	Acid mine drainage microbial communities from discharge area in Wingfield Pines Conservation Area, Pennsylvania, USA	40.3424	-80.1082	Engineered	pfam02745
Ga0209407_10866172	3300025689	Active sludge microbial communities of municipal wastewater-treating anaerobic digesters from various locations	34.72	135.27	Engineered	pfam02745
Ga0079087_10039081	3300006586	Active sludge microbial communities of municipal wastewater-treating anaerobic digesters from various locations	40.1191	-88.1952	Engineered	pfam02745
Ga0307349_1267731	3300028749	Active sludge microbial communities of municipal wastewater-treating anaerobic digesters from various locations	44.11	-88.23	Engineered	pfam02745
Ga0116146_11139361	3300009664	Active sludge microbial communities of municipal wastewater-treating anaerobic digesters from various locations	34.72	135.27	Engineered	pfam02745
Ga0116145_11590012	3300009704	Active sludge microbial communities of municipal wastewater-treating anaerobic digesters from various locations	34.72	135.27	Engineered	pfam02745
Ga0079086_10177951	3300006584	Active sludge microbial communities of municipal wastewater-treating anaerobic digesters from various locations	40.1191	-88.1952	Engineered	pfam02745
Ga0116194_11442031	3300009708	Active sludge microbial communities of municipal wastewater-treating anaerobic digesters from various locations	30.66	104.06	Engineered	pfam02745
Ga0079065_10723321	3300006600	Active sludge microbial communities of municipal wastewater-treating anaerobic digesters from various locations	40.1191	-88.1952	Engineered	pfam02745
Ga0079072_11432261	3300006589	Active sludge microbial communities of municipal wastewater-treating anaerobic digesters from various locations	40.1191	-88.1952	Engineered	pfam02745
Ga0116245_109539261	3300010338	Active sludge microbial communities of municipal wastewater-treating anaerobic digesters from various locations	n/a	n/a	Engineered	pfam02745
Ga0307348_1345341	3300029838	Active sludge microbial communities of municipal wastewater-treating anaerobic digesters from various locations	44.11	-88.23	Engineered	pfam02745
Ga0079086_10082591	3300006584	Active sludge microbial communities of municipal wastewater-treating anaerobic digesters from various locations	40.1191	-88.1952	Engineered	pfam02745
Ga0116249_104060871	3300010357	Active sludge microbial communities of municipal wastewater-treating anaerobic digesters from various locations	n/a	n/a	Engineered	pfam02745
Ga0307360_1009581	3300028723	Active sludge microbial communities of municipal wastewater-treating anaerobic digesters from various locations	44.11	-88.23	Engineered	pfam02745
Ga0307326_1085291	3300028846	Active sludge microbial communities of municipal wastewater-treating anaerobic digesters from various locations	44.11	-88.23	Engineered	pfam02745
Ga0179935_12172821	3300019231	Active sludge microbial communities of municipal wastewater-treating anaerobic digesters from various locations	41.53	-90.43	Engineered	pfam02745
Ga0209506_11040521	3300025686	Active sludge microbial communities of municipal wastewater-treating anaerobic digesters from various locations	34.72	135.27	Engineered	pfam02745
Ga0209506_10771141	3300025686	Active sludge microbial communities of municipal wastewater-treating anaerobic digesters from various locations	34.72	135.27	Engineered	pfam02745
Ga0116145_13899851	3300009704	Active sludge microbial communities of municipal wastewater-treating anaerobic digesters from various locations	34.72	135.27	Engineered	pfam02745
Ga0307345_1139632	3300029596	Active sludge microbial communities of municipal wastewater-treating anaerobic digesters from various locations	44.11	-88.23	Engineered	pfam02745
Ga0208197_15771401	3300025720	Active sludge microbial communities of municipal wastewater-treating anaerobic digesters from various locations	37.43	138.83	Engineered	pfam02745
Ga0307358_1186112	3300028850	Active sludge microbial communities of municipal wastewater-treating anaerobic digesters from various locations	44.11	-88.23	Engineered	pfam02745
Ga0116238_101102983	3300010347	Active sludge microbial communities of municipal wastewater-treating anaerobic digesters from various locations	n/a	n/a	Engineered	pfam02745
Ga0307333_1010491	3300028852	Active sludge microbial communities of municipal wastewater-treating anaerobic digesters from various locations	44.11	-88.23	Engineered	pfam02745
Ga0116147_10682622	3300009667	Active sludge microbial communities of municipal wastewater-treating anaerobic digesters from various locations	34.72	135.27	Engineered	pfam02745
Ga0179942_10078011	3300019219	Active sludge microbial communities of municipal wastewater-treating anaerobic digesters from various locations	42.12	-87.65	Engineered	pfam02745
Ga0116249_140061031	3300010357	Active sludge microbial communities of municipal wastewater-treating anaerobic digesters from various locations	n/a	n/a	Engineered	pfam02745
Ga0307347_1225341	3300028851	Active sludge microbial communities of municipal wastewater-treating anaerobic digesters from various locations	44.11	-88.23	Engineered	pfam02745
Ga0079087_10224701	3300006586	Active sludge microbial communities of municipal wastewater-treating anaerobic digesters from various locations	40.1191	-88.1952	Engineered	pfam02745
Ga0116238_108572271	3300010347	Active sludge microbial communities of municipal wastewater-treating anaerobic digesters from various locations	n/a	n/a	Engineered	pfam02745
Ga0179934_11884491	3300019226	Active sludge microbial communities of municipal wastewater-treating anaerobic digesters from various locations	41.53	-90.43	Engineered	pfam02745
Ga0116186_16252911	3300009689	Active sludge microbial communities of municipal wastewater-treating anaerobic digesters from various locations	37.43	138.83	Engineered	pfam02745
Ga0307335_1638011	3300029663	Active sludge microbial communities of municipal wastewater-treating anaerobic digesters from various locations	44.11	-88.23	Engineered	pfam02745
SL_3KL_010_SEDDRAFT_100746034	3300000563	Alkaline sediment microbial communities from Soda lakes and Soda Solonchak soils	52.06	79.09	Soil	pfam02745
Ga0528475_002122_4083_5807	3300050336	American moose and American beaver microbial community from Toronto, Canada	43.66	-79.4	Other	pfam02249,pfam02745
Ga0116234_10543001	3300009542	Anaerobic biogas reactor microbial communites from Washington, USA	47.6525	-122.305	Engineered	pfam02745
Ga0123332_11877711	3300009770	Anaerobic biogas reactor microbial communites from Washington, USA	47.6525	-122.305	Engineered	pfam02745
Ga0123327_13377971	3300009607	Anaerobic biogas reactor microbial communites from Washington, USA	47.6525	-122.305	Engineered	pfam02745
Ga0209312_10626151	3300026195	Anaerobic biogas reactor microbial communites from Washington, USA	47.6525	-122.305	Engineered	pfam02745
Ga0455774_057853_5_610	3300045591	Anaerobic fermentation bioreactor microbial communities from Madison, Wisconsin, United States	43.0339	-89.3564	Engineered	pfam02745
Ga0455773_437562_1_288	3300044856	Anaerobic fermentation bioreactor microbial communities from Madison, Wisconsin, United States	43.0339	-89.3564	Engineered	pfam02745
Ga0401740_009649_3_431	3300041002	Anaerobic reactors microbiome study	n/a	n/a	Engineered	pfam02745
Ga0129307_10279481	3300010282	Animal gut microbial communities from fecal samples from Wisconsin, USA	43.07	-89.4	Other	pfam02745
Ga0194039_13331591	3300020163	Anoxic zone freshwater microbial communities from boreal shield lakes in IISD Experimental Lakes Area, Ontario, Canada	49.688	-93.689	Seawater / Freshwater / Groundwater	pfam02745
Ga0075524_120478191	3300006950	Arctic peat soil microbial communities from the Barrow Environmental Observatory site, Barrow, Alaska, USA	71.299	-156.61	Soil	pfam02745
Ga0105158_17528501	3300008019	Bacterial and archaeal communities from various locations to study Microbial Dark Matter (Phase II)	37.6906	-118.844	Other	pfam02745
Ga0209411_1028491	3300025758	Bacterial and archaeal communities from various locations to study Microbial Dark Matter (Phase II)	27.0078	-111.407	Other	pfam02745
Ga0105158_17191981	3300008019	Bacterial and archaeal communities from various locations to study Microbial Dark Matter (Phase II)	37.6906	-118.844	Other	pfam02745
Ga0116200_100391531	3300010332	Bacterial and archaeal communities from various locations to study Microbial Dark Matter (Phase II)	27.0078	-111.407	Other	pfam02745
Ga0185307_10734772	3300017406	Bacterial and archaeal communities from various locations to study Microbial Dark Matter (Phase II)	37.6906	-118.844	Other	pfam02745
Ga0209410_11639761	3300025163	Bacterial and archaeal communities from various locations to study Microbial Dark Matter (Phase II)	27.0078	-111.407	Other	pfam02745
Ga0212118_100456022	3300022552	Bacterial and archaeal communities from various locations to study Microbial Dark Matter (Phase II)	n/a	n/a	Other	pfam02745
Ga0212118_100239141	3300022552	Bacterial and archaeal communities from various locations to study Microbial Dark Matter (Phase II)	n/a	n/a	Other	pfam02745
Ga0185307_10902991	3300017406	Bacterial and archaeal communities from various locations to study Microbial Dark Matter (Phase II)	37.6906	-118.844	Other	pfam02745
Ga0105162_11254701	3300008000	Bacterial and archaeal communities from various locations to study Microbial Dark Matter (Phase II)	25.4413	98.46	Other	pfam02745
Ga0116201_1016221	3300010264	Bacterial and archaeal communities from various locations to study Microbial Dark Matter (Phase II)	27.0078	-111.407	Other	pfam02745
Ga0212089_113969341	3300022551	Bacterial and archaeal communities from various locations to study Microbial Dark Matter (Phase II)	n/a	n/a	Other	pfam02745
Ga0209411_1024081	3300025758	Bacterial and archaeal communities from various locations to study Microbial Dark Matter (Phase II)	27.0078	-111.407	Other	pfam02745
Ga0105158_19708571	3300008019	Bacterial and archaeal communities from various locations to study Microbial Dark Matter (Phase II)	37.6906	-118.844	Other	pfam02745
Ga0129298_108116651	3300010328	Bacterial and archaeal communities from various locations to study Microbial Dark Matter (Phase II)	-2.75	121.05	Other	pfam02745
Ga0209411_1257381	3300025758	Bacterial and archaeal communities from various locations to study Microbial Dark Matter (Phase II)	27.0078	-111.407	Other	pfam02745
Ga0105158_13132941	3300008019	Bacterial and archaeal communities from various locations to study Microbial Dark Matter (Phase II)	37.6906	-118.844	Other	pfam02745
Ga0212118_123644021	3300022552	Bacterial and archaeal communities from various locations to study Microbial Dark Matter (Phase II)	n/a	n/a	Other	pfam02745
Ga0129298_102784061	3300010328	Bacterial and archaeal communities from various locations to study Microbial Dark Matter (Phase II)	-2.75	121.05	Other	pfam02745
Ga0105158_17839471	3300008019	Bacterial and archaeal communities from various locations to study Microbial Dark Matter (Phase II)	37.6906	-118.844	Other	pfam02745
Ga0116201_1011802	3300010264	Bacterial and archaeal communities from various locations to study Microbial Dark Matter (Phase II)	27.0078	-111.407	Other	pfam02745
Ga0116201_1027081	3300010264	Bacterial and archaeal communities from various locations to study Microbial Dark Matter (Phase II)	27.0078	-111.407	Other	pfam02745
Ga0212118_1000006317	3300022552	Bacterial and archaeal communities from various locations to study Microbial Dark Matter (Phase II)	n/a	n/a	Other	pfam02745
Ga0105158_16235601	3300008019	Bacterial and archaeal communities from various locations to study Microbial Dark Matter (Phase II)	37.6906	-118.844	Other	pfam02745
Ga0212118_123435891	3300022552	Bacterial and archaeal communities from various locations to study Microbial Dark Matter (Phase II)	n/a	n/a	Other	pfam02745
Ga0212089_115874341	3300022551	Bacterial and archaeal communities from various locations to study Microbial Dark Matter (Phase II)	n/a	n/a	Other	pfam02745
Ga0212122_11108361	3300022546	Bacterial and archaeal communities from various locations to study Microbial Dark Matter (Phase II)	n/a	n/a	Other	pfam02745
Ga0209183_10062122	3300025068	Bacterial and archaeal communities from various locations to study Microbial Dark Matter (Phase II)	37.6906	-118.844	Other	pfam02745
Ga0116201_1214781	3300010264	Bacterial and archaeal communities from various locations to study Microbial Dark Matter (Phase II)	27.0078	-111.407	Other	pfam02745
Ga0209080_10352571	3300025090	Bacterial and archaeal communities from various locations to study Microbial Dark Matter (Phase II)	25.4413	98.46	Other	pfam02745
Ga0212093_100056959	3300022554	Bacterial and archaeal communities from various locations to study Microbial Dark Matter (Phase II)	n/a	n/a	Other	pfam02745
Ga0209411_1002011	3300025758	Bacterial and archaeal communities from various locations to study Microbial Dark Matter (Phase II)	27.0078	-111.407	Other	pfam02745
Ga0185307_10238841	3300017406	Bacterial and archaeal communities from various locations to study Microbial Dark Matter (Phase II)	37.6906	-118.844	Other	pfam02745
Ga0209834_100046204	3300025156	Bacterial and archaeal communities from various locations to study Microbial Dark Matter (Phase II)	27.0078	-111.407	Other	pfam02745
Ga0212125_11784391	3300022545	Bacterial and archaeal communities from various locations to study Microbial Dark Matter (Phase II)	n/a	n/a	Other	pfam02745
Ga0212122_11603622	3300022546	Bacterial and archaeal communities from various locations to study Microbial Dark Matter (Phase II)	n/a	n/a	Other	pfam02745
Ga0209381_100094359	3300025161	Bacterial and archaeal communities from various locations to study Microbial Dark Matter (Phase II)	49.9543	-116.516	Other	pfam02745
Ga0209080_10314471	3300025090	Bacterial and archaeal communities from various locations to study Microbial Dark Matter (Phase II)	25.4413	98.46	Other	pfam02745
Ga0105158_16271621	3300008019	Bacterial and archaeal communities from various locations to study Microbial Dark Matter (Phase II)	37.6906	-118.844	Other	pfam02745
Ga0209410_10948481	3300025163	Bacterial and archaeal communities from various locations to study Microbial Dark Matter (Phase II)	27.0078	-111.407	Other	pfam02745
Ga0209411_1005501	3300025758	Bacterial and archaeal communities from various locations to study Microbial Dark Matter (Phase II)	27.0078	-111.407	Other	pfam02745
Ga0212118_107811832	3300022552	Bacterial and archaeal communities from various locations to study Microbial Dark Matter (Phase II)	n/a	n/a	Other	pfam02745
Ga0116200_104451001	3300010332	Bacterial and archaeal communities from various locations to study Microbial Dark Matter (Phase II)	27.0078	-111.407	Other	pfam02745
Ga0105159_12643671	3300009590	Bacterial and archaeal communities from various locations to study Microbial Dark Matter (Phase II)	37.6906	-118.844	Other	pfam02745
Ga0212118_1000000989	3300022552	Bacterial and archaeal communities from various locations to study Microbial Dark Matter (Phase II)	n/a	n/a	Other	pfam02745
Ga0116201_1213571	3300010264	Bacterial and archaeal communities from various locations to study Microbial Dark Matter (Phase II)	27.0078	-111.407	Other	pfam02745
Ga0116201_1003523	3300010264	Bacterial and archaeal communities from various locations to study Microbial Dark Matter (Phase II)	27.0078	-111.407	Other	pfam02745
Ga0116201_1168601	3300010264	Bacterial and archaeal communities from various locations to study Microbial Dark Matter (Phase II)	27.0078	-111.407	Other	pfam02745
Ga0116200_1000380710	3300010332	Bacterial and archaeal communities from various locations to study Microbial Dark Matter (Phase II)	27.0078	-111.407	Other	pfam02745
Ga0116200_101397441	3300010332	Bacterial and archaeal communities from various locations to study Microbial Dark Matter (Phase II)	27.0078	-111.407	Other	pfam02745
Ga0105158_14653501	3300008019	Bacterial and archaeal communities from various locations to study Microbial Dark Matter (Phase II)	37.6906	-118.844	Other	pfam02745
Ga0116200_100039757	3300010332	Bacterial and archaeal communities from various locations to study Microbial Dark Matter (Phase II)	27.0078	-111.407	Other	pfam02745
Ga0212118_100929341	3300022552	Bacterial and archaeal communities from various locations to study Microbial Dark Matter (Phase II)	n/a	n/a	Other	pfam02745
Ga0105162_10375451	3300008000	Bacterial and archaeal communities from various locations to study Microbial Dark Matter (Phase II)	25.4413	98.46	Other	pfam02745
Ga0209411_10006713	3300025758	Bacterial and archaeal communities from various locations to study Microbial Dark Matter (Phase II)	27.0078	-111.407	Other	pfam02745
Ga0209410_12579301	3300025163	Bacterial and archaeal communities from various locations to study Microbial Dark Matter (Phase II)	27.0078	-111.407	Other	pfam02745
Ga0212118_100908991	3300022552	Bacterial and archaeal communities from various locations to study Microbial Dark Matter (Phase II)	n/a	n/a	Other	pfam02745
Ga0212122_12287251	3300022546	Bacterial and archaeal communities from various locations to study Microbial Dark Matter (Phase II)	n/a	n/a	Other	pfam02745
Ga0116200_102076311	3300010332	Bacterial and archaeal communities from various locations to study Microbial Dark Matter (Phase II)	27.0078	-111.407	Other	pfam02745
Ga0129302_13812021	3300010291	Bacterial and archaeal communities from various locations to study Microbial Dark Matter (Phase II)	39.0314	-122.432	Other	pfam02745
Ga0209411_1257311	3300025758	Bacterial and archaeal communities from various locations to study Microbial Dark Matter (Phase II)	27.0078	-111.407	Other	pfam02745
Ga0105158_11128911	3300008019	Bacterial and archaeal communities from various locations to study Microbial Dark Matter (Phase II)	37.6906	-118.844	Other	pfam02745
Ga0136651_100075694	3300010330	Bacterial and archaeal communities from various locations to study Microbial Dark Matter (Phase II)	27.0078	-111.407	Other	pfam02745
Ga0209411_1010701	3300025758	Bacterial and archaeal communities from various locations to study Microbial Dark Matter (Phase II)	27.0078	-111.407	Other	pfam02745
Ga0209314_101440731	3300025143	Bacterial and archaeal communities from various locations to study Microbial Dark Matter (Phase II)	-2.75	121.05	Other	pfam02745
Ga0209822_10734772	3300025092	Bacterial and archaeal communities from various locations to study Microbial Dark Matter (Phase II)	37.6906	-118.844	Other	pfam02745
Ga0232582_1175	3300022261	Bacterial and archaeal communities from various locations to study Microbial Dark Matter (Phase II)	36.4004	-116.469	Other	pfam02745
Ga0209393_10997591	3300025067	Bacterial and archaeal communities from various locations to study Microbial Dark Matter (Phase II)	40.653	-119.375	Other	pfam02745
Ga0116200_110953412	3300010332	Bacterial and archaeal communities from various locations to study Microbial Dark Matter (Phase II)	27.0078	-111.407	Other	pfam02745
Ga0212118_1000327813	3300022552	Bacterial and archaeal communities from various locations to study Microbial Dark Matter (Phase II)	n/a	n/a	Other	pfam02745
Ga0209834_110806981	3300025156	Bacterial and archaeal communities from various locations to study Microbial Dark Matter (Phase II)	27.0078	-111.407	Other	pfam02745
Ga0105158_12351251	3300008019	Bacterial and archaeal communities from various locations to study Microbial Dark Matter (Phase II)	37.6906	-118.844	Other	pfam02745
Ga0209411_1000484	3300025758	Bacterial and archaeal communities from various locations to study Microbial Dark Matter (Phase II)	27.0078	-111.407	Other	pfam02745
Ga0232575_1294	3300022281	Bacterial and archaeal communities from various locations to study Microbial Dark Matter (Phase II)	36.4004	-116.469	Other	pfam02745
Ga0212118_100625311	3300022552	Bacterial and archaeal communities from various locations to study Microbial Dark Matter (Phase II)	n/a	n/a	Other	pfam02745
Ga0212089_108103981	3300022551	Bacterial and archaeal communities from various locations to study Microbial Dark Matter (Phase II)	n/a	n/a	Other	pfam02745
Ga0105155_10201152	3300009591	Bacterial and archaeal communities from various locations to study Microbial Dark Matter (Phase II)	40.653	-119.375	Other	pfam02745
Ga0209411_1011561	3300025758	Bacterial and archaeal communities from various locations to study Microbial Dark Matter (Phase II)	27.0078	-111.407	Other	pfam02745
Ga0116201_1022892	3300010264	Bacterial and archaeal communities from various locations to study Microbial Dark Matter (Phase II)	27.0078	-111.407	Other	pfam02745
Ga0232581_1216	3300022267	Bacterial and archaeal communities from various locations to study Microbial Dark Matter (Phase II)	36.4004	-116.469	Other	pfam02745
Ga0209410_13500681	3300025163	Bacterial and archaeal communities from various locations to study Microbial Dark Matter (Phase II)	27.0078	-111.407	Other	pfam02745
Ga0209822_10902991	3300025092	Bacterial and archaeal communities from various locations to study Microbial Dark Matter (Phase II)	37.6906	-118.844	Other	pfam02745
Ga0212118_100302911	3300022552	Bacterial and archaeal communities from various locations to study Microbial Dark Matter (Phase II)	n/a	n/a	Other	pfam02745
Ga0212118_106975931	3300022552	Bacterial and archaeal communities from various locations to study Microbial Dark Matter (Phase II)	n/a	n/a	Other	pfam02745
Ga0209410_11777921	3300025163	Bacterial and archaeal communities from various locations to study Microbial Dark Matter (Phase II)	27.0078	-111.407	Other	pfam02745
Ga0116200_100007032	3300010332	Bacterial and archaeal communities from various locations to study Microbial Dark Matter (Phase II)	27.0078	-111.407	Other	pfam02745
Ga0116200_103056911	3300010332	Bacterial and archaeal communities from various locations to study Microbial Dark Matter (Phase II)	27.0078	-111.407	Other	pfam02745
Ga0116201_1005311	3300010264	Bacterial and archaeal communities from various locations to study Microbial Dark Matter (Phase II)	27.0078	-111.407	Other	pfam02745
Ga0116200_102944531	3300010332	Bacterial and archaeal communities from various locations to study Microbial Dark Matter (Phase II)	27.0078	-111.407	Other	pfam02745
Ga0197143_10058997	3300020139	Bacterial and archaeal communities from various locations to study Microbial Dark Matter (Phase II)	40.6614	-119.366	Other	pfam02745
Ga0209411_1258471	3300025758	Bacterial and archaeal communities from various locations to study Microbial Dark Matter (Phase II)	27.0078	-111.407	Other	pfam02745
Ga0105158_19708581	3300008019	Bacterial and archaeal communities from various locations to study Microbial Dark Matter (Phase II)	37.6906	-118.844	Other	pfam02745
Ga0116200_101780981	3300010332	Bacterial and archaeal communities from various locations to study Microbial Dark Matter (Phase II)	27.0078	-111.407	Other	pfam02745
Ga0212118_103727371	3300022552	Bacterial and archaeal communities from various locations to study Microbial Dark Matter (Phase II)	n/a	n/a	Other	pfam02745
Ga0209411_1257301	3300025758	Bacterial and archaeal communities from various locations to study Microbial Dark Matter (Phase II)	27.0078	-111.407	Other	pfam02745
Ga0185307_11316932	3300017406	Bacterial and archaeal communities from various locations to study Microbial Dark Matter (Phase II)	37.6906	-118.844	Other	pfam02745
Ga0212118_119876111	3300022552	Bacterial and archaeal communities from various locations to study Microbial Dark Matter (Phase II)	n/a	n/a	Other	pfam02745
Ga0105158_16698451	3300008019	Bacterial and archaeal communities from various locations to study Microbial Dark Matter (Phase II)	37.6906	-118.844	Other	pfam02745
Ga0209314_110357881	3300025143	Bacterial and archaeal communities from various locations to study Microbial Dark Matter (Phase II)	-2.75	121.05	Other	pfam02745
Ga0136651_110169661	3300010330	Bacterial and archaeal communities from various locations to study Microbial Dark Matter (Phase II)	27.0078	-111.407	Other	pfam02745
Ga0212118_100164221	3300022552	Bacterial and archaeal communities from various locations to study Microbial Dark Matter (Phase II)	n/a	n/a	Other	pfam02745
Ga0209410_14790021	3300025163	Bacterial and archaeal communities from various locations to study Microbial Dark Matter (Phase II)	27.0078	-111.407	Other	pfam02745
Ga0209410_14118671	3300025163	Bacterial and archaeal communities from various locations to study Microbial Dark Matter (Phase II)	27.0078	-111.407	Other	pfam02745
Ga0232580_1206	3300022274	Bacterial and archaeal communities from various locations to study Microbial Dark Matter (Phase II)	36.4004	-116.469	Other	pfam02745
Ga0209411_1258351	3300025758	Bacterial and archaeal communities from various locations to study Microbial Dark Matter (Phase II)	27.0078	-111.407	Other	pfam02745
Ga0105159_11055271	3300009590	Bacterial and archaeal communities from various locations to study Microbial Dark Matter (Phase II)	37.6906	-118.844	Other	pfam02745
Ga0232576_1177	3300022270	Bacterial and archaeal communities from various locations to study Microbial Dark Matter (Phase II)	36.4004	-116.469	Other	pfam02745
Ga0212118_123467621	3300022552	Bacterial and archaeal communities from various locations to study Microbial Dark Matter (Phase II)	n/a	n/a	Other	pfam02745
Ga0212118_100235621	3300022552	Bacterial and archaeal communities from various locations to study Microbial Dark Matter (Phase II)	n/a	n/a	Other	pfam02745
Ga0209394_10207892	3300025089	Bacterial and archaeal communities from various locations to study Microbial Dark Matter (Phase II)	25.4413	98.46	Other	pfam02745
Ga0212120_10063354	3300022544	Bacterial and archaeal communities from various locations to study Microbial Dark Matter (Phase II)	n/a	n/a	Other	pfam02745
Ga0105158_10521241	3300008019	Bacterial and archaeal communities from various locations to study Microbial Dark Matter (Phase II)	37.6906	-118.844	Other	pfam02745
Ga0105158_16699771	3300008019	Bacterial and archaeal communities from various locations to study Microbial Dark Matter (Phase II)	37.6906	-118.844	Other	pfam02745
Ga0209822_11316932	3300025092	Bacterial and archaeal communities from various locations to study Microbial Dark Matter (Phase II)	37.6906	-118.844	Other	pfam02745
Ga0212118_103951321	3300022552	Bacterial and archaeal communities from various locations to study Microbial Dark Matter (Phase II)	n/a	n/a	Other	pfam02745
Ga0212118_123467411	3300022552	Bacterial and archaeal communities from various locations to study Microbial Dark Matter (Phase II)	n/a	n/a	Other	pfam02745
Ga0105158_18622411	3300008019	Bacterial and archaeal communities from various locations to study Microbial Dark Matter (Phase II)	37.6906	-118.844	Other	pfam02745
Ga0116200_100746361	3300010332	Bacterial and archaeal communities from various locations to study Microbial Dark Matter (Phase II)	27.0078	-111.407	Other	pfam02745
Ga0116201_1001804	3300010264	Bacterial and archaeal communities from various locations to study Microbial Dark Matter (Phase II)	27.0078	-111.407	Other	pfam02745
Ga0105158_13395221	3300008019	Bacterial and archaeal communities from various locations to study Microbial Dark Matter (Phase II)	37.6906	-118.844	Other	pfam02745
Ga0116200_102215411	3300010332	Bacterial and archaeal communities from various locations to study Microbial Dark Matter (Phase II)	27.0078	-111.407	Other	pfam02745
Ga0212122_10015917	3300022546	Bacterial and archaeal communities from various locations to study Microbial Dark Matter (Phase II)	n/a	n/a	Other	pfam02745
Ga0116200_100142063	3300010332	Bacterial and archaeal communities from various locations to study Microbial Dark Matter (Phase II)	27.0078	-111.407	Other	pfam02745
Ga0105158_13686171	3300008019	Bacterial and archaeal communities from various locations to study Microbial Dark Matter (Phase II)	37.6906	-118.844	Other	pfam02745
Ga0116200_101468631	3300010332	Bacterial and archaeal communities from various locations to study Microbial Dark Matter (Phase II)	27.0078	-111.407	Other	pfam02745
Ga0209410_13081471	3300025163	Bacterial and archaeal communities from various locations to study Microbial Dark Matter (Phase II)	27.0078	-111.407	Other	pfam02745
Ga0105159_11145261	3300009590	Bacterial and archaeal communities from various locations to study Microbial Dark Matter (Phase II)	37.6906	-118.844	Other	pfam02745
Ga0129298_107362021	3300010328	Bacterial and archaeal communities from various locations to study Microbial Dark Matter (Phase II)	-2.75	121.05	Other	pfam02745
Ga0212089_103179491	3300022551	Bacterial and archaeal communities from various locations to study Microbial Dark Matter (Phase II)	n/a	n/a	Other	pfam02745
Ga0116201_1216721	3300010264	Bacterial and archaeal communities from various locations to study Microbial Dark Matter (Phase II)	27.0078	-111.407	Other	pfam02745
Ga0116201_1010743	3300010264	Bacterial and archaeal communities from various locations to study Microbial Dark Matter (Phase II)	27.0078	-111.407	Other	pfam02745
Ga0073932_10009162	3300007072	Bacterial and archaeal communities from various locations to study Microbial Dark Matter (Phase II)	49.9543	-116.516	Other	pfam02249
Ga0116201_1205851	3300010264	Bacterial and archaeal communities from various locations to study Microbial Dark Matter (Phase II)	27.0078	-111.407	Other	pfam02745
Ga0209410_10227613	3300025163	Bacterial and archaeal communities from various locations to study Microbial Dark Matter (Phase II)	27.0078	-111.407	Other	pfam02745
Ga0209725_14436371	3300025144	Bacterial and archaeal communities from various locations to study Microbial Dark Matter (Phase II)	-2.75	121.05	Other	pfam02745
Ga0116200_101884401	3300010332	Bacterial and archaeal communities from various locations to study Microbial Dark Matter (Phase II)	27.0078	-111.407	Other	pfam02745
Ga0105162_10766131	3300008000	Bacterial and archaeal communities from various locations to study Microbial Dark Matter (Phase II)	25.4413	98.46	Other	pfam02745
Ga0116201_1035091	3300010264	Bacterial and archaeal communities from various locations to study Microbial Dark Matter (Phase II)	27.0078	-111.407	Other	pfam02745
Ga0209080_11065081	3300025090	Bacterial and archaeal communities from various locations to study Microbial Dark Matter (Phase II)	25.4413	98.46	Other	pfam02745
Ga0209410_10666471	3300025163	Bacterial and archaeal communities from various locations to study Microbial Dark Matter (Phase II)	27.0078	-111.407	Other	pfam02745
Ga0209314_107317571	3300025143	Bacterial and archaeal communities from various locations to study Microbial Dark Matter (Phase II)	-2.75	121.05	Other	pfam02745
Ga0212125_10898871	3300022545	Bacterial and archaeal communities from various locations to study Microbial Dark Matter (Phase II)	n/a	n/a	Other	pfam02745
Ga0209410_10320062	3300025163	Bacterial and archaeal communities from various locations to study Microbial Dark Matter (Phase II)	27.0078	-111.407	Other	pfam02745
Ga0116201_1047911	3300010264	Bacterial and archaeal communities from various locations to study Microbial Dark Matter (Phase II)	27.0078	-111.407	Other	pfam02745
Ga0105158_17839451	3300008019	Bacterial and archaeal communities from various locations to study Microbial Dark Matter (Phase II)	37.6906	-118.844	Other	pfam02745
Ga0209411_1027821	3300025758	Bacterial and archaeal communities from various locations to study Microbial Dark Matter (Phase II)	27.0078	-111.407	Other	pfam02745
Ga0212122_100159112	3300022546	Bacterial and archaeal communities from various locations to study Microbial Dark Matter (Phase II)	n/a	n/a	Other	pfam02745
Ga0116200_100024835	3300010332	Bacterial and archaeal communities from various locations to study Microbial Dark Matter (Phase II)	27.0078	-111.407	Other	pfam02745
Ga0209411_1257401	3300025758	Bacterial and archaeal communities from various locations to study Microbial Dark Matter (Phase II)	27.0078	-111.407	Other	pfam02745
Ga0209394_10417411	3300025089	Bacterial and archaeal communities from various locations to study Microbial Dark Matter (Phase II)	25.4413	98.46	Other	pfam02745
Ga0209822_10238841	3300025092	Bacterial and archaeal communities from various locations to study Microbial Dark Matter (Phase II)	37.6906	-118.844	Other	pfam02745
Ga0136651_111834491	3300010330	Bacterial and archaeal communities from various locations to study Microbial Dark Matter (Phase II)	27.0078	-111.407	Other	pfam02745
Ga0212118_103234051	3300022552	Bacterial and archaeal communities from various locations to study Microbial Dark Matter (Phase II)	n/a	n/a	Other	pfam02745
Ga0209411_1066571	3300025758	Bacterial and archaeal communities from various locations to study Microbial Dark Matter (Phase II)	27.0078	-111.407	Other	pfam02745
Ga0212120_10402411	3300022544	Bacterial and archaeal communities from various locations to study Microbial Dark Matter (Phase II)	n/a	n/a	Other	pfam02745
Ga0209411_1013661	3300025758	Bacterial and archaeal communities from various locations to study Microbial Dark Matter (Phase II)	27.0078	-111.407	Other	pfam02745
Ga0212118_100185396	3300022552	Bacterial and archaeal communities from various locations to study Microbial Dark Matter (Phase II)	n/a	n/a	Other	pfam02745
Ga0212118_123467371	3300022552	Bacterial and archaeal communities from various locations to study Microbial Dark Matter (Phase II)	n/a	n/a	Other	pfam02745
Ga0105159_11406851	3300009590	Bacterial and archaeal communities from various locations to study Microbial Dark Matter (Phase II)	37.6906	-118.844	Other	pfam02745
Ga0212118_123435841	3300022552	Bacterial and archaeal communities from various locations to study Microbial Dark Matter (Phase II)	n/a	n/a	Other	pfam02745
Ga0212118_123311241	3300022552	Bacterial and archaeal communities from various locations to study Microbial Dark Matter (Phase II)	n/a	n/a	Other	pfam02745
Ga0209411_10002218	3300025758	Bacterial and archaeal communities from various locations to study Microbial Dark Matter (Phase II)	27.0078	-111.407	Other	pfam02745
Ga0395502_09638_1_423	3300040997	Bacterial communities from sewage treatment works near Birtley, UK	54.9032	-1.59508	Engineered	pfam02745
Ga0247854_10338251	3300022664	Biofilm microbial communities from lab-scale anaerobic bioreactors in Urbana, Illinois, USA	40.12	-88.2	Engineered	pfam02745
JGI24499J29688_10427004	3300002406	Biogas fermentation microbial communities from biogas plants in Germany	52.0385	8.4956	Engineered	pfam02745
Ga0310040_11330121	3300030493	Bioremediated contaminated groundwater microbial communities from North Railroad Avenue plume (NRAP), New Mexico	35.9918	-106.08	Seawater / Freshwater / Groundwater	pfam02745
Ga0272380_105943891	3300029959	Bioremediated contaminated groundwater microbial communities from North Railroad Avenue plume (NRAP), New Mexico	n/a	n/a	Seawater / Freshwater / Groundwater	pfam02745
Ga0272380_102672181	3300029959	Bioremediated contaminated groundwater microbial communities from North Railroad Avenue plume (NRAP), New Mexico	n/a	n/a	Seawater / Freshwater / Groundwater	pfam02745
Ga0074195_10109535	3300005326	Bioremediated contaminated groundwater microbial communities from North Railroad Avenue plume (NRAP), New Mexico	35.9918	-106.08	Seawater / Freshwater / Groundwater	pfam02249,pfam02745
Ga0304770_138585831	3300028422	Black smoker hydrothermal vent sediment microbial communities from the Guaymas Basin, Mid-Atlantic Ridge, South Atlantic Ocean	-15.16	-13.35	Hot springs / Cold seeps / Hydrothermal vent	pfam02745
Ga0450786_005904_10_309	3300040782	Brackish water microbial mat communities from the Etang de Berre and Salins du Lion, France	43.4847	5.188	Other	pfam02745
Ga0450804_3614483_2_769	3300040801	Brackish water microbial mat communities from the Etang de Berre and Salins du Lion, France	n/a	n/a	Other	pfam02745
Ga0450804_1279147_8_445	3300040801	Brackish water microbial mat communities from the Etang de Berre and Salins du Lion, France	n/a	n/a	Other	pfam02745
Ga0450804_1656224_1_537	3300040801	Brackish water microbial mat communities from the Etang de Berre and Salins du Lion, France	n/a	n/a	Other	pfam02745
DRAFT_113943751	3300002597	Camel rumen microbial communities from Jandagh-Isfahan, Iran	34.0413	54.4146	Other	pfam02745
DRAFT_114796881	3300002597	Camel rumen microbial communities from Jandagh-Isfahan, Iran	34.0413	54.4146	Other	pfam02745
DRAFT_109977241	3300003523	Camel rumen microbial communities from Jandagh-Isfahan, Iran	34.0413	54.4146	Other	pfam02745
DRAFT_115918431	3300003523	Camel rumen microbial communities from Jandagh-Isfahan, Iran	34.0413	54.4146	Other	pfam02745
Ga0256713_1000016516	3300032024	Cave microbial communities from biofilms and mineral spring water, Bavaria, Germany	47.67	10.39	Other	pfam02745
codie8draft_11091021	3300002733	Coal-bed methane well microbial communities from Surat Basin, Queensland, Australia	-27.0061	150.392	Hot springs / Cold seeps / Hydrothermal vent	pfam02745
codie8draft_11069821	3300002733	Coal-bed methane well microbial communities from Surat Basin, Queensland, Australia	-27.0061	150.392	Hot springs / Cold seeps / Hydrothermal vent	pfam02249
codie8draft_10159911	3300002733	Coal-bed methane well microbial communities from Surat Basin, Queensland, Australia	-27.0061	150.392	Hot springs / Cold seeps / Hydrothermal vent	pfam02745
codie8draft_10514332	3300002733	Coal-bed methane well microbial communities from Surat Basin, Queensland, Australia	-27.0061	150.392	Hot springs / Cold seeps / Hydrothermal vent	pfam02249
codie8draft_10514331	3300002733	Coal-bed methane well microbial communities from Surat Basin, Queensland, Australia	-27.0061	150.392	Hot springs / Cold seeps / Hydrothermal vent	pfam02745
codie8draft_10674291	3300002733	Coal-bed methane well microbial communities from Surat Basin, Queensland, Australia	-27.0061	150.392	Hot springs / Cold seeps / Hydrothermal vent	pfam02745
Ga0130078_112217191	3300009869	Cow rumen metatranscriptome	n/a	n/a	Other	pfam02745
Ga0130077_108549321	3300009871	Cow rumen metatranscriptome	n/a	n/a	Other	pfam02745
Ga0130078_111767441	3300009869	Cow rumen metatranscriptome	n/a	n/a	Other	pfam02745
Ga0130077_111644391	3300009871	Cow rumen metatranscriptome	n/a	n/a	Other	pfam02745
Ga0130078_109466141	3300009869	Cow rumen metatranscriptome	n/a	n/a	Other	pfam02745
Ga0130077_111575451	3300009871	Cow rumen metatranscriptome	n/a	n/a	Other	pfam02745
Ga0130077_116955931	3300009871	Cow rumen metatranscriptome	n/a	n/a	Other	pfam02745
Ga0130077_139940931	3300009871	Cow rumen metatranscriptome	n/a	n/a	Other	pfam02745
Ga0130077_100889071	3300009871	Cow rumen metatranscriptome	n/a	n/a	Other	pfam02745
Ga0130077_111136321	3300009871	Cow rumen metatranscriptome	n/a	n/a	Other	pfam02745
JGI20171J29575_100575161	3300002308	Cubitermes and Nasutitermes termite gut microbial communities from Max Planck Institute for Terrestrial Microbiology, Germany	26.0625	-80.2332	Other	pfam02249
JGI24705J35276_168911671	3300002504	Cubitermes and Nasutitermes termite gut microbial communities from Max Planck Institute for Terrestrial Microbiology, Germany	5.0626	-53.0462	Other	pfam02745
Ga0123354_1002359910	3300010882	Cubitermes and Nasutitermes termite gut microbial communities from Max Planck Institute for Terrestrial Microbiology, Germany	5.0626	-53.0462	Other	pfam02745
Ga0209737_142582181	3300027904	Cubitermes and Nasutitermes termite gut microbial communities from Max Planck Institute for Terrestrial Microbiology, Germany	0.2917	34.856	Other	pfam02745
Ga0123353_164690591	3300010167	Cubitermes and Nasutitermes termite gut microbial communities from Max Planck Institute for Terrestrial Microbiology, Germany	5.0626	-53.0462	Other	pfam02745
Ga0082212_113504051	3300006045	Cubitermes and Nasutitermes termite gut microbial communities from Max Planck Institute for Terrestrial Microbiology, Germany	5.0626	-53.0462	Other	pfam02745
JGI24696J40584_101936191	3300002834	Cubitermes and Nasutitermes termite gut microbial communities from Max Planck Institute for Terrestrial Microbiology, Germany	5.0626	-53.0462	Other	pfam02249
Ga0209628_130382001	3300027891	Cubitermes and Nasutitermes termite gut microbial communities from Max Planck Institute for Terrestrial Microbiology, Germany	0.2917	34.856	Other	pfam02745
Ga0209628_108028662	3300027891	Cubitermes and Nasutitermes termite gut microbial communities from Max Planck Institute for Terrestrial Microbiology, Germany	0.2917	34.856	Other	pfam02745
JGI20164J26629_100818262	3300002127	Cubitermes and Nasutitermes termite gut microbial communities from Max Planck Institute for Terrestrial Microbiology, Germany	0.2917	34.856	Other	pfam02745
JGI24696J40584_104582891	3300002834	Cubitermes and Nasutitermes termite gut microbial communities from Max Planck Institute for Terrestrial Microbiology, Germany	5.0626	-53.0462	Other	pfam02745
Ga0123353_166623271	3300010167	Cubitermes and Nasutitermes termite gut microbial communities from Max Planck Institute for Terrestrial Microbiology, Germany	5.0626	-53.0462	Other	pfam02745
Ga0123354_122144411	3300010882	Cubitermes and Nasutitermes termite gut microbial communities from Max Planck Institute for Terrestrial Microbiology, Germany	5.0626	-53.0462	Other	pfam02745
Ga0209628_128504031	3300027891	Cubitermes and Nasutitermes termite gut microbial communities from Max Planck Institute for Terrestrial Microbiology, Germany	0.2917	34.856	Other	pfam02745
JGI24695J34938_116764131	3300002450	Cubitermes and Nasutitermes termite gut microbial communities from Max Planck Institute for Terrestrial Microbiology, Germany	5.0626	-53.0462	Other	pfam02745
Ga0123353_169132781	3300010167	Cubitermes and Nasutitermes termite gut microbial communities from Max Planck Institute for Terrestrial Microbiology, Germany	5.0626	-53.0462	Other	pfam02745
Ga0123353_169623821	3300010167	Cubitermes and Nasutitermes termite gut microbial communities from Max Planck Institute for Terrestrial Microbiology, Germany	5.0626	-53.0462	Other	pfam02745
Ga0131853_108962572	3300010162	Cubitermes and Nasutitermes termite gut microbial communities from Max Planck Institute for Terrestrial Microbiology, Germany	5.0626	-53.0462	Other	pfam02745
Ga0209737_105980952	3300027904	Cubitermes and Nasutitermes termite gut microbial communities from Max Planck Institute for Terrestrial Microbiology, Germany	0.2917	34.856	Other	pfam02745
Ga0123356_123924631	3300010049	Cubitermes and Nasutitermes termite gut microbial communities from Max Planck Institute for Terrestrial Microbiology, Germany	5.0626	-53.0462	Other	pfam02745
JGI20163J26743_155963791	3300002185	Cubitermes and Nasutitermes termite gut microbial communities from Max Planck Institute for Terrestrial Microbiology, Germany	0.2917	34.856	Other	pfam02745
Ga0123356_110769262	3300010049	Cubitermes and Nasutitermes termite gut microbial communities from Max Planck Institute for Terrestrial Microbiology, Germany	5.0626	-53.0462	Other	pfam02745
Ga0123356_130366662	3300010049	Cubitermes and Nasutitermes termite gut microbial communities from Max Planck Institute for Terrestrial Microbiology, Germany	5.0626	-53.0462	Other	pfam02745
[truncated: 1,406 more rows]
