# Supplementary material for: Back flux during anaerobic oxidation of butane supports archaea-mediated alkanogenesis
Source: Nat Commun. 2024 Nov 7;15:9628. doi: 10.1038/s41467-024-53932-9 (PMC11543930; doi:10.1038/s41467-024-53932-9)
Supplement: Supplementary file 6 — Source Data [file 41467_2024_53932_MOESM6_ESM.xlsx]

## Sheet: Fig.2B
Redox potential of XH2/X	Ratio_XH2_X	index_of_metabolite	name_of_metabolite	log10(concentration)
Ex = -0.220V	2	0	C4H10 (g)	-0.523
Ex = -0.220V	2	1	C4H9-S-CoM	-6.396
Ex = -0.220V	2	2	Butyryl-CoA	-6.049
Ex = -0.220V	2	3	Crotonyl-CoA	-2.937
Ex = -0.220V	2	4	(S)-3-Hydroxybutyryl-CoA	-2.99
Ex = -0.220V	2	5	Acetoacetyl-CoA	-2.107
Ex = -0.220V	2	6	Acetyl-CoA	-5.329
Ex = -0.220V	2	7	CH3-H4MPT	-5.839
Ex = -0.220V	2	8	CH2=H4MPT	-2.957
Ex = -0.220V	2	9	CH≡H4MPT+	-4.949
Ex = -0.220V	2	10	HCO-H4MPT	-5.3
Ex = -0.220V	2	11	HCO-MF	-2.132
Ex = -0.220V	2	12	CO2 (g)	-1
Ex = -0.220V	2	13	F420H2	0.502
Ex = -0.220V	2	14	NADH	-3.082
Ex = -0.220V	2	15	Fdred	0.673
Ex = -0.220V	4	0	C4H10 (g)	-0.523
Ex = -0.220V	4	1	C4H9-S-CoM	-5.62
Ex = -0.220V	4	2	Butyryl-CoA	-5.533
Ex = -0.220V	4	3	Crotonyl-CoA	-2.722
Ex = -0.220V	4	4	(S)-3-Hydroxybutyryl-CoA	-2.775
Ex = -0.220V	4	5	Acetoacetyl-CoA	-2.193
Ex = -0.220V	4	6	Acetyl-CoA	-5.202
Ex = -0.220V	4	7	CH3-H4MPT	-6.311
Ex = -0.220V	4	8	CH2=H4MPT	-3.73
Ex = -0.220V	4	9	CH≡H4MPT+	-4.606
Ex = -0.220V	4	10	HCO-H4MPT	-4.957
Ex = -0.220V	4	11	HCO-MF	-2.071
Ex = -0.220V	4	12	CO2 (g)	-1
Ex = -0.220V	4	13	F420H2	0.263
Ex = -0.220V	4	14	NADH	-2.781
Ex = -0.220V	4	15	Fdred	0.823
Ex = -0.220V	8	0	C4H10 (g)	-0.523
Ex = -0.220V	8	1	C4H9-S-CoM	-4.067
Ex = -0.220V	8	2	Butyryl-CoA	-5.064
Ex = -0.220V	8	3	Crotonyl-CoA	-2.554
Ex = -0.220V	8	4	(S)-3-Hydroxybutyryl-CoA	-2.607
Ex = -0.220V	8	5	Acetoacetyl-CoA	-2.326
Ex = -0.220V	8	6	Acetyl-CoA	-5.561
Ex = -0.220V	8	7	CH3-H4MPT	-6.383
Ex = -0.220V	8	8	CH2=H4MPT	-4.103
Ex = -0.220V	8	9	CH≡H4MPT+	-4.302
Ex = -0.220V	8	10	HCO-H4MPT	-4.653
Ex = -0.220V	8	11	HCO-MF	-2.037
Ex = -0.220V	8	12	CO2 (g)	-1
Ex = -0.220V	8	13	F420H2	-0.414
Ex = -0.220V	8	14	NADH	-2.48
Ex = -0.220V	8	15	Fdred	0.974

## Sheet: Fig.2C
Redox potential of XH2/X	Ratio_XH2_X	index_of_metabolite	name_of_metabolite	log10(concentration)
Ex = -0.220V	1000	0	C4H10 (g)	-1
Ex = -0.220V	1000	1	C4H9-S-CoM	-6.366
Ex = -0.220V	1000	2	Butyryl-CoA	-4.52
Ex = -0.220V	1000	3	Crotonyl-CoA	-2.41
Ex = -0.220V	1000	4	(S)-3-Hydroxybutyryl-CoA	-2.462
Ex = -0.220V	1000	5	Acetoacetyl-CoA	-2.581
Ex = -0.220V	1000	6	Acetyl-CoA	-5.624
Ex = -0.220V	1000	7	CH3-H4MPT	-5.721
Ex = -0.220V	1000	8	CH2=H4MPT	-3.84
Ex = -0.220V	1000	9	CH≡H4MPT+	-3.449
Ex = -0.220V	1000	10	HCO-H4MPT	-3.799
Ex = -0.220V	1000	11	HCO-MF	-2.005
Ex = -0.220V	1000	12	CO2 (g)	-0.523
Ex = -0.220V	1000	13	F420H2	0.748
Ex = -0.220V	1000	14	NADH	-2.081
Ex = -0.220V	1000	15	Fdred	1.173
Ex = -0.220V	2000	0	C4H10 (g)	-1
Ex = -0.220V	2000	1	C4H9-S-CoM	-6.311
Ex = -0.220V	2000	2	Butyryl-CoA	-4.59
Ex = -0.220V	2000	3	Crotonyl-CoA	-2.425
Ex = -0.220V	2000	4	(S)-3-Hydroxybutyryl-CoA	-2.477
Ex = -0.220V	2000	5	Acetoacetyl-CoA	-2.541
Ex = -0.220V	2000	6	Acetyl-CoA	-5.365
Ex = -0.220V	2000	7	CH3-H4MPT	-5.881
Ex = -0.220V	2000	8	CH2=H4MPT	-3.945
Ex = -0.220V	2000	9	CH≡H4MPT+	-3.499
Ex = -0.220V	2000	10	HCO-H4MPT	-3.85
Ex = -0.220V	2000	11	HCO-MF	-2.006
Ex = -0.220V	2000	12	CO2 (g)	-0.523
Ex = -0.220V	2000	13	F420H2	0.694
Ex = -0.220V	2000	14	NADH	-2.136
Ex = -0.220V	2000	15	Fdred	1.146
Ex = -0.220V	4000	0	C4H10 (g)	-1
Ex = -0.220V	4000	1	C4H9-S-CoM	-3.796
Ex = -0.220V	4000	2	Butyryl-CoA	-3.907
Ex = -0.220V	4000	3	Crotonyl-CoA	-2.325
Ex = -0.220V	4000	4	(S)-3-Hydroxybutyryl-CoA	-2.377
Ex = -0.220V	4000	5	Acetoacetyl-CoA	-3.023
Ex = -0.220V	4000	6	Acetyl-CoA	-6.426
Ex = -0.220V	4000	7	CH3-H4MPT	-5.935
Ex = -0.220V	4000	8	CH2=H4MPT	-4.582
Ex = -0.220V	4000	9	CH≡H4MPT+	-2.966
Ex = -0.220V	4000	10	HCO-H4MPT	-3.317
Ex = -0.220V	4000	11	HCO-MF	-2.002
Ex = -0.220V	4000	12	CO2 (g)	-0.523
Ex = -0.220V	4000	13	F420H2	-0.477
Ex = -0.220V	4000	14	NADH	-1.553
Ex = -0.220V	4000	15	Fdred	1.437
Ex = -0.220V	8000	0	C4H10 (g)	-1
Ex = -0.220V	8000	1	C4H9-S-CoM	-3.763
Ex = -0.220V	8000	2	Butyryl-CoA	-3.967
Ex = -0.220V	8000	3	Crotonyl-CoA	-2.33
Ex = -0.220V	8000	4	(S)-3-Hydroxybutyryl-CoA	-2.382
Ex = -0.220V	8000	5	Acetoacetyl-CoA	-2.974
Ex = -0.220V	8000	6	Acetyl-CoA	-6.157
Ex = -0.220V	8000	7	CH3-H4MPT	-6.091
Ex = -0.220V	8000	8	CH2=H4MPT	-4.683
Ex = -0.220V	8000	9	CH≡H4MPT+	-3.013
Ex = -0.220V	8000	10	HCO-H4MPT	-3.363
Ex = -0.220V	8000	11	HCO-MF	-2.002
Ex = -0.220V	8000	12	CO2 (g)	-0.523
Ex = -0.220V	8000	13	F420H2	-0.531
Ex = -0.220V	8000	14	NADH	-1.608
Ex = -0.220V	8000	15	Fdred	1.41

## Sheet: Fig.3A
substrate	Time_days	mmol	Dataset	Dataset_name
Butane_mmol	0	0.406774	set1	0% 13CO2; 0.4 mol C4H10
Butane_mmol	14	0.271027	set1	0% 13CO2; 0.4 mol C4H10
Butane_mmol	21	0.251674	set1	0% 13CO2; 0.4 mol C4H10
Butane_mmol	28	0.194633	set1	0% 13CO2; 0.4 mol C4H10
Butane_mmol	36	0.171551	set1	0% 13CO2; 0.4 mol C4H10
Butane_mmol	42	0.150432	set1	0% 13CO2; 0.4 mol C4H10
Butane_mmol	56	0.0860816	set1	0% 13CO2; 0.4 mol C4H10
Butane_mmol	67	0.0646354	set1	0% 13CO2; 0.4 mol C4H10
Butane_mmol	77	0.0451315	set1	0% 13CO2; 0.4 mol C4H10
Butane_mmol	98	0.0149884	set1	0% 13CO2; 0.4 mol C4H10
Butane_mmol	112	0.0129035	set1	0% 13CO2; 0.4 mol C4H10
Butane_mmol	126	0.00428402	set1	0% 13CO2; 0.4 mol C4H10
Butane_mmol	149	0.00646598	set1	0% 13CO2; 0.4 mol C4H10
Butane_mmol	202	0.00722142	set1	0% 13CO2; 0.4 mol C4H10
Butane_mmol	0	0.38272	set2	25% 13CO2; 0.4 mol C4H10
Butane_mmol	14	0.291854	set2	25% 13CO2; 0.4 mol C4H10
Butane_mmol	21	0.268651	set2	25% 13CO2; 0.4 mol C4H10
Butane_mmol	36	0.198872	set2	25% 13CO2; 0.4 mol C4H10
Butane_mmol	49	0.138091	set2	25% 13CO2; 0.4 mol C4H10
Butane_mmol	67	0.0791464	set2	25% 13CO2; 0.4 mol C4H10
Butane_mmol	77	0.0498452	set2	25% 13CO2; 0.4 mol C4H10
Butane_mmol	98	0.0180026	set2	25% 13CO2; 0.4 mol C4H10
Butane_mmol	112	0.00961044	set2	25% 13CO2; 0.4 mol C4H10
Butane_mmol	126	0.00321182	set2	25% 13CO2; 0.4 mol C4H10
Butane_mmol	149	0.0028521	set2	25% 13CO2; 0.4 mol C4H10
Butane_mmol	202	0.0010126	set2	25% 13CO2; 0.4 mol C4H10
Butane_mmol	0	0.390354	set3	50% 13CO2; 0.4 mol C4H10
Butane_mmol	14	0.306338	set3	50% 13CO2; 0.4 mol C4H10
Butane_mmol	21	0.278951	set3	50% 13CO2; 0.4 mol C4H10
Butane_mmol	36	0.194935	set3	50% 13CO2; 0.4 mol C4H10
Butane_mmol	42	0.107685	set3	50% 13CO2; 0.4 mol C4H10
Butane_mmol	49	0.136445	set3	50% 13CO2; 0.4 mol C4H10
Butane_mmol	67	0.0705744	set3	50% 13CO2; 0.4 mol C4H10
Butane_mmol	77	0.042522	set3	50% 13CO2; 0.4 mol C4H10
Butane_mmol	98	0.0205267	set3	50% 13CO2; 0.4 mol C4H10
Butane_mmol	112	0.00967446	set3	50% 13CO2; 0.4 mol C4H10
Butane_mmol	126	0.00349336	set3	50% 13CO2; 0.4 mol C4H10
Butane_mmol	149	0.0060295	set3	50% 13CO2; 0.4 mol C4H10
Butane_mmol	202	0.00642633	set3	50% 13CO2; 0.4 mol C4H10
Butane_mmol	0	0.416788	set4	75% 13CO2; 0.4 mol C4H10
Butane_mmol	14	0.307553	set4	75% 13CO2; 0.4 mol C4H10
Butane_mmol	21	0.274295	set4	75% 13CO2; 0.4 mol C4H10
Butane_mmol	36	0.196871	set4	75% 13CO2; 0.4 mol C4H10
Butane_mmol	56	0.140085	set4	75% 13CO2; 0.4 mol C4H10
Butane_mmol	67	0.0957853	set4	75% 13CO2; 0.4 mol C4H10
Butane_mmol	77	0.0588856	set4	75% 13CO2; 0.4 mol C4H10
Butane_mmol	85	0.0434387	set4	75% 13CO2; 0.4 mol C4H10
Butane_mmol	98	0.0230722	set4	75% 13CO2; 0.4 mol C4H10
Butane_mmol	112	0.0138594	set4	75% 13CO2; 0.4 mol C4H10
Butane_mmol	126	0.00486238	set4	75% 13CO2; 0.4 mol C4H10
Butane_mmol	149	0.00802623	set4	75% 13CO2; 0.4 mol C4H10
Butane_mmol	202	0.0125819	set4	75% 13CO2; 0.4 mol C4H10
Butane_mmol	0	0.392483	set5	100% 13CO2; 0.4 mol C4H10
Butane_mmol	14	0.284663	set5	100% 13CO2; 0.4 mol C4H10
Butane_mmol	21	0.241143	set5	100% 13CO2; 0.4 mol C4H10
Butane_mmol	28	0.188547	set5	100% 13CO2; 0.4 mol C4H10
Butane_mmol	42	0.138116	set5	100% 13CO2; 0.4 mol C4H10
Butane_mmol	49	0.115251	set5	100% 13CO2; 0.4 mol C4H10
Butane_mmol	67	0.0603304	set5	100% 13CO2; 0.4 mol C4H10
Butane_mmol	77	0.0371302	set5	100% 13CO2; 0.4 mol C4H10
Butane_mmol	85	0.0221039	set5	100% 13CO2; 0.4 mol C4H10
Butane_mmol	98	0.00795521	set5	100% 13CO2; 0.4 mol C4H10
Butane_mmol	112	0.00584202	set5	100% 13CO2; 0.4 mol C4H10
Butane_mmol	126	0.000968605	set5	100% 13CO2; 0.4 mol C4H10
Butane_mmol	149	0.000978292	set5	100% 13CO2; 0.4 mol C4H10
Butane_mmol	202	0.000630127	set5	100% 13CO2; 0.4 mol C4H10
sulfide_mmol	0	0	set1	0% 13CO2; 0.4 mol C4H10
sulfide_mmol	14	0.161397	set1	0% 13CO2; 0.4 mol C4H10
sulfide_mmol	21	0.238159	set1	0% 13CO2; 0.4 mol C4H10
sulfide_mmol	28	0.32673	set1	0% 13CO2; 0.4 mol C4H10
sulfide_mmol	36	0.486159	set1	0% 13CO2; 0.4 mol C4H10
sulfide_mmol	42	0.578667	set1	0% 13CO2; 0.4 mol C4H10
sulfide_mmol	56	0.75581	set1	0% 13CO2; 0.4 mol C4H10
sulfide_mmol	67	0.85619	set1	0% 13CO2; 0.4 mol C4H10
sulfide_mmol	77	0.885714	set1	0% 13CO2; 0.4 mol C4H10
sulfide_mmol	98	0.966413	set1	0% 13CO2; 0.4 mol C4H10
sulfide_mmol	112	0.974286	set1	0% 13CO2; 0.4 mol C4H10
sulfide_mmol	126	1.06876	set1	0% 13CO2; 0.4 mol C4H10
sulfide_mmol	149	0.968381	set1	0% 13CO2; 0.4 mol C4H10
sulfide_mmol	202	0.992	set1	0% 13CO2; 0.4 mol C4H10
sulfide_mmol	0	0.00196825	set2	25% 13CO2; 0.4 mol C4H10
sulfide_mmol	14	0.0708571	set2	25% 13CO2; 0.4 mol C4H10
sulfide_mmol	21	0.175175	set2	25% 13CO2; 0.4 mol C4H10
sulfide_mmol	36	0.377905	set2	25% 13CO2; 0.4 mol C4H10
sulfide_mmol	49	0.612127	set2	25% 13CO2; 0.4 mol C4H10
sulfide_mmol	67	0.846349	set2	25% 13CO2; 0.4 mol C4H10
sulfide_mmol	77	0.966413	set2	25% 13CO2; 0.4 mol C4H10
sulfide_mmol	98	1.0727	set2	25% 13CO2; 0.4 mol C4H10
sulfide_mmol	112	1.04514	set2	25% 13CO2; 0.4 mol C4H10
sulfide_mmol	126	1.14159	set2	25% 13CO2; 0.4 mol C4H10
sulfide_mmol	149	1.10025	set2	25% 13CO2; 0.4 mol C4H10
sulfide_mmol	202	1.01956	set2	25% 13CO2; 0.4 mol C4H10
sulfide_mmol	0	0.00196825	set3	50% 13CO2; 0.4 mol C4H10
sulfide_mmol	14	0.104317	set3	50% 13CO2; 0.4 mol C4H10
sulfide_mmol	21	0.208635	set3	50% 13CO2; 0.4 mol C4H10
sulfide_mmol	36	0.372	set3	50% 13CO2; 0.4 mol C4H10
sulfide_mmol	42	0.460571	set3	50% 13CO2; 0.4 mol C4H10
sulfide_mmol	49	0.570794	set3	50% 13CO2; 0.4 mol C4H10
sulfide_mmol	67	0.765651	set3	50% 13CO2; 0.4 mol C4H10
sulfide_mmol	77	1.04908	set3	50% 13CO2; 0.4 mol C4H10
sulfide_mmol	98	0.938857	set3	50% 13CO2; 0.4 mol C4H10
sulfide_mmol	112	0.950667	set3	50% 13CO2; 0.4 mol C4H10
sulfide_mmol	126	0.972317	set3	50% 13CO2; 0.4 mol C4H10
sulfide_mmol	149	0.972317	set3	50% 13CO2; 0.4 mol C4H10
sulfide_mmol	202	0.942794	set3	50% 13CO2; 0.4 mol C4H10
sulfide_mmol	0	0	set4	75% 13CO2; 0.4 mol C4H10
sulfide_mmol	14	0.110222	set4	75% 13CO2; 0.4 mol C4H10
sulfide_mmol	21	0.220444	set4	75% 13CO2; 0.4 mol C4H10
sulfide_mmol	36	0.40546	set4	75% 13CO2; 0.4 mol C4H10
sulfide_mmol	56	0.592444	set4	75% 13CO2; 0.4 mol C4H10
sulfide_mmol	67	0.812889	set4	75% 13CO2; 0.4 mol C4H10
sulfide_mmol	77	0.844381	set4	75% 13CO2; 0.4 mol C4H10
sulfide_mmol	85	0.923111	set4	75% 13CO2; 0.4 mol C4H10
sulfide_mmol	98	1.00184	set4	75% 13CO2; 0.4 mol C4H10
sulfide_mmol	112	0.999873	set4	75% 13CO2; 0.4 mol C4H10
sulfide_mmol	126	1.04317	set4	75% 13CO2; 0.4 mol C4H10
sulfide_mmol	149	0.936889	set4	75% 13CO2; 0.4 mol C4H10
sulfide_mmol	202	0.960508	set4	75% 13CO2; 0.4 mol C4H10
sulfide_mmol	0	0	set5	100% 13CO2; 0.4 mol C4H10
sulfide_mmol	14	0.104317	set5	100% 13CO2; 0.4 mol C4H10
sulfide_mmol	21	0.271619	set5	100% 13CO2; 0.4 mol C4H10
sulfide_mmol	28	0.356254	set5	100% 13CO2; 0.4 mol C4H10
sulfide_mmol	42	0.62	set5	100% 13CO2; 0.4 mol C4H10
sulfide_mmol	49	0.71054	set5	100% 13CO2; 0.4 mol C4H10
sulfide_mmol	67	0.917206	set5	100% 13CO2; 0.4 mol C4H10
sulfide_mmol	77	1.03333	set5	100% 13CO2; 0.4 mol C4H10
sulfide_mmol	85	0.990032	set5	100% 13CO2; 0.4 mol C4H10
sulfide_mmol	98	1.07073	set5	100% 13CO2; 0.4 mol C4H10
sulfide_mmol	112	1.07467	set5	100% 13CO2; 0.4 mol C4H10
sulfide_mmol	126	1.2026	set5	100% 13CO2; 0.4 mol C4H10
sulfide_mmol	149	1.01956	set5	100% 13CO2; 0.4 mol C4H10
sulfide_mmol	202	1.06089	set5	100% 13CO2; 0.4 mol C4H10

## Sheet: Fig.3B
Time_days	Butane_delta13C	Dataset	Dataset_name
0	-24.8927	set1	0% 13CO2; 0.4 mol C4H10
14	-24.586	set1	0% 13CO2; 0.4 mol C4H10
21	-24.5003	set1	0% 13CO2; 0.4 mol C4H10
28	-24.4577	set1	0% 13CO2; 0.4 mol C4H10
36	-24.0073	set1	0% 13CO2; 0.4 mol C4H10
42	-23.56	set1	0% 13CO2; 0.4 mol C4H10
56	-22.3337	set1	0% 13CO2; 0.4 mol C4H10
67	-21.631	set1	0% 13CO2; 0.4 mol C4H10
77	-20.2993	set1	0% 13CO2; 0.4 mol C4H10
98	-17.9297	set1	0% 13CO2; 0.4 mol C4H10
112	-16.626	set1	0% 13CO2; 0.4 mol C4H10
126	-15.4347	set1	0% 13CO2; 0.4 mol C4H10
149	-15.868	set1	0% 13CO2; 0.4 mol C4H10
202	-15.4663	set1	0% 13CO2; 0.4 mol C4H10
0	-24.8227	set2	25% 13CO2; 0.4 mol C4H10
14	-24.6283	set2	25% 13CO2; 0.4 mol C4H10
21	-24.485	set2	25% 13CO2; 0.4 mol C4H10
36	-23.7263	set2	25% 13CO2; 0.4 mol C4H10
49	-21.972	set2	25% 13CO2; 0.4 mol C4H10
67	-17.875	set2	25% 13CO2; 0.4 mol C4H10
77	-14.228	set2	25% 13CO2; 0.4 mol C4H10
98	0.266333	set2	25% 13CO2; 0.4 mol C4H10
112	5.95067	set2	25% 13CO2; 0.4 mol C4H10
126	6.434	set2	25% 13CO2; 0.4 mol C4H10
149	8.392	set2	25% 13CO2; 0.4 mol C4H10
202	17.8887	set2	25% 13CO2; 0.4 mol C4H10
0	-24.9617	set3	50% 13CO2; 0.4 mol C4H10
14	-24.5813	set3	50% 13CO2; 0.4 mol C4H10
21	-24.364	set3	50% 13CO2; 0.4 mol C4H10
36	-23.1437	set3	50% 13CO2; 0.4 mol C4H10
42	-21.6637	set3	50% 13CO2; 0.4 mol C4H10
49	-19.597	set3	50% 13CO2; 0.4 mol C4H10
67	-12.0133	set3	50% 13CO2; 0.4 mol C4H10
77	-2.63367	set3	50% 13CO2; 0.4 mol C4H10
98	17.7253	set3	50% 13CO2; 0.4 mol C4H10
112	23.6323	set3	50% 13CO2; 0.4 mol C4H10
126	25.7853	set3	50% 13CO2; 0.4 mol C4H10
149	27.0413	set3	50% 13CO2; 0.4 mol C4H10
202	23.235	set3	50% 13CO2; 0.4 mol C4H10
0	-24.8633	set4	75% 13CO2; 0.4 mol C4H10
14	-24.6107	set4	75% 13CO2; 0.4 mol C4H10
21	-24.1287	set4	75% 13CO2; 0.4 mol C4H10
36	-22.4923	set4	75% 13CO2; 0.4 mol C4H10
56	-14.9063	set4	75% 13CO2; 0.4 mol C4H10
67	-5.27833	set4	75% 13CO2; 0.4 mol C4H10
77	5.25467	set4	75% 13CO2; 0.4 mol C4H10
85	13.807	set4	75% 13CO2; 0.4 mol C4H10
98	23.539	set4	75% 13CO2; 0.4 mol C4H10
112	30.3563	set4	75% 13CO2; 0.4 mol C4H10
126	36.1353	set4	75% 13CO2; 0.4 mol C4H10
149	35.3247	set4	75% 13CO2; 0.4 mol C4H10
202	34.16	set4	75% 13CO2; 0.4 mol C4H10
0	-24.8653	set5	100% 13CO2; 0.4 mol C4H10
14	-24.5537	set5	100% 13CO2; 0.4 mol C4H10
21	-23.8583	set5	100% 13CO2; 0.4 mol C4H10
28	-22.803	set5	100% 13CO2; 0.4 mol C4H10
42	-19.4947	set5	100% 13CO2; 0.4 mol C4H10
49	-16.9247	set5	100% 13CO2; 0.4 mol C4H10
67	-1.38067	set5	100% 13CO2; 0.4 mol C4H10
77	3.181	set5	100% 13CO2; 0.4 mol C4H10
85	26.178	set5	100% 13CO2; 0.4 mol C4H10
98	55.0587	set5	100% 13CO2; 0.4 mol C4H10
112	61.8207	set5	100% 13CO2; 0.4 mol C4H10
126	73.6833	set5	100% 13CO2; 0.4 mol C4H10
149	71.6243	set5	100% 13CO2; 0.4 mol C4H10
202	78.688	set5	100% 13CO2; 0.4 mol C4H10

## Sheet: Fig.3C
CO2_13C_Fraction	Butane_delta13C
0.0104128	-15.4347
0.0104112	-15.868
0.0104105	-15.4663
0.110048	6.434
0.109994	8.392
0.109719	17.8887
0.211607	25.7853
0.212372	27.0413
0.212493	23.235
0.303255	36.1353
0.304597	35.3247
0.306552	34.16
0.414104	73.6833
0.414109	71.6243
0.413901	78.688

## Sheet: Fig.4
parameter	Dataset	Dataset_name	Time_days	mean	lower_limit	upper_limit
f-/fnet	set2	25% 13CO2; 0.4 mol C4H10	0	-8.18448e-05	-0.000106137	-1.98496e-05
f-/fnet	set2	25% 13CO2; 0.4 mol C4H10	1	-8.24671e-05	-0.000108608	-1.66502e-05
f-/fnet	set2	25% 13CO2; 0.4 mol C4H10	2	-8.27997e-05	-0.000110912	-1.30791e-05
f-/fnet	set2	25% 13CO2; 0.4 mol C4H10	3	-8.28562e-05	-0.000113043	-9.12767e-06
f-/fnet	set2	25% 13CO2; 0.4 mol C4H10	4	-8.26452e-05	-0.000114994	-4.78683e-06
f-/fnet	set2	25% 13CO2; 0.4 mol C4H10	5	-8.20684e-05	-0.000116759	-4.74001e-08
f-/fnet	set2	25% 13CO2; 0.4 mol C4H10	6	-8.12374e-05	-0.000118329	5.10008e-06
f-/fnet	set2	25% 13CO2; 0.4 mol C4H10	7	-8.01218e-05	-0.000119698	1.06653e-05
f-/fnet	set2	25% 13CO2; 0.4 mol C4H10	8	-7.86321e-05	-0.000120854	1.66583e-05
f-/fnet	set2	25% 13CO2; 0.4 mol C4H10	9	-7.6819e-05	-0.00012179	2.3089e-05
f-/fnet	set2	25% 13CO2; 0.4 mol C4H10	10	-7.46586e-05	-0.000122493	2.9968e-05
f-/fnet	set2	25% 13CO2; 0.4 mol C4H10	11	-7.21309e-05	-0.000122952	3.73057e-05
f-/fnet	set2	25% 13CO2; 0.4 mol C4H10	12	-6.92174e-05	-0.000123155	4.51128e-05
f-/fnet	set2	25% 13CO2; 0.4 mol C4H10	13	-6.58855e-05	-0.000123087	5.34002e-05
f-/fnet	set2	25% 13CO2; 0.4 mol C4H10	14	-6.20336e-05	-0.000122733	6.21789e-05
f-/fnet	set2	25% 13CO2; 0.4 mol C4H10	15	-5.76603e-05	-0.000122077	7.14598e-05
f-/fnet	set2	25% 13CO2; 0.4 mol C4H10	16	-5.28445e-05	-0.000121102	8.12542e-05
f-/fnet	set2	25% 13CO2; 0.4 mol C4H10	17	-4.76613e-05	-0.000119789	9.15732e-05
f-/fnet	set2	25% 13CO2; 0.4 mol C4H10	18	-4.18066e-05	-0.000118118	0.000102428
f-/fnet	set2	25% 13CO2; 0.4 mol C4H10	19	-3.55479e-05	-0.000116066	0.00011383
f-/fnet	set2	25% 13CO2; 0.4 mol C4H10	20	-2.88737e-05	-0.00011361	0.00012579
f-/fnet	set2	25% 13CO2; 0.4 mol C4H10	21	-2.15178e-05	-0.000110725	0.000138319
f-/fnet	set2	25% 13CO2; 0.4 mol C4H10	22	-1.35002e-05	-0.000107383	0.000151428
f-/fnet	set2	25% 13CO2; 0.4 mol C4H10	23	-4.82386e-06	-0.000103637	0.000165054
f-/fnet	set2	25% 13CO2; 0.4 mol C4H10	24	4.43302e-06	-9.9519e-05	0.000178664
f-/fnet	set2	25% 13CO2; 0.4 mol C4H10	25	1.44502e-05	-9.48866e-05	0.000192818
f-/fnet	set2	25% 13CO2; 0.4 mol C4H10	26	2.50699e-05	-8.97073e-05	0.000207524
f-/fnet	set2	25% 13CO2; 0.4 mol C4H10	27	3.61018e-05	-8.39472e-05	0.000222786
f-/fnet	set2	25% 13CO2; 0.4 mol C4H10	28	4.81467e-05	-7.75702e-05	0.000238612
f-/fnet	set2	25% 13CO2; 0.4 mol C4H10	29	6.10021e-05	-7.05379e-05	0.000255004
f-/fnet	set2	25% 13CO2; 0.4 mol C4H10	30	7.46772e-05	-6.28097e-05	0.000271968
f-/fnet	set2	25% 13CO2; 0.4 mol C4H10	31	8.91733e-05	-5.43424e-05	0.000289507
f-/fnet	set2	25% 13CO2; 0.4 mol C4H10	32	0.000104495	-4.50904e-05	0.000309637
f-/fnet	set2	25% 13CO2; 0.4 mol C4H10	33	0.000120576	-3.50056e-05	0.000331092
f-/fnet	set2	25% 13CO2; 0.4 mol C4H10	34	0.000137414	-2.40369e-05	0.000353327
f-/fnet	set2	25% 13CO2; 0.4 mol C4H10	35	0.000155281	-1.2131e-05	0.000376347
f-/fnet	set2	25% 13CO2; 0.4 mol C4H10	36	0.000174278	7.68478e-07	0.000400154
f-/fnet	set2	25% 13CO2; 0.4 mol C4H10	37	0.000194493	1.47206e-05	0.000423902
f-/fnet	set2	25% 13CO2; 0.4 mol C4H10	38	0.000216073	2.9787e-05	0.00044741
f-/fnet	set2	25% 13CO2; 0.4 mol C4H10	39	0.000238324	4.60324e-05	0.000471598
f-/fnet	set2	25% 13CO2; 0.4 mol C4H10	40	0.000261843	6.3524e-05	0.000496461
f-/fnet	set2	25% 13CO2; 0.4 mol C4H10	41	0.000287555	8.23316e-05	0.000521996
f-/fnet	set2	25% 13CO2; 0.4 mol C4H10	42	0.000313588	0.000102528	0.000548194
f-/fnet	set2	25% 13CO2; 0.4 mol C4H10	43	0.000340921	0.000124187	0.000575046
f-/fnet	set2	25% 13CO2; 0.4 mol C4H10	44	0.00036862	0.000147385	0.000602541
f-/fnet	set2	25% 13CO2; 0.4 mol C4H10	45	0.000398386	0.000172203	0.000630665
f-/fnet	set2	25% 13CO2; 0.4 mol C4H10	46	0.000429881	0.000198718	0.000659404
f-/fnet	set2	25% 13CO2; 0.4 mol C4H10	47	0.000462119	0.000227014	0.00068874
f-/fnet	set2	25% 13CO2; 0.4 mol C4H10	48	0.000496072	0.000257171	0.000718651
f-/fnet	set2	25% 13CO2; 0.4 mol C4H10	49	0.000532177	0.000289271	0.000749116
f-/fnet	set2	25% 13CO2; 0.4 mol C4H10	50	0.00056907	0.000324535	0.000780109
f-/fnet	set2	25% 13CO2; 0.4 mol C4H10	51	0.000606891	0.000360713	0.000809357
f-/fnet	set2	25% 13CO2; 0.4 mol C4H10	52	0.000645793	0.0003981	0.000846792
f-/fnet	set2	25% 13CO2; 0.4 mol C4H10	53	0.000684907	0.000438704	0.00088889
f-/fnet	set2	25% 13CO2; 0.4 mol C4H10	54	0.000724967	0.000481697	0.000933011
f-/fnet	set2	25% 13CO2; 0.4 mol C4H10	55	0.000767222	0.00052708	0.000977506
f-/fnet	set2	25% 13CO2; 0.4 mol C4H10	56	0.000810925	0.000574909	0.00102306
f-/fnet	set2	25% 13CO2; 0.4 mol C4H10	57	0.000857061	0.000625234	0.001062
f-/fnet	set2	25% 13CO2; 0.4 mol C4H10	58	0.000903417	0.000678672	0.00110439
f-/fnet	set2	25% 13CO2; 0.4 mol C4H10	59	0.000951159	0.000733507	0.00115485
f-/fnet	set2	25% 13CO2; 0.4 mol C4H10	60	0.00100093	0.000789574	0.00120591
f-/fnet	set2	25% 13CO2; 0.4 mol C4H10	61	0.00105049	0.000841344	0.00125742
f-/fnet	set2	25% 13CO2; 0.4 mol C4H10	62	0.00110142	0.000895488	0.00131112
f-/fnet	set2	25% 13CO2; 0.4 mol C4H10	63	0.00115335	0.000958361	0.00137079
f-/fnet	set2	25% 13CO2; 0.4 mol C4H10	64	0.00120474	0.0010191	0.00143221
f-/fnet	set2	25% 13CO2; 0.4 mol C4H10	65	0.00125624	0.00106504	0.00149354
f-/fnet	set2	25% 13CO2; 0.4 mol C4H10	66	0.00130823	0.00111825	0.00155388
f-/fnet	set2	25% 13CO2; 0.4 mol C4H10	67	0.00136174	0.00117603	0.0016077
f-/fnet	set2	25% 13CO2; 0.4 mol C4H10	68	0.00141286	0.00122708	0.00167122
f-/fnet	set2	25% 13CO2; 0.4 mol C4H10	69	0.00146662	0.00127463	0.00173612
f-/fnet	set2	25% 13CO2; 0.4 mol C4H10	70	0.00151962	0.00130955	0.00180016
f-/fnet	set2	25% 13CO2; 0.4 mol C4H10	71	0.00157584	0.00134779	0.00186854
f-/fnet	set2	25% 13CO2; 0.4 mol C4H10	72	0.0016294	0.00138393	0.00194692
f-/fnet	set2	25% 13CO2; 0.4 mol C4H10	73	0.00168472	0.0014202	0.0020184
f-/fnet	set2	25% 13CO2; 0.4 mol C4H10	74	0.00173673	0.00145664	0.00208647
f-/fnet	set2	25% 13CO2; 0.4 mol C4H10	75	0.00178701	0.00149091	0.00215224
f-/fnet	set2	25% 13CO2; 0.4 mol C4H10	76	0.00183578	0.00152319	0.00222102
f-/fnet	set2	25% 13CO2; 0.4 mol C4H10	77	0.00188256	0.00155443	0.00228743
f-/fnet	set2	25% 13CO2; 0.4 mol C4H10	78	0.00192875	0.0015848	0.00234425
f-/fnet	set2	25% 13CO2; 0.4 mol C4H10	79	0.00197204	0.00161422	0.00239728
f-/fnet	set2	25% 13CO2; 0.4 mol C4H10	80	0.00201451	0.00164259	0.00244616
f-/fnet	set2	25% 13CO2; 0.4 mol C4H10	81	0.00205668	0.00166985	0.00250123
f-/fnet	set2	25% 13CO2; 0.4 mol C4H10	82	0.00209316	0.0016953	0.00256538
f-/fnet	set2	25% 13CO2; 0.4 mol C4H10	83	0.00212557	0.00171189	0.00262107
f-/fnet	set2	25% 13CO2; 0.4 mol C4H10	84	0.00215668	0.0017282	0.00266277
f-/fnet	set2	25% 13CO2; 0.4 mol C4H10	85	0.00218494	0.00175075	0.00271258
f-/fnet	set2	25% 13CO2; 0.4 mol C4H10	86	0.0022104	0.00177387	0.00276191
f-/fnet	set2	25% 13CO2; 0.4 mol C4H10	87	0.00223107	0.00178735	0.0028009
f-/fnet	set2	25% 13CO2; 0.4 mol C4H10	88	0.00224917	0.00180404	0.00283504
f-/fnet	set2	25% 13CO2; 0.4 mol C4H10	89	0.00226336	0.00181914	0.0028556
f-/fnet	set2	25% 13CO2; 0.4 mol C4H10	90	0.00227488	0.00182908	0.00287214
f-/fnet	set2	25% 13CO2; 0.4 mol C4H10	91	0.0022815	0.00183132	0.00288232
f-/fnet	set2	25% 13CO2; 0.4 mol C4H10	92	0.00228649	0.00183187	0.0028797
f-/fnet	set2	25% 13CO2; 0.4 mol C4H10	93	0.00228481	0.00183076	0.00286861
f-/fnet	set2	25% 13CO2; 0.4 mol C4H10	94	0.00228146	0.00182797	0.00285597
f-/fnet	set2	25% 13CO2; 0.4 mol C4H10	95	0.0022708	0.00181679	0.00283187
f-/fnet	set2	25% 13CO2; 0.4 mol C4H10	96	0.00225809	0.00180364	0.00279704
f-/fnet	set2	25% 13CO2; 0.4 mol C4H10	97	0.0022435	0.00178866	0.00275439
f-/fnet	set2	25% 13CO2; 0.4 mol C4H10	98	0.00222296	0.00177191	0.00270524
f-/fnet	set2	25% 13CO2; 0.4 mol C4H10	99	0.00219738	0.00175344	0.00265541
f-/fnet	set2	25% 13CO2; 0.4 mol C4H10	100	0.00216948	0.00173574	0.00259915
f-/fnet	set2	25% 13CO2; 0.4 mol C4H10	101	0.00214064	0.00172185	0.00256394
f-/fnet	set2	25% 13CO2; 0.4 mol C4H10	102	0.00211005	0.00170643	0.00252321
f-/fnet	set2	25% 13CO2; 0.4 mol C4H10	103	0.00207433	0.00168953	0.00246961
f-/fnet	set2	25% 13CO2; 0.4 mol C4H10	104	0.00203724	0.00167121	0.00241381
f-/fnet	set2	25% 13CO2; 0.4 mol C4H10	105	0.00199803	0.00165152	0.00235878
f-/fnet	set2	25% 13CO2; 0.4 mol C4H10	106	0.00195679	0.00163052	0.00231963
f-/fnet	set2	25% 13CO2; 0.4 mol C4H10	107	0.00191291	0.00160829	0.00226471
f-/fnet	set2	25% 13CO2; 0.4 mol C4H10	108	0.00186814	0.00157458	0.00220322
f-/fnet	set2	25% 13CO2; 0.4 mol C4H10	109	0.0018212	0.00152316	0.00213692
f-/fnet	set2	25% 13CO2; 0.4 mol C4H10	110	0.00177197	0.00147137	0.00207351
f-/fnet	set2	25% 13CO2; 0.4 mol C4H10	111	0.00172351	0.00142541	0.00201624
f-/fnet	set2	25% 13CO2; 0.4 mol C4H10	112	0.00167259	0.00136419	0.00197126
f-/fnet	set2	25% 13CO2; 0.4 mol C4H10	113	0.00161916	0.00130341	0.00191303
f-/fnet	set2	25% 13CO2; 0.4 mol C4H10	114	0.00156908	0.00124324	0.00186517
f-/fnet	set2	25% 13CO2; 0.4 mol C4H10	115	0.00151848	0.00117391	0.00181976
f-/fnet	set2	25% 13CO2; 0.4 mol C4H10	116	0.00146544	0.00110542	0.00177323
f-/fnet	set2	25% 13CO2; 0.4 mol C4H10	117	0.00141399	0.00103703	0.00172573
f-/fnet	set2	25% 13CO2; 0.4 mol C4H10	118	0.00136266	0.000970794	0.00168052
f-/fnet	set2	25% 13CO2; 0.4 mol C4H10	119	0.00131114	0.000906788	0.0016285
f-/fnet	set2	25% 13CO2; 0.4 mol C4H10	120	0.00126027	0.000846617	0.00158485
f-/fnet	set2	25% 13CO2; 0.4 mol C4H10	121	0.00120709	0.000790469	0.00152931
f-/fnet	set2	25% 13CO2; 0.4 mol C4H10	122	0.00115529	0.000736353	0.00147934
f-/fnet	set2	25% 13CO2; 0.4 mol C4H10	123	0.00110566	0.000682457	0.00142763
f-/fnet	set2	25% 13CO2; 0.4 mol C4H10	124	0.00105605	0.000630507	0.00138545
f-/fnet	set2	25% 13CO2; 0.4 mol C4H10	125	0.001009	0.000580736	0.00134353
f-/fnet	set2	25% 13CO2; 0.4 mol C4H10	126	0.000961764	0.000534073	0.00130185
f-/fnet	set2	25% 13CO2; 0.4 mol C4H10	127	0.000915144	0.000491367	0.00126651
f-/fnet	set2	25% 13CO2; 0.4 mol C4H10	128	0.000869539	0.000450483	0.00123107
f-/fnet	set2	25% 13CO2; 0.4 mol C4H10	129	0.000824924	0.000406691	0.00119071
f-/fnet	set2	25% 13CO2; 0.4 mol C4H10	130	0.000782237	0.000365041	0.00114803
f-/fnet	set2	25% 13CO2; 0.4 mol C4H10	131	0.00074019	0.000326261	0.00111455
f-/fnet	set2	25% 13CO2; 0.4 mol C4H10	132	0.000699135	0.000290779	0.00107431
f-/fnet	set2	25% 13CO2; 0.4 mol C4H10	133	0.000659233	0.000257123	0.00104039
f-/fnet	set2	25% 13CO2; 0.4 mol C4H10	134	0.000621556	0.000225229	0.00100667
f-/fnet	set2	25% 13CO2; 0.4 mol C4H10	135	0.000583791	0.00019503	0.000973223
f-/fnet	set2	25% 13CO2; 0.4 mol C4H10	136	0.000548079	0.00016646	0.000940072
f-/fnet	set2	25% 13CO2; 0.4 mol C4H10	137	0.000512846	0.00013945	0.00090726
f-/fnet	set2	25% 13CO2; 0.4 mol C4H10	138	0.000479064	0.000113934	0.000874821
f-/fnet	set2	25% 13CO2; 0.4 mol C4H10	139	0.000445232	8.9845e-05	0.000842788
f-/fnet	set2	25% 13CO2; 0.4 mol C4H10	140	0.000413733	6.71169e-05	0.000811191
f-/fnet	set2	25% 13CO2; 0.4 mol C4H10	141	0.000383129	4.56852e-05	0.000780056
f-/fnet	set2	25% 13CO2; 0.4 mol C4H10	142	0.000353536	2.54868e-05	0.000749406
f-/fnet	set2	25% 13CO2; 0.4 mol C4H10	143	0.000325023	6.46035e-06	0.000719264
f-/fnet	set2	25% 13CO2; 0.4 mol C4H10	144	0.000297693	-1.14539e-05	0.000689649
f-/fnet	set2	25% 13CO2; 0.4 mol C4H10	145	0.00027135	-2.83134e-05	0.000661031
f-/fnet	set2	25% 13CO2; 0.4 mol C4H10	146	0.000246308	-4.41741e-05	0.00063511
f-/fnet	set2	25% 13CO2; 0.4 mol C4H10	147	0.000222327	-5.90892e-05	0.000606578
f-/fnet	set2	25% 13CO2; 0.4 mol C4H10	148	0.0001991	-7.31103e-05	0.000578663
f-/fnet	set2	25% 13CO2; 0.4 mol C4H10	149	0.000177134	-8.62867e-05	0.000551372
f-/fnet	set2	25% 13CO2; 0.4 mol C4H10	150	0.000155695	-9.86653e-05	0.000524711
f-/fnet	set2	25% 13CO2; 0.4 mol C4H10	151	0.000135484	-0.000110304	0.000498683
f-/fnet	set2	25% 13CO2; 0.4 mol C4H10	152	0.000115443	-0.00012175	0.00047329
f-/fnet	set2	25% 13CO2; 0.4 mol C4H10	153	9.6336e-05	-0.000132454	0.000448834
f-/fnet	set2	25% 13CO2; 0.4 mol C4H10	154	7.82272e-05	-0.000142462	0.000425056
f-/fnet	set2	25% 13CO2; 0.4 mol C4H10	155	6.12731e-05	-0.000151819	0.000401879
f-/fnet	set2	25% 13CO2; 0.4 mol C4H10	156	4.52124e-05	-0.000160564	0.000379303
f-/fnet	set2	25% 13CO2; 0.4 mol C4H10	157	2.9824e-05	-0.000168737	0.000357322
f-/fnet	set2	25% 13CO2; 0.4 mol C4H10	158	1.49012e-05	-0.000176296	0.000335932
f-/fnet	set2	25% 13CO2; 0.4 mol C4H10	159	1.19677e-07	-0.000183122	0.000315129
f-/fnet	set2	25% 13CO2; 0.4 mol C4H10	160	-1.41208e-05	-0.00018952	0.000294905
f-/fnet	set2	25% 13CO2; 0.4 mol C4H10	161	-2.7328e-05	-0.000195517	0.000275254
f-/fnet	set2	25% 13CO2; 0.4 mol C4H10	162	-3.95311e-05	-0.000201138	0.000256167
f-/fnet	set2	25% 13CO2; 0.4 mol C4H10	163	-5.14385e-05	-0.000206404	0.000237638
f-/fnet	set2	25% 13CO2; 0.4 mol C4H10	164	-6.28236e-05	-0.000211339	0.000219655
f-/fnet	set2	25% 13CO2; 0.4 mol C4H10	165	-7.36678e-05	-0.000215963	0.000202212
f-/fnet	set2	25% 13CO2; 0.4 mol C4H10	166	-8.38759e-05	-0.000220295	0.000185296
f-/fnet	set2	25% 13CO2; 0.4 mol C4H10	167	-9.38293e-05	-0.000224353	0.0001689
f-/fnet	set2	25% 13CO2; 0.4 mol C4H10	168	-0.000103133	-0.000228155	0.000153011
f-/fnet	set2	25% 13CO2; 0.4 mol C4H10	169	-0.000111857	-0.000231717	0.00013762
f-/fnet	set2	25% 13CO2; 0.4 mol C4H10	170	-0.000120327	-0.000235053	0.000122716
f-/fnet	set2	25% 13CO2; 0.4 mol C4H10	171	-0.000128323	-0.000238119	0.000108287
f-/fnet	set2	25% 13CO2; 0.4 mol C4H10	172	-0.000135925	-0.000240923	9.43228e-05
f-/fnet	set2	25% 13CO2; 0.4 mol C4H10	173	-0.000143126	-0.000243735	8.08122e-05
f-/fnet	set2	25% 13CO2; 0.4 mol C4H10	174	-0.000150015	-0.000246382	6.77438e-05
f-/fnet	set2	25% 13CO2; 0.4 mol C4H10	175	-0.000156538	-0.000248823	5.51064e-05
f-/fnet	set2	25% 13CO2; 0.4 mol C4H10	176	-0.000162858	-0.000251077	4.36899e-05
f-/fnet	set2	25% 13CO2; 0.4 mol C4H10	177	-0.000168916	-0.000253189	3.29575e-05
f-/fnet	set2	25% 13CO2; 0.4 mol C4H10	178	-0.000174618	-0.000255167	2.25712e-05
f-/fnet	set2	25% 13CO2; 0.4 mol C4H10	179	-0.000179914	-0.00025702	1.25213e-05
f-/fnet	set2	25% 13CO2; 0.4 mol C4H10	180	-0.00018496	-0.000258756	2.79833e-06
f-/fnet	set2	25% 13CO2; 0.4 mol C4H10	181	-0.00018985	-0.000260382	-6.60714e-06
f-/fnet	set2	25% 13CO2; 0.4 mol C4H10	182	-0.000194594	-0.000261906	-1.57043e-05
f-/fnet	set2	25% 13CO2; 0.4 mol C4H10	183	-0.000199166	-0.000263334	-2.45023e-05
f-/fnet	set2	25% 13CO2; 0.4 mol C4H10	184	-0.000203433	-0.000264673	-3.301e-05
f-/fnet	set2	25% 13CO2; 0.4 mol C4H10	185	-0.000207457	-0.000265927	-4.12361e-05
f-/fnet	set2	25% 13CO2; 0.4 mol C4H10	186	-0.000211274	-0.000267102	-4.91892e-05
f-/fnet	set2	25% 13CO2; 0.4 mol C4H10	187	-0.000214899	-0.000268203	-5.68777e-05
f-/fnet	set2	25% 13CO2; 0.4 mol C4H10	188	-0.000218293	-0.000269236	-6.43098e-05
f-/fnet	set2	25% 13CO2; 0.4 mol C4H10	189	-0.000221542	-0.000270204	-7.14935e-05
f-/fnet	set2	25% 13CO2; 0.4 mol C4H10	190	-0.000224633	-0.000271112	-7.84366e-05
f-/fnet	set2	25% 13CO2; 0.4 mol C4H10	191	-0.000227619	-0.000271963	-8.51467e-05
f-/fnet	set2	25% 13CO2; 0.4 mol C4H10	192	-0.000230425	-0.000272761	-9.16314e-05
f-/fnet	set2	25% 13CO2; 0.4 mol C4H10	193	-0.000233057	-0.000273509	-9.78977e-05
f-/fnet	set2	25% 13CO2; 0.4 mol C4H10	194	-0.000235574	-0.000274211	-0.000103953
f-/fnet	set2	25% 13CO2; 0.4 mol C4H10	195	-0.00023802	-0.000274869	-0.000109804
f-/fnet	set2	25% 13CO2; 0.4 mol C4H10	196	-0.000240407	-0.000275487	-0.00011598
f-/fnet	set2	25% 13CO2; 0.4 mol C4H10	197	-0.000242686	-0.000276067	-0.00012198
f-/fnet	set2	25% 13CO2; 0.4 mol C4H10	198	-0.000244805	-0.000276611	-0.000127769
f-/fnet	set2	25% 13CO2; 0.4 mol C4H10	199	-0.000246804	-0.000277122	-0.000133352
f-/fnet	set2	25% 13CO2; 0.4 mol C4H10	200	-0.000248705	-0.000277602	-0.000138738
f-/fnet	set2	25% 13CO2; 0.4 mol C4H10	201	-0.000250501	-0.000278052	-0.000143932
f-/fnet	set2	25% 13CO2; 0.4 mol C4H10	202	-0.000252167	-0.000278475	-0.000148942
Butane_delta13C	set2	25% 13CO2; 0.4 mol C4H10	0	-25.2971	-26.8304	-23.8792
Butane_delta13C	set2	25% 13CO2; 0.4 mol C4H10	1	-25.2798	-26.7925	-23.8717
Butane_delta13C	set2	25% 13CO2; 0.4 mol C4H10	2	-25.2616	-26.7563	-23.8637
Butane_delta13C	set2	25% 13CO2; 0.4 mol C4H10	3	-25.2424	-26.7231	-23.8553
Butane_delta13C	set2	25% 13CO2; 0.4 mol C4H10	4	-25.2222	-26.6884	-23.8463
Butane_delta13C	set2	25% 13CO2; 0.4 mol C4H10	5	-25.201	-26.652	-23.8367
Butane_delta13C	set2	25% 13CO2; 0.4 mol C4H10	6	-25.1786	-26.6141	-23.8264
Butane_delta13C	set2	25% 13CO2; 0.4 mol C4H10	7	-25.1552	-26.5743	-23.8155
Butane_delta13C	set2	25% 13CO2; 0.4 mol C4H10	8	-25.1304	-26.5328	-23.803
Butane_delta13C	set2	25% 13CO2; 0.4 mol C4H10	9	-25.1045	-26.4893	-23.7843
Butane_delta13C	set2	25% 13CO2; 0.4 mol C4H10	10	-25.0771	-26.4439	-23.7638
Butane_delta13C	set2	25% 13CO2; 0.4 mol C4H10	11	-25.0484	-26.3952	-23.7436
Butane_delta13C	set2	25% 13CO2; 0.4 mol C4H10	12	-25.0182	-26.3469	-23.7215
Butane_delta13C	set2	25% 13CO2; 0.4 mol C4H10	13	-24.9864	-26.295	-23.6982
Butane_delta13C	set2	25% 13CO2; 0.4 mol C4H10	14	-24.953	-26.2481	-23.6736
Butane_delta13C	set2	25% 13CO2; 0.4 mol C4H10	15	-24.9179	-26.1842	-23.6477
Butane_delta13C	set2	25% 13CO2; 0.4 mol C4H10	16	-24.881	-26.1251	-23.6202
Butane_delta13C	set2	25% 13CO2; 0.4 mol C4H10	17	-24.8421	-26.0716	-23.5811
Butane_delta13C	set2	25% 13CO2; 0.4 mol C4H10	18	-24.8013	-26.0247	-23.5401
Butane_delta13C	set2	25% 13CO2; 0.4 mol C4H10	19	-24.7584	-25.9755	-23.497
Butane_delta13C	set2	25% 13CO2; 0.4 mol C4H10	20	-24.7133	-25.9237	-23.4522
Butane_delta13C	set2	25% 13CO2; 0.4 mol C4H10	21	-24.6659	-25.8638	-23.4117
Butane_delta13C	set2	25% 13CO2; 0.4 mol C4H10	22	-24.6161	-25.7956	-23.3692
Butane_delta13C	set2	25% 13CO2; 0.4 mol C4H10	23	-24.5638	-25.7474	-23.3244
Butane_delta13C	set2	25% 13CO2; 0.4 mol C4H10	24	-24.5088	-25.6883	-23.2804
Butane_delta13C	set2	25% 13CO2; 0.4 mol C4H10	25	-24.4511	-25.6218	-23.24
Butane_delta13C	set2	25% 13CO2; 0.4 mol C4H10	26	-24.3904	-25.5519	-23.1973
Butane_delta13C	set2	25% 13CO2; 0.4 mol C4H10	27	-24.3267	-25.4785	-23.1348
Butane_delta13C	set2	25% 13CO2; 0.4 mol C4H10	28	-24.2597	-25.4013	-23.0639
Butane_delta13C	set2	25% 13CO2; 0.4 mol C4H10	29	-24.1895	-25.3203	-23.0165
Butane_delta13C	set2	25% 13CO2; 0.4 mol C4H10	30	-24.1157	-25.2445	-22.9402
Butane_delta13C	set2	25% 13CO2; 0.4 mol C4H10	31	-24.0383	-25.1777	-22.8737
Butane_delta13C	set2	25% 13CO2; 0.4 mol C4H10	32	-23.957	-25.1069	-22.8084
Butane_delta13C	set2	25% 13CO2; 0.4 mol C4H10	33	-23.8717	-25.0301	-22.7304
Butane_delta13C	set2	25% 13CO2; 0.4 mol C4H10	34	-23.7823	-24.9524	-22.6534
Butane_delta13C	set2	25% 13CO2; 0.4 mol C4H10	35	-23.6884	-24.8682	-22.5699
Butane_delta13C	set2	25% 13CO2; 0.4 mol C4H10	36	-23.59	-24.779	-22.4724
Butane_delta13C	set2	25% 13CO2; 0.4 mol C4H10	37	-23.4869	-24.6846	-22.3703
Butane_delta13C	set2	25% 13CO2; 0.4 mol C4H10	38	-23.3787	-24.5706	-22.249
Butane_delta13C	set2	25% 13CO2; 0.4 mol C4H10	39	-23.2654	-24.457	-22.108
Butane_delta13C	set2	25% 13CO2; 0.4 mol C4H10	40	-23.1467	-24.3085	-21.9707
Butane_delta13C	set2	25% 13CO2; 0.4 mol C4H10	41	-23.0223	-24.2243	-21.8443
Butane_delta13C	set2	25% 13CO2; 0.4 mol C4H10	42	-22.8921	-24.121	-21.7126
Butane_delta13C	set2	25% 13CO2; 0.4 mol C4H10	43	-22.7558	-23.9811	-21.5756
Butane_delta13C	set2	25% 13CO2; 0.4 mol C4H10	44	-22.6132	-23.8532	-21.433
Butane_delta13C	set2	25% 13CO2; 0.4 mol C4H10	45	-22.464	-23.7063	-21.2799
Butane_delta13C	set2	25% 13CO2; 0.4 mol C4H10	46	-22.308	-23.5512	-21.0905
Butane_delta13C	set2	25% 13CO2; 0.4 mol C4H10	47	-22.1449	-23.3877	-20.8835
Butane_delta13C	set2	25% 13CO2; 0.4 mol C4H10	48	-21.9745	-23.2154	-20.7143
Butane_delta13C	set2	25% 13CO2; 0.4 mol C4H10	49	-21.7966	-23.034	-20.4746
Butane_delta13C	set2	25% 13CO2; 0.4 mol C4H10	50	-21.6108	-22.843	-20.2283
Butane_delta13C	set2	25% 13CO2; 0.4 mol C4H10	51	-21.4169	-22.6723	-19.9932
Butane_delta13C	set2	25% 13CO2; 0.4 mol C4H10	52	-21.2147	-22.5237	-19.7545
Butane_delta13C	set2	25% 13CO2; 0.4 mol C4H10	53	-21.0039	-22.3571	-19.5092
Butane_delta13C	set2	25% 13CO2; 0.4 mol C4H10	54	-20.7843	-22.1394	-19.264
Butane_delta13C	set2	25% 13CO2; 0.4 mol C4H10	55	-20.5555	-21.9386	-19.0192
Butane_delta13C	set2	25% 13CO2; 0.4 mol C4H10	56	-20.3175	-21.7331	-18.7668
Butane_delta13C	set2	25% 13CO2; 0.4 mol C4H10	57	-20.0699	-21.5064	-18.5067
Butane_delta13C	set2	25% 13CO2; 0.4 mol C4H10	58	-19.8125	-21.2894	-18.2389
Butane_delta13C	set2	25% 13CO2; 0.4 mol C4H10	59	-19.5451	-21.0547	-17.9631
Butane_delta13C	set2	25% 13CO2; 0.4 mol C4H10	60	-19.2675	-20.8003	-17.6795
Butane_delta13C	set2	25% 13CO2; 0.4 mol C4H10	61	-18.9796	-20.5314	-17.3878
Butane_delta13C	set2	25% 13CO2; 0.4 mol C4H10	62	-18.6811	-20.2527	-17.0882
Butane_delta13C	set2	25% 13CO2; 0.4 mol C4H10	63	-18.3719	-19.9649	-16.7466
Butane_delta13C	set2	25% 13CO2; 0.4 mol C4H10	64	-18.052	-19.6781	-16.3883
Butane_delta13C	set2	25% 13CO2; 0.4 mol C4H10	65	-17.7211	-19.378	-16.0381
Butane_delta13C	set2	25% 13CO2; 0.4 mol C4H10	66	-17.3792	-19.0592	-15.7048
Butane_delta13C	set2	25% 13CO2; 0.4 mol C4H10	67	-17.0263	-18.7146	-15.3577
Butane_delta13C	set2	25% 13CO2; 0.4 mol C4H10	68	-16.6624	-18.3806	-14.9869
Butane_delta13C	set2	25% 13CO2; 0.4 mol C4H10	69	-16.2874	-18.0159	-14.6328
Butane_delta13C	set2	25% 13CO2; 0.4 mol C4H10	70	-15.9014	-17.628	-14.2344
Butane_delta13C	set2	25% 13CO2; 0.4 mol C4H10	71	-15.5046	-17.224	-13.8483
Butane_delta13C	set2	25% 13CO2; 0.4 mol C4H10	72	-15.0969	-16.8038	-13.4459
Butane_delta13C	set2	25% 13CO2; 0.4 mol C4H10	73	-14.6787	-16.388	-13.037
Butane_delta13C	set2	25% 13CO2; 0.4 mol C4H10	74	-14.2501	-15.9651	-12.622
Butane_delta13C	set2	25% 13CO2; 0.4 mol C4H10	75	-13.8114	-15.471	-12.201
Butane_delta13C	set2	25% 13CO2; 0.4 mol C4H10	76	-13.3628	-14.9628	-11.7745
Butane_delta13C	set2	25% 13CO2; 0.4 mol C4H10	77	-12.9047	-14.4842	-11.3056
Butane_delta13C	set2	25% 13CO2; 0.4 mol C4H10	78	-12.4374	-13.9617	-10.8201
Butane_delta13C	set2	25% 13CO2; 0.4 mol C4H10	79	-11.9615	-13.421	-10.3469
Butane_delta13C	set2	25% 13CO2; 0.4 mol C4H10	80	-11.4774	-12.8789	-9.89501
Butane_delta13C	set2	25% 13CO2; 0.4 mol C4H10	81	-10.9856	-12.3666	-9.43932
Butane_delta13C	set2	25% 13CO2; 0.4 mol C4H10	82	-10.4866	-11.8451	-8.98016
Butane_delta13C	set2	25% 13CO2; 0.4 mol C4H10	83	-9.98101	-11.347	-8.51794
Butane_delta13C	set2	25% 13CO2; 0.4 mol C4H10	84	-9.46953	-10.8542	-8.05304
Butane_delta13C	set2	25% 13CO2; 0.4 mol C4H10	85	-8.95279	-10.3485	-7.55075
Butane_delta13C	set2	25% 13CO2; 0.4 mol C4H10	86	-8.43148	-9.83731	-7.01334
Butane_delta13C	set2	25% 13CO2; 0.4 mol C4H10	87	-7.90633	-9.31904	-6.49913
Butane_delta13C	set2	25% 13CO2; 0.4 mol C4H10	88	-7.37806	-8.80783	-5.96308
Butane_delta13C	set2	25% 13CO2; 0.4 mol C4H10	89	-6.84745	-8.3437	-5.40905
Butane_delta13C	set2	25% 13CO2; 0.4 mol C4H10	90	-6.31528	-7.77543	-4.83922
Butane_delta13C	set2	25% 13CO2; 0.4 mol C4H10	91	-5.78232	-7.24919	-4.29374
Butane_delta13C	set2	25% 13CO2; 0.4 mol C4H10	92	-5.24937	-6.78017	-3.71299
Butane_delta13C	set2	25% 13CO2; 0.4 mol C4H10	93	-4.71721	-6.28322	-3.13357
Butane_delta13C	set2	25% 13CO2; 0.4 mol C4H10	94	-4.18663	-5.76579	-2.56503
Butane_delta13C	set2	25% 13CO2; 0.4 mol C4H10	95	-3.6584	-5.25654	-1.99993
Butane_delta13C	set2	25% 13CO2; 0.4 mol C4H10	96	-3.13329	-4.80068	-1.43668
Butane_delta13C	set2	25% 13CO2; 0.4 mol C4H10	97	-2.61201	-4.22097	-0.857412
Butane_delta13C	set2	25% 13CO2; 0.4 mol C4H10	98	-2.09531	-3.74086	-0.316198
Butane_delta13C	set2	25% 13CO2; 0.4 mol C4H10	99	-1.58385	-3.27316	0.240342
Butane_delta13C	set2	25% 13CO2; 0.4 mol C4H10	100	-1.0783	-2.80773	0.763925
Butane_delta13C	set2	25% 13CO2; 0.4 mol C4H10	101	-0.579292	-2.34777	1.32947
Butane_delta13C	set2	25% 13CO2; 0.4 mol C4H10	102	-0.087399	-1.89098	1.85953
Butane_delta13C	set2	25% 13CO2; 0.4 mol C4H10	103	0.396825	-1.43449	2.35061
Butane_delta13C	set2	25% 13CO2; 0.4 mol C4H10	104	0.872874	-0.989428	2.85119
Butane_delta13C	set2	25% 13CO2; 0.4 mol C4H10	105	1.34028	-0.544222	3.35082
Butane_delta13C	set2	25% 13CO2; 0.4 mol C4H10	106	1.79863	-0.103551	3.84166
Butane_delta13C	set2	25% 13CO2; 0.4 mol C4H10	107	2.24753	0.32994	4.28252
Butane_delta13C	set2	25% 13CO2; 0.4 mol C4H10	108	2.68665	0.741576	4.70781
Butane_delta13C	set2	25% 13CO2; 0.4 mol C4H10	109	3.11571	1.15298	5.11772
Butane_delta13C	set2	25% 13CO2; 0.4 mol C4H10	110	3.53446	1.5469	5.51226
Butane_delta13C	set2	25% 13CO2; 0.4 mol C4H10	111	3.94268	1.93683	5.8915
Butane_delta13C	set2	25% 13CO2; 0.4 mol C4H10	112	4.34021	2.32256	6.25865
Butane_delta13C	set2	25% 13CO2; 0.4 mol C4H10	113	4.72694	2.70387	6.60994
Butane_delta13C	set2	25% 13CO2; 0.4 mol C4H10	114	5.10276	3.08056	6.95688
Butane_delta13C	set2	25% 13CO2; 0.4 mol C4H10	115	5.46764	3.45243	7.31185
Butane_delta13C	set2	25% 13CO2; 0.4 mol C4H10	116	5.82155	3.81932	7.66519
Butane_delta13C	set2	25% 13CO2; 0.4 mol C4H10	117	6.1645	4.18106	8.00226
Butane_delta13C	set2	25% 13CO2; 0.4 mol C4H10	118	6.49655	4.53748	8.31598
Butane_delta13C	set2	25% 13CO2; 0.4 mol C4H10	119	6.81776	4.88845	8.61031
Butane_delta13C	set2	25% 13CO2; 0.4 mol C4H10	120	7.12823	5.23383	8.88187
Butane_delta13C	set2	25% 13CO2; 0.4 mol C4H10	121	7.42808	5.57227	9.14903
Butane_delta13C	set2	25% 13CO2; 0.4 mol C4H10	122	7.71746	5.88655	9.4245
Butane_delta13C	set2	25% 13CO2; 0.4 mol C4H10	123	7.99653	6.20135	9.68741
Butane_delta13C	set2	25% 13CO2; 0.4 mol C4H10	124	8.26546	6.50007	9.93811
Butane_delta13C	set2	25% 13CO2; 0.4 mol C4H10	125	8.52445	6.79119	10.1559
Butane_delta13C	set2	25% 13CO2; 0.4 mol C4H10	126	8.77371	7.07471	10.3499
Butane_delta13C	set2	25% 13CO2; 0.4 mol C4H10	127	9.01344	7.35067	10.564
Butane_delta13C	set2	25% 13CO2; 0.4 mol C4H10	128	9.24388	7.61912	10.7419
Butane_delta13C	set2	25% 13CO2; 0.4 mol C4H10	129	9.46527	7.87583	10.9185
Butane_delta13C	set2	25% 13CO2; 0.4 mol C4H10	130	9.67783	8.10174	11.1054
Butane_delta13C	set2	25% 13CO2; 0.4 mol C4H10	131	9.88182	8.34089	11.263
Butane_delta13C	set2	25% 13CO2; 0.4 mol C4H10	132	10.0775	8.54987	11.4319
Butane_delta13C	set2	25% 13CO2; 0.4 mol C4H10	133	10.2651	8.7505	11.6021
Butane_delta13C	set2	25% 13CO2; 0.4 mol C4H10	134	10.4448	8.94421	11.7713
Butane_delta13C	set2	25% 13CO2; 0.4 mol C4H10	135	10.617	9.13114	11.9364
Butane_delta13C	set2	25% 13CO2; 0.4 mol C4H10	136	10.7819	9.31145	12.0937
Butane_delta13C	set2	25% 13CO2; 0.4 mol C4H10	137	10.9397	9.51417	12.22
Butane_delta13C	set2	25% 13CO2; 0.4 mol C4H10	138	11.0907	9.70706	12.3763
Butane_delta13C	set2	25% 13CO2; 0.4 mol C4H10	139	11.2351	9.90521	12.496
Butane_delta13C	set2	25% 13CO2; 0.4 mol C4H10	140	11.3731	10.0856	12.6363
Butane_delta13C	set2	25% 13CO2; 0.4 mol C4H10	141	11.5051	10.2077	12.7722
Butane_delta13C	set2	25% 13CO2; 0.4 mol C4H10	142	11.6312	10.2948	12.9215
Butane_delta13C	set2	25% 13CO2; 0.4 mol C4H10	143	11.7516	10.4362	13.0673
Butane_delta13C	set2	25% 13CO2; 0.4 mol C4H10	144	11.8666	10.5382	13.1957
Butane_delta13C	set2	25% 13CO2; 0.4 mol C4H10	145	11.9764	10.6311	13.3318
Butane_delta13C	set2	25% 13CO2; 0.4 mol C4H10	146	12.0812	10.7442	13.4616
Butane_delta13C	set2	25% 13CO2; 0.4 mol C4H10	147	12.1811	10.8158	13.5773
Butane_delta13C	set2	25% 13CO2; 0.4 mol C4H10	148	12.2765	10.8838	13.6939
Butane_delta13C	set2	25% 13CO2; 0.4 mol C4H10	149	12.3675	10.9465	13.8172
Butane_delta13C	set2	25% 13CO2; 0.4 mol C4H10	150	12.4543	11.0033	13.9248
Butane_delta13C	set2	25% 13CO2; 0.4 mol C4H10	151	12.537	11.0669	14.0265
Butane_delta13C	set2	25% 13CO2; 0.4 mol C4H10	152	12.6158	11.1228	14.1236
Butane_delta13C	set2	25% 13CO2; 0.4 mol C4H10	153	12.691	11.1662	14.2301
Butane_delta13C	set2	25% 13CO2; 0.4 mol C4H10	154	12.7626	11.1894	14.3328
Butane_delta13C	set2	25% 13CO2; 0.4 mol C4H10	155	12.8308	11.2111	14.4499
Butane_delta13C	set2	25% 13CO2; 0.4 mol C4H10	156	12.8958	11.2312	14.545
Butane_delta13C	set2	25% 13CO2; 0.4 mol C4H10	157	12.9577	11.2552	14.6317
Butane_delta13C	set2	25% 13CO2; 0.4 mol C4H10	158	13.0167	11.292	14.7249
Butane_delta13C	set2	25% 13CO2; 0.4 mol C4H10	159	13.0728	11.3268	14.8157
Butane_delta13C	set2	25% 13CO2; 0.4 mol C4H10	160	13.1263	11.3597	14.9029
Butane_delta13C	set2	25% 13CO2; 0.4 mol C4H10	161	13.1772	11.383	14.9865
Butane_delta13C	set2	25% 13CO2; 0.4 mol C4H10	162	13.2256	11.3973	15.0666
Butane_delta13C	set2	25% 13CO2; 0.4 mol C4H10	163	13.2717	11.4105	15.1434
Butane_delta13C	set2	25% 13CO2; 0.4 mol C4H10	164	13.3156	11.4229	15.2171
Butane_delta13C	set2	25% 13CO2; 0.4 mol C4H10	165	13.3574	11.4344	15.2853
Butane_delta13C	set2	25% 13CO2; 0.4 mol C4H10	166	13.3971	11.4452	15.345
Butane_delta13C	set2	25% 13CO2; 0.4 mol C4H10	167	13.435	11.4552	15.402
Butane_delta13C	set2	25% 13CO2; 0.4 mol C4H10	168	13.471	11.4645	15.4565
Butane_delta13C	set2	25% 13CO2; 0.4 mol C4H10	169	13.5052	11.4733	15.5086
Butane_delta13C	set2	25% 13CO2; 0.4 mol C4H10	170	13.5378	11.4814	15.5829
Butane_delta13C	set2	25% 13CO2; 0.4 mol C4H10	171	13.5688	11.4889	15.6529
Butane_delta13C	set2	25% 13CO2; 0.4 mol C4H10	172	13.5983	11.496	15.7051
Butane_delta13C	set2	25% 13CO2; 0.4 mol C4H10	173	13.6263	11.5026	15.755
Butane_delta13C	set2	25% 13CO2; 0.4 mol C4H10	174	13.653	11.5087	15.8065
Butane_delta13C	set2	25% 13CO2; 0.4 mol C4H10	175	13.6784	11.5144	15.8628
Butane_delta13C	set2	25% 13CO2; 0.4 mol C4H10	176	13.7025	11.5275	15.9196
Butane_delta13C	set2	25% 13CO2; 0.4 mol C4H10	177	13.7255	11.5404	15.9788
Butane_delta13C	set2	25% 13CO2; 0.4 mol C4H10	178	13.7473	11.5525	16.0358
Butane_delta13C	set2	25% 13CO2; 0.4 mol C4H10	179	13.768	11.5639	16.0907
Butane_delta13C	set2	25% 13CO2; 0.4 mol C4H10	180	13.7878	11.5746	16.1436
Butane_delta13C	set2	25% 13CO2; 0.4 mol C4H10	181	13.8066	11.5847	16.1944
Butane_delta13C	set2	25% 13CO2; 0.4 mol C4H10	182	13.8244	11.5942	16.2434
Butane_delta13C	set2	25% 13CO2; 0.4 mol C4H10	183	13.8414	11.6032	16.2905
Butane_delta13C	set2	25% 13CO2; 0.4 mol C4H10	184	13.8575	11.6117	16.3359
Butane_delta13C	set2	25% 13CO2; 0.4 mol C4H10	185	13.8729	11.6197	16.3795
Butane_delta13C	set2	25% 13CO2; 0.4 mol C4H10	186	13.8875	11.6272	16.4103
Butane_delta13C	set2	25% 13CO2; 0.4 mol C4H10	187	13.9014	11.6342	16.4341
Butane_delta13C	set2	25% 13CO2; 0.4 mol C4H10	188	13.9146	11.6409	16.4568
Butane_delta13C	set2	25% 13CO2; 0.4 mol C4H10	189	13.9271	11.6472	16.4786
Butane_delta13C	set2	25% 13CO2; 0.4 mol C4H10	190	13.9391	11.6531	16.5164
Butane_delta13C	set2	25% 13CO2; 0.4 mol C4H10	191	13.9504	11.6587	16.5584
Butane_delta13C	set2	25% 13CO2; 0.4 mol C4H10	192	13.9612	11.6639	16.5989
Butane_delta13C	set2	25% 13CO2; 0.4 mol C4H10	193	13.9715	11.6689	16.638
Butane_delta13C	set2	25% 13CO2; 0.4 mol C4H10	194	13.9812	11.6735	16.6756
Butane_delta13C	set2	25% 13CO2; 0.4 mol C4H10	195	13.9905	11.6779	16.7119
Butane_delta13C	set2	25% 13CO2; 0.4 mol C4H10	196	13.9993	11.682	16.7469
Butane_delta13C	set2	25% 13CO2; 0.4 mol C4H10	197	14.0077	11.6859	16.7806
Butane_delta13C	set2	25% 13CO2; 0.4 mol C4H10	198	14.0157	11.6896	16.813
Butane_delta13C	set2	25% 13CO2; 0.4 mol C4H10	199	14.0233	11.693	16.8419
Butane_delta13C	set2	25% 13CO2; 0.4 mol C4H10	200	14.0305	11.6963	16.8662
Butane_delta13C	set2	25% 13CO2; 0.4 mol C4H10	201	14.0373	11.6994	16.8896
Butane_delta13C	set2	25% 13CO2; 0.4 mol C4H10	202	14.0438	11.7022	16.9106
f-/fnet	set3	50% 13CO2; 0.4 mol C4H10	0	-5.26336e-05	-5.52865e-05	-4.66863e-05
f-/fnet	set3	50% 13CO2; 0.4 mol C4H10	1	-5.39765e-05	-5.69256e-05	-4.74437e-05
f-/fnet	set3	50% 13CO2; 0.4 mol C4H10	2	-5.5215e-05	-5.85537e-05	-4.80533e-05
f-/fnet	set3	50% 13CO2; 0.4 mol C4H10	3	-5.63656e-05	-6.01175e-05	-4.85073e-05
f-/fnet	set3	50% 13CO2; 0.4 mol C4H10	4	-5.74015e-05	-6.16042e-05	-4.87971e-05
f-/fnet	set3	50% 13CO2; 0.4 mol C4H10	5	-5.83179e-05	-6.30107e-05	-4.89135e-05
f-/fnet	set3	50% 13CO2; 0.4 mol C4H10	6	-5.91173e-05	-6.4334e-05	-4.88398e-05
f-/fnet	set3	50% 13CO2; 0.4 mol C4H10	7	-5.97799e-05	-6.557e-05	-4.85628e-05
f-/fnet	set3	50% 13CO2; 0.4 mol C4H10	8	-6.03069e-05	-6.67146e-05	-4.81171e-05
f-/fnet	set3	50% 13CO2; 0.4 mol C4H10	9	-6.0695e-05	-6.77625e-05	-4.74299e-05
f-/fnet	set3	50% 13CO2; 0.4 mol C4H10	10	-6.09295e-05	-6.87082e-05	-4.65094e-05
f-/fnet	set3	50% 13CO2; 0.4 mol C4H10	11	-6.10029e-05	-6.9545e-05	-4.53401e-05
f-/fnet	set3	50% 13CO2; 0.4 mol C4H10	12	-6.09008e-05	-7.02658e-05	-4.39059e-05
f-/fnet	set3	50% 13CO2; 0.4 mol C4H10	13	-6.06032e-05	-7.08621e-05	-4.2189e-05
f-/fnet	set3	50% 13CO2; 0.4 mol C4H10	14	-6.00759e-05	-7.13246e-05	-4.01703e-05
f-/fnet	set3	50% 13CO2; 0.4 mol C4H10	15	-5.9336e-05	-7.16428e-05	-3.78291e-05
f-/fnet	set3	50% 13CO2; 0.4 mol C4H10	16	-5.83876e-05	-7.18051e-05	-3.51433e-05
f-/fnet	set3	50% 13CO2; 0.4 mol C4H10	17	-5.71573e-05	-7.17981e-05	-3.2089e-05
f-/fnet	set3	50% 13CO2; 0.4 mol C4H10	18	-5.56375e-05	-7.16072e-05	-2.86407e-05
f-/fnet	set3	50% 13CO2; 0.4 mol C4H10	19	-5.3829e-05	-7.12524e-05	-2.47708e-05
f-/fnet	set3	50% 13CO2; 0.4 mol C4H10	20	-5.17154e-05	-7.07058e-05	-2.04501e-05
f-/fnet	set3	50% 13CO2; 0.4 mol C4H10	21	-4.92135e-05	-6.99299e-05	-1.5647e-05
f-/fnet	set3	50% 13CO2; 0.4 mol C4H10	22	-4.62658e-05	-6.89028e-05	-1.02471e-05
f-/fnet	set3	50% 13CO2; 0.4 mol C4H10	23	-4.29368e-05	-6.76001e-05	-4.25589e-06
f-/fnet	set3	50% 13CO2; 0.4 mol C4H10	24	-3.91409e-05	-6.59947e-05	2.34547e-06
f-/fnet	set3	50% 13CO2; 0.4 mol C4H10	25	-3.4843e-05	-6.40565e-05	9.59985e-06
f-/fnet	set3	50% 13CO2; 0.4 mol C4H10	26	-2.99835e-05	-6.17523e-05	1.75528e-05
f-/fnet	set3	50% 13CO2; 0.4 mol C4H10	27	-2.45336e-05	-5.90451e-05	2.62527e-05
f-/fnet	set3	50% 13CO2; 0.4 mol C4H10	28	-1.84103e-05	-5.5894e-05	3.57113e-05
f-/fnet	set3	50% 13CO2; 0.4 mol C4H10	29	-1.16884e-05	-5.22539e-05	4.59429e-05
f-/fnet	set3	50% 13CO2; 0.4 mol C4H10	30	-4.21127e-06	-4.8075e-05	5.70652e-05
f-/fnet	set3	50% 13CO2; 0.4 mol C4H10	31	4.14449e-06	-4.33023e-05	6.9136e-05
f-/fnet	set3	50% 13CO2; 0.4 mol C4H10	32	1.33942e-05	-3.7875e-05	8.24627e-05
f-/fnet	set3	50% 13CO2; 0.4 mol C4H10	33	2.3577e-05	-3.17266e-05	9.71053e-05
f-/fnet	set3	50% 13CO2; 0.4 mol C4H10	34	3.47152e-05	-2.47838e-05	0.000112725
f-/fnet	set3	50% 13CO2; 0.4 mol C4H10	35	4.72433e-05	-1.69661e-05	0.000129364
f-/fnet	set3	50% 13CO2; 0.4 mol C4H10	36	6.06447e-05	-8.18569e-06	0.000147255
f-/fnet	set3	50% 13CO2; 0.4 mol C4H10	37	7.53462e-05	1.65384e-06	0.000166613
f-/fnet	set3	50% 13CO2; 0.4 mol C4H10	38	9.17591e-05	1.26575e-05	0.000187903
f-/fnet	set3	50% 13CO2; 0.4 mol C4H10	39	0.000109473	2.49395e-05	0.000210346
f-/fnet	set3	50% 13CO2; 0.4 mol C4H10	40	0.000128906	3.93811e-05	0.000234814
f-/fnet	set3	50% 13CO2; 0.4 mol C4H10	41	0.000150233	5.55328e-05	0.000261815
f-/fnet	set3	50% 13CO2; 0.4 mol C4H10	42	0.000172874	7.35649e-05	0.000290765
f-/fnet	set3	50% 13CO2; 0.4 mol C4H10	43	0.000198006	9.36635e-05	0.000321274
f-/fnet	set3	50% 13CO2; 0.4 mol C4H10	44	0.000225371	0.000116029	0.000352896
f-/fnet	set3	50% 13CO2; 0.4 mol C4H10	45	0.000254927	0.000140597	0.000386527
f-/fnet	set3	50% 13CO2; 0.4 mol C4H10	46	0.000286927	0.000166382	0.000422227
f-/fnet	set3	50% 13CO2; 0.4 mol C4H10	47	0.00032118	0.000195807	0.000460052
f-/fnet	set3	50% 13CO2; 0.4 mol C4H10	48	0.000357666	0.000226874	0.000500046
f-/fnet	set3	50% 13CO2; 0.4 mol C4H10	49	0.000396585	0.000260917	0.000542243
f-/fnet	set3	50% 13CO2; 0.4 mol C4H10	50	0.000439429	0.000296905	0.00058666
f-/fnet	set3	50% 13CO2; 0.4 mol C4H10	51	0.00048508	0.000334776	0.000633303
f-/fnet	set3	50% 13CO2; 0.4 mol C4H10	52	0.000533442	0.000375779	0.000682155
f-/fnet	set3	50% 13CO2; 0.4 mol C4H10	53	0.000585036	0.000421948	0.000734675
f-/fnet	set3	50% 13CO2; 0.4 mol C4H10	54	0.000640531	0.000471714	0.000792753
f-/fnet	set3	50% 13CO2; 0.4 mol C4H10	55	0.000699299	0.000527293	0.000855626
f-/fnet	set3	50% 13CO2; 0.4 mol C4H10	56	0.000760086	0.000583845	0.000919916
f-/fnet	set3	50% 13CO2; 0.4 mol C4H10	57	0.000825239	0.000641601	0.000987551
f-/fnet	set3	50% 13CO2; 0.4 mol C4H10	58	0.000893956	0.000705065	0.00105939
f-/fnet	set3	50% 13CO2; 0.4 mol C4H10	59	0.0009642	0.000775863	0.00113163
f-/fnet	set3	50% 13CO2; 0.4 mol C4H10	60	0.00103779	0.000843141	0.001215
f-/fnet	set3	50% 13CO2; 0.4 mol C4H10	61	0.00111315	0.000921689	0.00130226
f-/fnet	set3	50% 13CO2; 0.4 mol C4H10	62	0.00119225	0.000994663	0.00139316
f-/fnet	set3	50% 13CO2; 0.4 mol C4H10	63	0.0012718	0.00107704	0.00148332
f-/fnet	set3	50% 13CO2; 0.4 mol C4H10	64	0.00135182	0.00116575	0.00157805
f-/fnet	set3	50% 13CO2; 0.4 mol C4H10	65	0.00143467	0.00125072	0.00167597
f-/fnet	set3	50% 13CO2; 0.4 mol C4H10	66	0.00151767	0.00132715	0.00178104
f-/fnet	set3	50% 13CO2; 0.4 mol C4H10	67	0.0015998	0.0014157	0.00188943
f-/fnet	set3	50% 13CO2; 0.4 mol C4H10	68	0.00168193	0.00148288	0.00198704
f-/fnet	set3	50% 13CO2; 0.4 mol C4H10	69	0.00176106	0.00155355	0.00208389
f-/fnet	set3	50% 13CO2; 0.4 mol C4H10	70	0.00183545	0.00161435	0.00217974
f-/fnet	set3	50% 13CO2; 0.4 mol C4H10	71	0.00190892	0.00166803	0.00226193
f-/fnet	set3	50% 13CO2; 0.4 mol C4H10	72	0.0019782	0.00172196	0.00233098
f-/fnet	set3	50% 13CO2; 0.4 mol C4H10	73	0.00204153	0.00176691	0.0024141
f-/fnet	set3	50% 13CO2; 0.4 mol C4H10	74	0.00209886	0.00180975	0.00249385
f-/fnet	set3	50% 13CO2; 0.4 mol C4H10	75	0.00214938	0.0018491	0.00256418
f-/fnet	set3	50% 13CO2; 0.4 mol C4H10	76	0.00219365	0.00188384	0.00262302
f-/fnet	set3	50% 13CO2; 0.4 mol C4H10	77	0.00222716	0.00191361	0.00266867
f-/fnet	set3	50% 13CO2; 0.4 mol C4H10	78	0.00225315	0.0019381	0.00270014
f-/fnet	set3	50% 13CO2; 0.4 mol C4H10	79	0.00227016	0.00195567	0.0027176
f-/fnet	set3	50% 13CO2; 0.4 mol C4H10	80	0.00228006	0.00196582	0.00271301
f-/fnet	set3	50% 13CO2; 0.4 mol C4H10	81	0.0022795	0.00196731	0.00270849
f-/fnet	set3	50% 13CO2; 0.4 mol C4H10	82	0.00226825	0.00196375	0.0026822
f-/fnet	set3	50% 13CO2; 0.4 mol C4H10	83	0.00224832	0.001954	0.00264802
f-/fnet	set3	50% 13CO2; 0.4 mol C4H10	84	0.00221948	0.00193522	0.00261037
f-/fnet	set3	50% 13CO2; 0.4 mol C4H10	85	0.00218176	0.00190843	0.00254244
f-/fnet	set3	50% 13CO2; 0.4 mol C4H10	86	0.00213663	0.00186987	0.0024624
f-/fnet	set3	50% 13CO2; 0.4 mol C4H10	87	0.00208222	0.00182511	0.0023725
f-/fnet	set3	50% 13CO2; 0.4 mol C4H10	88	0.00202111	0.0017773	0.00230432
f-/fnet	set3	50% 13CO2; 0.4 mol C4H10	89	0.00195668	0.0017247	0.00222705
f-/fnet	set3	50% 13CO2; 0.4 mol C4H10	90	0.00188889	0.00166778	0.00213197
f-/fnet	set3	50% 13CO2; 0.4 mol C4H10	91	0.0018159	0.00160711	0.00205284
f-/fnet	set3	50% 13CO2; 0.4 mol C4H10	92	0.00173972	0.00153662	0.0019628
f-/fnet	set3	50% 13CO2; 0.4 mol C4H10	93	0.00165935	0.00145638	0.00187645
f-/fnet	set3	50% 13CO2; 0.4 mol C4H10	94	0.00157903	0.00137493	0.00179726
f-/fnet	set3	50% 13CO2; 0.4 mol C4H10	95	0.00149786	0.00128507	0.00171688
f-/fnet	set3	50% 13CO2; 0.4 mol C4H10	96	0.00141566	0.00120136	0.00163495
f-/fnet	set3	50% 13CO2; 0.4 mol C4H10	97	0.0013352	0.00112181	0.0015522
f-/fnet	set3	50% 13CO2; 0.4 mol C4H10	98	0.00125535	0.00103409	0.0014693
f-/fnet	set3	50% 13CO2; 0.4 mol C4H10	99	0.00117719	0.000951033	0.00138955
f-/fnet	set3	50% 13CO2; 0.4 mol C4H10	100	0.00110053	0.00087419	0.00131532
f-/fnet	set3	50% 13CO2; 0.4 mol C4H10	101	0.00102666	0.000800598	0.00123748
f-/fnet	set3	50% 13CO2; 0.4 mol C4H10	102	0.00095453	0.000726641	0.00117021
f-/fnet	set3	50% 13CO2; 0.4 mol C4H10	103	0.000888169	0.000654592	0.00109963
f-/fnet	set3	50% 13CO2; 0.4 mol C4H10	104	0.000822198	0.000589965	0.00103083
f-/fnet	set3	50% 13CO2; 0.4 mol C4H10	105	0.000759393	0.000530539	0.000972333
f-/fnet	set3	50% 13CO2; 0.4 mol C4H10	106	0.000699033	0.000475285	0.0009066
f-/fnet	set3	50% 13CO2; 0.4 mol C4H10	107	0.000642341	0.000423016	0.000851561
f-/fnet	set3	50% 13CO2; 0.4 mol C4H10	108	0.000588224	0.000374649	0.000787671
f-/fnet	set3	50% 13CO2; 0.4 mol C4H10	109	0.000538159	0.000329307	0.00073848
f-/fnet	set3	50% 13CO2; 0.4 mol C4H10	110	0.000489158	0.000287355	0.000691023
f-/fnet	set3	50% 13CO2; 0.4 mol C4H10	111	0.000443311	0.000248885	0.000645351
f-/fnet	set3	50% 13CO2; 0.4 mol C4H10	112	0.000400722	0.00021366	0.000601497
f-/fnet	set3	50% 13CO2; 0.4 mol C4H10	113	0.000361056	0.000181447	0.000559478
f-/fnet	set3	50% 13CO2; 0.4 mol C4H10	114	0.000323881	0.000152024	0.000516638
f-/fnet	set3	50% 13CO2; 0.4 mol C4H10	115	0.000288495	0.000125177	0.000477795
f-/fnet	set3	50% 13CO2; 0.4 mol C4H10	116	0.000256143	0.000100703	0.000441404
f-/fnet	set3	50% 13CO2; 0.4 mol C4H10	117	0.000225722	7.84122e-05	0.000406746
f-/fnet	set3	50% 13CO2; 0.4 mol C4H10	118	0.000197541	5.84729e-05	0.00037379
f-/fnet	set3	50% 13CO2; 0.4 mol C4H10	119	0.000171422	4.05918e-05	0.000342499
f-/fnet	set3	50% 13CO2; 0.4 mol C4H10	120	0.000147313	2.42648e-05	0.000312126
f-/fnet	set3	50% 13CO2; 0.4 mol C4H10	121	0.000124715	9.36589e-06	0.000281913
f-/fnet	set3	50% 13CO2; 0.4 mol C4H10	122	0.000103818	-4.2225e-06	0.000253542
f-/fnet	set3	50% 13CO2; 0.4 mol C4H10	123	8.44535e-05	-1.66096e-05	0.000226928
f-/fnet	set3	50% 13CO2; 0.4 mol C4H10	124	6.66472e-05	-2.78965e-05	0.000201984
f-/fnet	set3	50% 13CO2; 0.4 mol C4H10	125	5.01688e-05	-3.83294e-05	0.00017884
f-/fnet	set3	50% 13CO2; 0.4 mol C4H10	126	3.5e-05	-4.78718e-05	0.000157887
f-/fnet	set3	50% 13CO2; 0.4 mol C4H10	127	2.09241e-05	-5.6536e-05	0.000138205
f-/fnet	set3	50% 13CO2; 0.4 mol C4H10	128	7.91089e-06	-6.44007e-05	0.00011973
f-/fnet	set3	50% 13CO2; 0.4 mol C4H10	129	-4.17771e-06	-7.15379e-05	0.000102399
f-/fnet	set3	50% 13CO2; 0.4 mol C4H10	130	-1.5138e-05	-7.80136e-05	8.61526e-05
f-/fnet	set3	50% 13CO2; 0.4 mol C4H10	131	-2.53265e-05	-8.38882e-05	7.09314e-05
f-/fnet	set3	50% 13CO2; 0.4 mol C4H10	132	-3.45766e-05	-8.92168e-05	5.66784e-05
f-/fnet	set3	50% 13CO2; 0.4 mol C4H10	133	-4.31083e-05	-9.40495e-05	4.33389e-05
f-/fnet	set3	50% 13CO2; 0.4 mol C4H10	134	-5.10703e-05	-9.84321e-05	3.086e-05
f-/fnet	set3	50% 13CO2; 0.4 mol C4H10	135	-5.83353e-05	-0.000102406	1.91914e-05
f-/fnet	set3	50% 13CO2; 0.4 mol C4H10	136	-6.49964e-05	-0.00010601	8.28467e-06
f-/fnet	set3	50% 13CO2; 0.4 mol C4H10	137	-7.1124e-05	-0.000109278	-1.90611e-06
f-/fnet	set3	50% 13CO2; 0.4 mol C4H10	138	-7.67921e-05	-0.000112241	-1.14247e-05
f-/fnet	set3	50% 13CO2; 0.4 mol C4H10	139	-8.20177e-05	-0.000114928	-2.03127e-05
f-/fnet	set3	50% 13CO2; 0.4 mol C4H10	140	-8.67874e-05	-0.000117365	-2.86094e-05
f-/fnet	set3	50% 13CO2; 0.4 mol C4H10	141	-9.11959e-05	-0.000119594	-3.63521e-05
f-/fnet	set3	50% 13CO2; 0.4 mol C4H10	142	-9.52041e-05	-0.000121643	-4.35762e-05
f-/fnet	set3	50% 13CO2; 0.4 mol C4H10	143	-9.89366e-05	-0.000123448	-5.03147e-05
f-/fnet	set3	50% 13CO2; 0.4 mol C4H10	144	-0.000102395	-0.000125048	-5.65991e-05
f-/fnet	set3	50% 13CO2; 0.4 mol C4H10	145	-0.000105531	-0.00012655	-6.24588e-05
f-/fnet	set3	50% 13CO2; 0.4 mol C4H10	146	-0.000108415	-0.000127967	-6.79218e-05
f-/fnet	set3	50% 13CO2; 0.4 mol C4H10	147	-0.000111079	-0.000129193	-7.30139e-05
f-/fnet	set3	50% 13CO2; 0.4 mol C4H10	148	-0.000113582	-0.000130279	-7.77598e-05
f-/fnet	set3	50% 13CO2; 0.4 mol C4H10	149	-0.000115832	-0.000131274	-8.21825e-05
f-/fnet	set3	50% 13CO2; 0.4 mol C4H10	150	-0.000117956	-0.000132199	-8.63035e-05
f-/fnet	set3	50% 13CO2; 0.4 mol C4H10	151	-0.000119882	-0.000133038	-9.0143e-05
f-/fnet	set3	50% 13CO2; 0.4 mol C4H10	152	-0.000121636	-0.000133802	-9.37199e-05
f-/fnet	set3	50% 13CO2; 0.4 mol C4H10	153	-0.000123244	-0.000134496	-9.7052e-05
f-/fnet	set3	50% 13CO2; 0.4 mol C4H10	154	-0.000124731	-0.000135128	-0.000100156
f-/fnet	set3	50% 13CO2; 0.4 mol C4H10	155	-0.000126106	-0.000135703	-0.000103047
f-/fnet	set3	50% 13CO2; 0.4 mol C4H10	156	-0.000127378	-0.000136227	-0.000105739
f-/fnet	set3	50% 13CO2; 0.4 mol C4H10	157	-0.000128527	-0.000136704	-0.000108247
f-/fnet	set3	50% 13CO2; 0.4 mol C4H10	158	-0.000129577	-0.000137139	-0.000110583
f-/fnet	set3	50% 13CO2; 0.4 mol C4H10	159	-0.000130565	-0.000137536	-0.000112758
f-/fnet	set3	50% 13CO2; 0.4 mol C4H10	160	-0.000131469	-0.000137898	-0.000114784
f-/fnet	set3	50% 13CO2; 0.4 mol C4H10	161	-0.000132294	-0.000138237	-0.000116671
f-/fnet	set3	50% 13CO2; 0.4 mol C4H10	162	-0.000133056	-0.000138556	-0.000118428
f-/fnet	set3	50% 13CO2; 0.4 mol C4H10	163	-0.000133758	-0.000138847	-0.000120064
f-/fnet	set3	50% 13CO2; 0.4 mol C4H10	164	-0.000134414	-0.000139114	-0.000121588
f-/fnet	set3	50% 13CO2; 0.4 mol C4H10	165	-0.000135024	-0.000139357	-0.000123008
f-/fnet	set3	50% 13CO2; 0.4 mol C4H10	166	-0.000135582	-0.00013958	-0.00012433
f-/fnet	set3	50% 13CO2; 0.4 mol C4H10	167	-0.000136089	-0.000139784	-0.000125562
f-/fnet	set3	50% 13CO2; 0.4 mol C4H10	168	-0.000136558	-0.000139972	-0.000126709
f-/fnet	set3	50% 13CO2; 0.4 mol C4H10	169	-0.00013699	-0.000140152	-0.000127778
f-/fnet	set3	50% 13CO2; 0.4 mol C4H10	170	-0.000137393	-0.000140302	-0.000128773
f-/fnet	set3	50% 13CO2; 0.4 mol C4H10	171	-0.000137758	-0.000140447	-0.000129701
f-/fnet	set3	50% 13CO2; 0.4 mol C4H10	172	-0.000138094	-0.000140581	-0.000130565
f-/fnet	set3	50% 13CO2; 0.4 mol C4H10	173	-0.0001384	-0.000140705	-0.000131326
f-/fnet	set3	50% 13CO2; 0.4 mol C4H10	174	-0.00013869	-0.000140821	-0.000132025
f-/fnet	set3	50% 13CO2; 0.4 mol C4H10	175	-0.000138955	-0.000140924	-0.000132677
f-/fnet	set3	50% 13CO2; 0.4 mol C4H10	176	-0.000139202	-0.000141021	-0.000133284
f-/fnet	set3	50% 13CO2; 0.4 mol C4H10	177	-0.000139433	-0.000141111	-0.000133873
f-/fnet	set3	50% 13CO2; 0.4 mol C4H10	178	-0.000139637	-0.000141209	-0.000134455
f-/fnet	set3	50% 13CO2; 0.4 mol C4H10	179	-0.000139834	-0.000141282	-0.000134936
f-/fnet	set3	50% 13CO2; 0.4 mol C4H10	180	-0.000140014	-0.000141358	-0.000135386
f-/fnet	set3	50% 13CO2; 0.4 mol C4H10	181	-0.00014018	-0.00014142	-0.000135853
f-/fnet	set3	50% 13CO2; 0.4 mol C4H10	182	-0.000140333	-0.000141478	-0.000136314
f-/fnet	set3	50% 13CO2; 0.4 mol C4H10	183	-0.00014048	-0.000141533	-0.000136745
f-/fnet	set3	50% 13CO2; 0.4 mol C4H10	184	-0.00014061	-0.000141588	-0.000137146
f-/fnet	set3	50% 13CO2; 0.4 mol C4H10	185	-0.000140736	-0.000141639	-0.000137521
f-/fnet	set3	50% 13CO2; 0.4 mol C4H10	186	-0.000140844	-0.000141687	-0.000137865
f-/fnet	set3	50% 13CO2; 0.4 mol C4H10	187	-0.000140955	-0.000141732	-0.000138132
f-/fnet	set3	50% 13CO2; 0.4 mol C4H10	188	-0.000141051	-0.000141785	-0.000138381
f-/fnet	set3	50% 13CO2; 0.4 mol C4H10	189	-0.000141143	-0.000141842	-0.000138615
f-/fnet	set3	50% 13CO2; 0.4 mol C4H10	190	-0.00014123	-0.000141888	-0.000138833
f-/fnet	set3	50% 13CO2; 0.4 mol C4H10	191	-0.000141306	-0.000141924	-0.000139038
f-/fnet	set3	50% 13CO2; 0.4 mol C4H10	192	-0.000141383	-0.000141959	-0.000139229
f-/fnet	set3	50% 13CO2; 0.4 mol C4H10	193	-0.000141452	-0.000141991	-0.000139408
f-/fnet	set3	50% 13CO2; 0.4 mol C4H10	194	-0.000141519	-0.000142029	-0.000139582
f-/fnet	set3	50% 13CO2; 0.4 mol C4H10	195	-0.000141581	-0.000142066	-0.000139787
f-/fnet	set3	50% 13CO2; 0.4 mol C4H10	196	-0.000141642	-0.000142101	-0.000139979
f-/fnet	set3	50% 13CO2; 0.4 mol C4H10	197	-0.000141695	-0.000142134	-0.000140159
f-/fnet	set3	50% 13CO2; 0.4 mol C4H10	198	-0.000141748	-0.000142166	-0.000140327
f-/fnet	set3	50% 13CO2; 0.4 mol C4H10	199	-0.000141796	-0.000142196	-0.000140485
f-/fnet	set3	50% 13CO2; 0.4 mol C4H10	200	-0.000141839	-0.000142224	-0.000140618
f-/fnet	set3	50% 13CO2; 0.4 mol C4H10	201	-0.00014188	-0.000142251	-0.000140725
f-/fnet	set3	50% 13CO2; 0.4 mol C4H10	202	-0.000141919	-0.000142279	-0.000140823
Butane_delta13C	set3	50% 13CO2; 0.4 mol C4H10	0	-24.2055	-25.3839	-22.9782
Butane_delta13C	set3	50% 13CO2; 0.4 mol C4H10	1	-24.201	-25.3806	-22.9755
Butane_delta13C	set3	50% 13CO2; 0.4 mol C4H10	2	-24.1961	-25.3769	-22.9726
Butane_delta13C	set3	50% 13CO2; 0.4 mol C4H10	3	-24.1907	-25.3729	-22.9694
Butane_delta13C	set3	50% 13CO2; 0.4 mol C4H10	4	-24.1849	-25.3685	-22.9659
Butane_delta13C	set3	50% 13CO2; 0.4 mol C4H10	5	-24.1785	-25.3637	-22.9612
Butane_delta13C	set3	50% 13CO2; 0.4 mol C4H10	6	-24.1716	-25.3584	-22.9559
Butane_delta13C	set3	50% 13CO2; 0.4 mol C4H10	7	-24.164	-25.3526	-22.9502
Butane_delta13C	set3	50% 13CO2; 0.4 mol C4H10	8	-24.1558	-25.3462	-22.944
Butane_delta13C	set3	50% 13CO2; 0.4 mol C4H10	9	-24.1468	-25.3392	-22.9371
Butane_delta13C	set3	50% 13CO2; 0.4 mol C4H10	10	-24.137	-25.3315	-22.9296
Butane_delta13C	set3	50% 13CO2; 0.4 mol C4H10	11	-24.1264	-25.3192	-22.9215
Butane_delta13C	set3	50% 13CO2; 0.4 mol C4H10	12	-24.1148	-25.293	-22.9125
Butane_delta13C	set3	50% 13CO2; 0.4 mol C4H10	13	-24.1022	-25.2677	-22.9027
Butane_delta13C	set3	50% 13CO2; 0.4 mol C4H10	14	-24.0884	-25.2534	-22.892
Butane_delta13C	set3	50% 13CO2; 0.4 mol C4H10	15	-24.0734	-25.2378	-22.8842
Butane_delta13C	set3	50% 13CO2; 0.4 mol C4H10	16	-24.0571	-25.2207	-22.8756
Butane_delta13C	set3	50% 13CO2; 0.4 mol C4H10	17	-24.0393	-25.1941	-22.8661
Butane_delta13C	set3	50% 13CO2; 0.4 mol C4H10	18	-24.0199	-25.155	-22.8556
Butane_delta13C	set3	50% 13CO2; 0.4 mol C4H10	19	-23.9988	-25.113	-22.8332
Butane_delta13C	set3	50% 13CO2; 0.4 mol C4H10	20	-23.9759	-25.0678	-22.807
Butane_delta13C	set3	50% 13CO2; 0.4 mol C4H10	21	-23.9508	-25.0192	-22.7834
Butane_delta13C	set3	50% 13CO2; 0.4 mol C4H10	22	-23.9236	-24.967	-22.7616
Butane_delta13C	set3	50% 13CO2; 0.4 mol C4H10	23	-23.8939	-24.9108	-22.7377
Butane_delta13C	set3	50% 13CO2; 0.4 mol C4H10	24	-23.8616	-24.8655	-22.7117
Butane_delta13C	set3	50% 13CO2; 0.4 mol C4H10	25	-23.8264	-24.8278	-22.6832
Butane_delta13C	set3	50% 13CO2; 0.4 mol C4H10	26	-23.7881	-24.7867	-22.6521
Butane_delta13C	set3	50% 13CO2; 0.4 mol C4H10	27	-23.7464	-24.742	-22.6181
Butane_delta13C	set3	50% 13CO2; 0.4 mol C4H10	28	-23.7011	-24.6933	-22.581
Butane_delta13C	set3	50% 13CO2; 0.4 mol C4H10	29	-23.6517	-24.6404	-22.5405
Butane_delta13C	set3	50% 13CO2; 0.4 mol C4H10	30	-23.598	-24.5827	-22.4963
Butane_delta13C	set3	50% 13CO2; 0.4 mol C4H10	31	-23.5395	-24.52	-22.448
Butane_delta13C	set3	50% 13CO2; 0.4 mol C4H10	32	-23.4759	-24.4517	-22.3953
Butane_delta13C	set3	50% 13CO2; 0.4 mol C4H10	33	-23.4068	-24.377	-22.3377
Butane_delta13C	set3	50% 13CO2; 0.4 mol C4H10	34	-23.3316	-24.278	-22.2749
Butane_delta13C	set3	50% 13CO2; 0.4 mol C4H10	35	-23.2498	-24.1806	-22.1859
Butane_delta13C	set3	50% 13CO2; 0.4 mol C4H10	36	-23.161	-24.0909	-22.0877
Butane_delta13C	set3	50% 13CO2; 0.4 mol C4H10	37	-23.0645	-23.9911	-21.9815
Butane_delta13C	set3	50% 13CO2; 0.4 mol C4H10	38	-22.9596	-23.8873	-21.8953
Butane_delta13C	set3	50% 13CO2; 0.4 mol C4H10	39	-22.8458	-23.7721	-21.7581
Butane_delta13C	set3	50% 13CO2; 0.4 mol C4H10	40	-22.7223	-23.6458	-21.6089
Butane_delta13C	set3	50% 13CO2; 0.4 mol C4H10	41	-22.5882	-23.5045	-21.4644
Butane_delta13C	set3	50% 13CO2; 0.4 mol C4H10	42	-22.4428	-23.3632	-21.2899
Butane_delta13C	set3	50% 13CO2; 0.4 mol C4H10	43	-22.2852	-23.2346	-21.1132
Butane_delta13C	set3	50% 13CO2; 0.4 mol C4H10	44	-22.1145	-23.082	-20.9592
Butane_delta13C	set3	50% 13CO2; 0.4 mol C4H10	45	-21.9296	-22.9083	-20.7542
Butane_delta13C	set3	50% 13CO2; 0.4 mol C4H10	46	-21.7295	-22.7162	-20.5258
Butane_delta13C	set3	50% 13CO2; 0.4 mol C4H10	47	-21.5131	-22.5136	-20.281
Butane_delta13C	set3	50% 13CO2; 0.4 mol C4H10	48	-21.2792	-22.3325	-20.0187
Butane_delta13C	set3	50% 13CO2; 0.4 mol C4H10	49	-21.0267	-22.1322	-19.749
Butane_delta13C	set3	50% 13CO2; 0.4 mol C4H10	50	-20.7542	-21.8885	-19.4391
Butane_delta13C	set3	50% 13CO2; 0.4 mol C4H10	51	-20.4605	-21.615	-19.117
Butane_delta13C	set3	50% 13CO2; 0.4 mol C4H10	52	-20.1442	-21.3811	-18.7746
Butane_delta13C	set3	50% 13CO2; 0.4 mol C4H10	53	-19.804	-21.0303	-18.4096
Butane_delta13C	set3	50% 13CO2; 0.4 mol C4H10	54	-19.4383	-20.6413	-18.0208
Butane_delta13C	set3	50% 13CO2; 0.4 mol C4H10	55	-19.0459	-20.257	-17.5754
Butane_delta13C	set3	50% 13CO2; 0.4 mol C4H10	56	-18.6254	-19.8824	-17.1061
Butane_delta13C	set3	50% 13CO2; 0.4 mol C4H10	57	-18.1753	-19.4772	-16.6291
Butane_delta13C	set3	50% 13CO2; 0.4 mol C4H10	58	-17.6943	-19.0667	-16.1244
Butane_delta13C	set3	50% 13CO2; 0.4 mol C4H10	59	-17.1812	-18.608	-15.5663
Butane_delta13C	set3	50% 13CO2; 0.4 mol C4H10	60	-16.6347	-18.1198	-15.0054
Butane_delta13C	set3	50% 13CO2; 0.4 mol C4H10	61	-16.0539	-17.5349	-14.3917
Butane_delta13C	set3	50% 13CO2; 0.4 mol C4H10	62	-15.4376	-16.9838	-13.7503
Butane_delta13C	set3	50% 13CO2; 0.4 mol C4H10	63	-14.7852	-16.3978	-13.1162
Butane_delta13C	set3	50% 13CO2; 0.4 mol C4H10	64	-14.0962	-15.7694	-12.3888
Butane_delta13C	set3	50% 13CO2; 0.4 mol C4H10	65	-13.3701	-15.0971	-11.6456
Butane_delta13C	set3	50% 13CO2; 0.4 mol C4H10	66	-12.607	-14.3798	-10.8873
Butane_delta13C	set3	50% 13CO2; 0.4 mol C4H10	67	-11.807	-13.5746	-10.0864
Butane_delta13C	set3	50% 13CO2; 0.4 mol C4H10	68	-10.9708	-12.7412	-9.25279
Butane_delta13C	set3	50% 13CO2; 0.4 mol C4H10	69	-10.0991	-11.8765	-8.39357
Butane_delta13C	set3	50% 13CO2; 0.4 mol C4H10	70	-9.19334	-10.9793	-7.47646
Butane_delta13C	set3	50% 13CO2; 0.4 mol C4H10	71	-8.2551	-10.0465	-6.4642
Butane_delta13C	set3	50% 13CO2; 0.4 mol C4H10	72	-7.28642	-9.07834	-5.44748
Butane_delta13C	set3	50% 13CO2; 0.4 mol C4H10	73	-6.28972	-8.053	-4.47034
Butane_delta13C	set3	50% 13CO2; 0.4 mol C4H10	74	-5.26778	-7.00448	-3.48468
Butane_delta13C	set3	50% 13CO2; 0.4 mol C4H10	75	-4.22372	-5.93618	-2.48756
Butane_delta13C	set3	50% 13CO2; 0.4 mol C4H10	76	-3.16098	-4.86746	-1.41113
Butane_delta13C	set3	50% 13CO2; 0.4 mol C4H10	77	-2.08329	-3.75974	-0.248634
Butane_delta13C	set3	50% 13CO2; 0.4 mol C4H10	78	-0.994589	-2.64892	0.816836
Butane_delta13C	set3	50% 13CO2; 0.4 mol C4H10	79	0.101016	-1.56251	1.87785
Butane_delta13C	set3	50% 13CO2; 0.4 mol C4H10	80	1.1993	-0.495163	3.03782
Butane_delta13C	set3	50% 13CO2; 0.4 mol C4H10	81	2.29601	0.588	4.19171
Butane_delta13C	set3	50% 13CO2; 0.4 mol C4H10	82	3.38692	1.67203	5.34867
Butane_delta13C	set3	50% 13CO2; 0.4 mol C4H10	83	4.46786	2.74854	6.53315
Butane_delta13C	set3	50% 13CO2; 0.4 mol C4H10	84	5.53487	3.8085	7.68693
Butane_delta13C	set3	50% 13CO2; 0.4 mol C4H10	85	6.58416	4.84271	8.80528
Butane_delta13C	set3	50% 13CO2; 0.4 mol C4H10	86	7.61223	5.78434	9.8459
Butane_delta13C	set3	50% 13CO2; 0.4 mol C4H10	87	8.61585	6.83515	10.8461
Butane_delta13C	set3	50% 13CO2; 0.4 mol C4H10	88	9.59217	7.73191	11.8098
Butane_delta13C	set3	50% 13CO2; 0.4 mol C4H10	89	10.5387	8.65059	12.7349
Butane_delta13C	set3	50% 13CO2; 0.4 mol C4H10	90	11.4533	9.63998	13.6359
Butane_delta13C	set3	50% 13CO2; 0.4 mol C4H10	91	12.3342	10.5262	14.5153
Butane_delta13C	set3	50% 13CO2; 0.4 mol C4H10	92	13.18	11.388	15.3489
Butane_delta13C	set3	50% 13CO2; 0.4 mol C4H10	93	13.9899	12.2238	16.1299
Butane_delta13C	set3	50% 13CO2; 0.4 mol C4H10	94	14.763	13.0323	16.8784
Butane_delta13C	set3	50% 13CO2; 0.4 mol C4H10	95	15.4992	13.7775	17.5752
Butane_delta13C	set3	50% 13CO2; 0.4 mol C4H10	96	16.1983	14.4867	18.2278
Butane_delta13C	set3	50% 13CO2; 0.4 mol C4H10	97	16.8607	15.1643	18.8376
Butane_delta13C	set3	50% 13CO2; 0.4 mol C4H10	98	17.4869	15.7951	19.356
Butane_delta13C	set3	50% 13CO2; 0.4 mol C4H10	99	18.0775	16.3952	19.9093
Butane_delta13C	set3	50% 13CO2; 0.4 mol C4H10	100	18.6335	16.9652	20.3437
Butane_delta13C	set3	50% 13CO2; 0.4 mol C4H10	101	19.1558	17.5215	20.8106
Butane_delta13C	set3	50% 13CO2; 0.4 mol C4H10	102	19.6457	18.0596	21.2605
Butane_delta13C	set3	50% 13CO2; 0.4 mol C4H10	103	20.1044	18.5722	21.6766
Butane_delta13C	set3	50% 13CO2; 0.4 mol C4H10	104	20.5332	19.0596	22.0474
Butane_delta13C	set3	50% 13CO2; 0.4 mol C4H10	105	20.9335	19.5129	22.4145
Butane_delta13C	set3	50% 13CO2; 0.4 mol C4H10	106	21.3067	19.8955	22.7244
Butane_delta13C	set3	50% 13CO2; 0.4 mol C4H10	107	21.6542	20.2542	23.0308
Butane_delta13C	set3	50% 13CO2; 0.4 mol C4H10	108	21.9773	20.59	23.3158
Butane_delta13C	set3	50% 13CO2; 0.4 mol C4H10	109	22.2774	20.9042	23.608
Butane_delta13C	set3	50% 13CO2; 0.4 mol C4H10	110	22.556	21.1978	23.8572
Butane_delta13C	set3	50% 13CO2; 0.4 mol C4H10	111	22.8142	21.5026	24.094
Butane_delta13C	set3	50% 13CO2; 0.4 mol C4H10	112	23.0535	21.7879	24.3087
Butane_delta13C	set3	50% 13CO2; 0.4 mol C4H10	113	23.2749	21.9936	24.5044
Butane_delta13C	set3	50% 13CO2; 0.4 mol C4H10	114	23.4797	22.247	24.6835
Butane_delta13C	set3	50% 13CO2; 0.4 mol C4H10	115	23.6691	22.4467	24.8463
Butane_delta13C	set3	50% 13CO2; 0.4 mol C4H10	116	23.8439	22.6522	24.9972
Butane_delta13C	set3	50% 13CO2; 0.4 mol C4H10	117	24.0054	22.8267	25.1341
Butane_delta13C	set3	50% 13CO2; 0.4 mol C4H10	118	24.1544	22.9727	25.2737
Butane_delta13C	set3	50% 13CO2; 0.4 mol C4H10	119	24.2918	23.1076	25.4272
Butane_delta13C	set3	50% 13CO2; 0.4 mol C4H10	120	24.4185	23.2545	25.5689
Butane_delta13C	set3	50% 13CO2; 0.4 mol C4H10	121	24.5352	23.3633	25.6996
Butane_delta13C	set3	50% 13CO2; 0.4 mol C4H10	122	24.6427	23.4812	25.8342
Butane_delta13C	set3	50% 13CO2; 0.4 mol C4H10	123	24.7417	23.5948	25.9309
Butane_delta13C	set3	50% 13CO2; 0.4 mol C4H10	124	24.8328	23.6988	26.0416
Butane_delta13C	set3	50% 13CO2; 0.4 mol C4H10	125	24.9167	23.7542	26.1507
Butane_delta13C	set3	50% 13CO2; 0.4 mol C4H10	126	24.9939	23.8229	26.2518
Butane_delta13C	set3	50% 13CO2; 0.4 mol C4H10	127	25.0649	23.8976	26.3403
Butane_delta13C	set3	50% 13CO2; 0.4 mol C4H10	128	25.1302	23.9551	26.4102
Butane_delta13C	set3	50% 13CO2; 0.4 mol C4H10	129	25.1902	23.9992	26.4875
Butane_delta13C	set3	50% 13CO2; 0.4 mol C4H10	130	25.2454	24.038	26.5588
Butane_delta13C	set3	50% 13CO2; 0.4 mol C4H10	131	25.2961	24.0758	26.6246
Butane_delta13C	set3	50% 13CO2; 0.4 mol C4H10	132	25.3427	24.1153	26.6853
Butane_delta13C	set3	50% 13CO2; 0.4 mol C4H10	133	25.3855	24.1365	26.7377
Butane_delta13C	set3	50% 13CO2; 0.4 mol C4H10	134	25.4248	24.1636	26.7864
Butane_delta13C	set3	50% 13CO2; 0.4 mol C4H10	135	25.461	24.1851	26.8406
Butane_delta13C	set3	50% 13CO2; 0.4 mol C4H10	136	25.4942	24.1948	26.8845
Butane_delta13C	set3	50% 13CO2; 0.4 mol C4H10	137	25.5247	24.2035	26.9249
Butane_delta13C	set3	50% 13CO2; 0.4 mol C4H10	138	25.5527	24.2113	26.9622
Butane_delta13C	set3	50% 13CO2; 0.4 mol C4H10	139	25.5784	24.2183	26.9966
Butane_delta13C	set3	50% 13CO2; 0.4 mol C4H10	140	25.602	24.2359	27.0252
Butane_delta13C	set3	50% 13CO2; 0.4 mol C4H10	141	25.6237	24.257	27.0574
Butane_delta13C	set3	50% 13CO2; 0.4 mol C4H10	142	25.6436	24.2764	27.0843
Butane_delta13C	set3	50% 13CO2; 0.4 mol C4H10	143	25.6619	24.2943	27.1091
Butane_delta13C	set3	50% 13CO2; 0.4 mol C4H10	144	25.6787	24.3107	27.1319
Butane_delta13C	set3	50% 13CO2; 0.4 mol C4H10	145	25.6941	24.3251	27.1529
Butane_delta13C	set3	50% 13CO2; 0.4 mol C4H10	146	25.7083	24.3317	27.1722
Butane_delta13C	set3	50% 13CO2; 0.4 mol C4H10	147	25.7213	24.3376	27.19
Butane_delta13C	set3	50% 13CO2; 0.4 mol C4H10	148	25.7332	24.343	27.2064
Butane_delta13C	set3	50% 13CO2; 0.4 mol C4H10	149	25.7442	24.3479	27.2215
Butane_delta13C	set3	50% 13CO2; 0.4 mol C4H10	150	25.7542	24.3524	27.2354
Butane_delta13C	set3	50% 13CO2; 0.4 mol C4H10	151	25.7634	24.3564	27.2482
Butane_delta13C	set3	50% 13CO2; 0.4 mol C4H10	152	25.7719	24.36	27.26
Butane_delta13C	set3	50% 13CO2; 0.4 mol C4H10	153	25.7797	24.3633	27.2709
Butane_delta13C	set3	50% 13CO2; 0.4 mol C4H10	154	25.7868	24.3663	27.2809
Butane_delta13C	set3	50% 13CO2; 0.4 mol C4H10	155	25.7934	24.3726	27.2901
Butane_delta13C	set3	50% 13CO2; 0.4 mol C4H10	156	25.7994	24.3789	27.2985
Butane_delta13C	set3	50% 13CO2; 0.4 mol C4H10	157	25.8049	24.3848	27.3063
Butane_delta13C	set3	50% 13CO2; 0.4 mol C4H10	158	25.81	24.3903	27.3135
Butane_delta13C	set3	50% 13CO2; 0.4 mol C4H10	159	25.8146	24.3953	27.3201
Butane_delta13C	set3	50% 13CO2; 0.4 mol C4H10	160	25.8189	24.3999	27.3262
Butane_delta13C	set3	50% 13CO2; 0.4 mol C4H10	161	25.8228	24.4041	27.3318
Butane_delta13C	set3	50% 13CO2; 0.4 mol C4H10	162	25.8264	24.408	27.3369
Butane_delta13C	set3	50% 13CO2; 0.4 mol C4H10	163	25.8297	24.4116	27.3417
Butane_delta13C	set3	50% 13CO2; 0.4 mol C4H10	164	25.8328	24.4149	27.346
Butane_delta13C	set3	50% 13CO2; 0.4 mol C4H10	165	25.8356	24.4179	27.3501
Butane_delta13C	set3	50% 13CO2; 0.4 mol C4H10	166	25.8381	24.4207	27.3538
Butane_delta13C	set3	50% 13CO2; 0.4 mol C4H10	167	25.8405	24.4233	27.3572
Butane_delta13C	set3	50% 13CO2; 0.4 mol C4H10	168	25.8426	24.4252	27.3603
Butane_delta13C	set3	50% 13CO2; 0.4 mol C4H10	169	25.8446	24.4262	27.3632
Butane_delta13C	set3	50% 13CO2; 0.4 mol C4H10	170	25.8464	24.4271	27.3658
Butane_delta13C	set3	50% 13CO2; 0.4 mol C4H10	171	25.8481	24.4279	27.3683
Butane_delta13C	set3	50% 13CO2; 0.4 mol C4H10	172	25.8496	24.4286	27.3705
Butane_delta13C	set3	50% 13CO2; 0.4 mol C4H10	173	25.8511	24.4293	27.3726
Butane_delta13C	set3	50% 13CO2; 0.4 mol C4H10	174	25.8523	24.4299	27.3745
Butane_delta13C	set3	50% 13CO2; 0.4 mol C4H10	175	25.8535	24.4304	27.3762
Butane_delta13C	set3	50% 13CO2; 0.4 mol C4H10	176	25.8546	24.4309	27.3778
Butane_delta13C	set3	50% 13CO2; 0.4 mol C4H10	177	25.8556	24.4314	27.3793
Butane_delta13C	set3	50% 13CO2; 0.4 mol C4H10	178	25.8565	24.4318	27.3807
Butane_delta13C	set3	50% 13CO2; 0.4 mol C4H10	179	25.8574	24.4322	27.3819
Butane_delta13C	set3	50% 13CO2; 0.4 mol C4H10	180	25.8582	24.4325	27.3831
Butane_delta13C	set3	50% 13CO2; 0.4 mol C4H10	181	25.8589	24.4328	27.3842
Butane_delta13C	set3	50% 13CO2; 0.4 mol C4H10	182	25.8595	24.4331	27.3851
Butane_delta13C	set3	50% 13CO2; 0.4 mol C4H10	183	25.8601	24.4333	27.386
Butane_delta13C	set3	50% 13CO2; 0.4 mol C4H10	184	25.8607	24.4336	27.3869
Butane_delta13C	set3	50% 13CO2; 0.4 mol C4H10	185	25.8612	24.4338	27.3876
Butane_delta13C	set3	50% 13CO2; 0.4 mol C4H10	186	25.8617	24.434	27.3883
Butane_delta13C	set3	50% 13CO2; 0.4 mol C4H10	187	25.8621	24.4342	27.389
Butane_delta13C	set3	50% 13CO2; 0.4 mol C4H10	188	25.8625	24.4343	27.3896
Butane_delta13C	set3	50% 13CO2; 0.4 mol C4H10	189	25.8628	24.4345	27.3901
Butane_delta13C	set3	50% 13CO2; 0.4 mol C4H10	190	25.8632	24.4346	27.3906
Butane_delta13C	set3	50% 13CO2; 0.4 mol C4H10	191	25.8635	24.4347	27.3911
Butane_delta13C	set3	50% 13CO2; 0.4 mol C4H10	192	25.8638	24.4348	27.3915
Butane_delta13C	set3	50% 13CO2; 0.4 mol C4H10	193	25.864	24.4349	27.3919
Butane_delta13C	set3	50% 13CO2; 0.4 mol C4H10	194	25.8643	24.435	27.3923
Butane_delta13C	set3	50% 13CO2; 0.4 mol C4H10	195	25.8645	24.4351	27.3926
Butane_delta13C	set3	50% 13CO2; 0.4 mol C4H10	196	25.8647	24.4352	27.3929
Butane_delta13C	set3	50% 13CO2; 0.4 mol C4H10	197	25.8649	24.4352	27.3932
Butane_delta13C	set3	50% 13CO2; 0.4 mol C4H10	198	25.865	24.4353	27.3935
Butane_delta13C	set3	50% 13CO2; 0.4 mol C4H10	199	25.8652	24.4353	27.3937
Butane_delta13C	set3	50% 13CO2; 0.4 mol C4H10	200	25.8653	24.4354	27.3939
Butane_delta13C	set3	50% 13CO2; 0.4 mol C4H10	201	25.8655	24.4354	27.3941
Butane_delta13C	set3	50% 13CO2; 0.4 mol C4H10	202	25.8656	24.4355	27.3943
f-/fnet	set4	75% 13CO2; 0.4 mol C4H10	0	-2.63731e-05	-3.19318e-05	-1.71876e-05
f-/fnet	set4	75% 13CO2; 0.4 mol C4H10	1	-2.63965e-05	-3.2539e-05	-1.64284e-05
f-/fnet	set4	75% 13CO2; 0.4 mol C4H10	2	-2.6291e-05	-3.30469e-05	-1.54829e-05
f-/fnet	set4	75% 13CO2; 0.4 mol C4H10	3	-2.60466e-05	-3.34494e-05	-1.43409e-05
f-/fnet	set4	75% 13CO2; 0.4 mol C4H10	4	-2.56416e-05	-3.37401e-05	-1.29916e-05
f-/fnet	set4	75% 13CO2; 0.4 mol C4H10	5	-2.50728e-05	-3.39117e-05	-1.14234e-05
f-/fnet	set4	75% 13CO2; 0.4 mol C4H10	6	-2.43227e-05	-3.3947e-05	-9.62409e-06
f-/fnet	set4	75% 13CO2; 0.4 mol C4H10	7	-2.33854e-05	-3.3835e-05	-7.58045e-06
f-/fnet	set4	75% 13CO2; 0.4 mol C4H10	8	-2.22295e-05	-3.35798e-05	-5.27865e-06
f-/fnet	set4	75% 13CO2; 0.4 mol C4H10	9	-2.08551e-05	-3.31705e-05	-2.70397e-06
f-/fnet	set4	75% 13CO2; 0.4 mol C4H10	10	-1.92413e-05	-3.25953e-05	1.59161e-07
f-/fnet	set4	75% 13CO2; 0.4 mol C4H10	11	-1.74043e-05	-3.18412e-05	3.32723e-06
f-/fnet	set4	75% 13CO2; 0.4 mol C4H10	12	-1.52914e-05	-3.08942e-05	6.81762e-06
f-/fnet	set4	75% 13CO2; 0.4 mol C4H10	13	-1.29388e-05	-2.97388e-05	1.06487e-05
f-/fnet	set4	75% 13CO2; 0.4 mol C4H10	14	-1.02696e-05	-2.83581e-05	1.48398e-05
f-/fnet	set4	75% 13CO2; 0.4 mol C4H10	15	-7.24534e-06	-2.67338e-05	1.94112e-05
f-/fnet	set4	75% 13CO2; 0.4 mol C4H10	16	-3.86882e-06	-2.4846e-05	2.43843e-05
f-/fnet	set4	75% 13CO2; 0.4 mol C4H10	17	-1.74673e-07	-2.26729e-05	2.97814e-05
f-/fnet	set4	75% 13CO2; 0.4 mol C4H10	18	3.92958e-06	-2.0191e-05	3.56259e-05
f-/fnet	set4	75% 13CO2; 0.4 mol C4H10	19	8.4304e-06	-1.73747e-05	4.19422e-05
f-/fnet	set4	75% 13CO2; 0.4 mol C4H10	20	1.33897e-05	-1.41963e-05	4.87559e-05
f-/fnet	set4	75% 13CO2; 0.4 mol C4H10	21	1.87761e-05	-1.07334e-05	5.60934e-05
f-/fnet	set4	75% 13CO2; 0.4 mol C4H10	22	2.4676e-05	-6.89887e-06	6.39821e-05
f-/fnet	set4	75% 13CO2; 0.4 mol C4H10	23	3.11618e-05	-2.63875e-06	7.24505e-05
f-/fnet	set4	75% 13CO2; 0.4 mol C4H10	24	3.81979e-05	2.13974e-06	8.15279e-05
f-/fnet	set4	75% 13CO2; 0.4 mol C4H10	25	4.57791e-05	7.51077e-06	9.12443e-05
f-/fnet	set4	75% 13CO2; 0.4 mol C4H10	26	5.40452e-05	1.34411e-05	0.000101631
f-/fnet	set4	75% 13CO2; 0.4 mol C4H10	27	6.30583e-05	1.99744e-05	0.000112719
f-/fnet	set4	75% 13CO2; 0.4 mol C4H10	28	7.28066e-05	2.71571e-05	0.000124541
f-/fnet	set4	75% 13CO2; 0.4 mol C4H10	29	8.32962e-05	3.50389e-05	0.000137128
f-/fnet	set4	75% 13CO2; 0.4 mol C4H10	30	9.46549e-05	4.36727e-05	0.000150515
f-/fnet	set4	75% 13CO2; 0.4 mol C4H10	31	0.000106801	5.31147e-05	0.000164732
f-/fnet	set4	75% 13CO2; 0.4 mol C4H10	32	0.000119921	6.34241e-05	0.000180047
f-/fnet	set4	75% 13CO2; 0.4 mol C4H10	33	0.000134151	7.46638e-05	0.000196889
f-/fnet	set4	75% 13CO2; 0.4 mol C4H10	34	0.000149289	8.71434e-05	0.000214774
f-/fnet	set4	75% 13CO2; 0.4 mol C4H10	35	0.000165564	0.000100932	0.000233744
f-/fnet	set4	75% 13CO2; 0.4 mol C4H10	36	0.000183135	0.000115953	0.000253835
f-/fnet	set4	75% 13CO2; 0.4 mol C4H10	37	0.000201741	0.000131761	0.000275084
f-/fnet	set4	75% 13CO2; 0.4 mol C4H10	38	0.000221655	0.000148217	0.000297524
f-/fnet	set4	75% 13CO2; 0.4 mol C4H10	39	0.000242753	0.000165959	0.000321529
f-/fnet	set4	75% 13CO2; 0.4 mol C4H10	40	0.000265175	0.000185305	0.000346097
f-/fnet	set4	75% 13CO2; 0.4 mol C4H10	41	0.000288927	0.0002066	0.00037228
f-/fnet	set4	75% 13CO2; 0.4 mol C4H10	42	0.000314079	0.000229596	0.000399753
f-/fnet	set4	75% 13CO2; 0.4 mol C4H10	43	0.000341222	0.000254748	0.000428525
f-/fnet	set4	75% 13CO2; 0.4 mol C4H10	44	0.000369795	0.000281778	0.000457958
f-/fnet	set4	75% 13CO2; 0.4 mol C4H10	45	0.000400196	0.000310485	0.000486192
f-/fnet	set4	75% 13CO2; 0.4 mol C4H10	46	0.000431519	0.000340326	0.000516523
f-/fnet	set4	75% 13CO2; 0.4 mol C4H10	47	0.000464879	0.000374179	0.00055046
f-/fnet	set4	75% 13CO2; 0.4 mol C4H10	48	0.000499554	0.000410323	0.000586816
f-/fnet	set4	75% 13CO2; 0.4 mol C4H10	49	0.000536353	0.000445361	0.0006249
f-/fnet	set4	75% 13CO2; 0.4 mol C4H10	50	0.000573929	0.000482833	0.000664711
f-/fnet	set4	75% 13CO2; 0.4 mol C4H10	51	0.000613863	0.000524661	0.000704179
f-/fnet	set4	75% 13CO2; 0.4 mol C4H10	52	0.000654296	0.000564644	0.000744767
f-/fnet	set4	75% 13CO2; 0.4 mol C4H10	53	0.000697575	0.000607909	0.000786936
f-/fnet	set4	75% 13CO2; 0.4 mol C4H10	54	0.000741253	0.000651424	0.000829946
f-/fnet	set4	75% 13CO2; 0.4 mol C4H10	55	0.00078593	0.000696616	0.000875452
f-/fnet	set4	75% 13CO2; 0.4 mol C4H10	56	0.000831933	0.000743392	0.000917886
f-/fnet	set4	75% 13CO2; 0.4 mol C4H10	57	0.000878853	0.000790092	0.000962463
f-/fnet	set4	75% 13CO2; 0.4 mol C4H10	58	0.000926931	0.000839593	0.0010081
f-/fnet	set4	75% 13CO2; 0.4 mol C4H10	59	0.000975067	0.000890207	0.00105742
f-/fnet	set4	75% 13CO2; 0.4 mol C4H10	60	0.00102422	0.000933858	0.00110827
f-/fnet	set4	75% 13CO2; 0.4 mol C4H10	61	0.00107305	0.000985844	0.00115881
f-/fnet	set4	75% 13CO2; 0.4 mol C4H10	62	0.00112082	0.00102959	0.00120609
f-/fnet	set4	75% 13CO2; 0.4 mol C4H10	63	0.00116841	0.00107183	0.00126014
f-/fnet	set4	75% 13CO2; 0.4 mol C4H10	64	0.00121568	0.00111101	0.00131559
f-/fnet	set4	75% 13CO2; 0.4 mol C4H10	65	0.00126182	0.00114519	0.00137372
f-/fnet	set4	75% 13CO2; 0.4 mol C4H10	66	0.00130565	0.00118259	0.0014267
f-/fnet	set4	75% 13CO2; 0.4 mol C4H10	67	0.00134758	0.00122119	0.00148643
f-/fnet	set4	75% 13CO2; 0.4 mol C4H10	68	0.00138721	0.00124816	0.0015311
f-/fnet	set4	75% 13CO2; 0.4 mol C4H10	69	0.00142488	0.00127671	0.0015725
f-/fnet	set4	75% 13CO2; 0.4 mol C4H10	70	0.00146036	0.00130631	0.00161516
f-/fnet	set4	75% 13CO2; 0.4 mol C4H10	71	0.00149266	0.00132831	0.00165756
f-/fnet	set4	75% 13CO2; 0.4 mol C4H10	72	0.00152092	0.00134737	0.00169593
f-/fnet	set4	75% 13CO2; 0.4 mol C4H10	73	0.001546	0.00136708	0.00172738
f-/fnet	set4	75% 13CO2; 0.4 mol C4H10	74	0.00156635	0.00138599	0.00175327
f-/fnet	set4	75% 13CO2; 0.4 mol C4H10	75	0.00158248	0.00140326	0.00177332
f-/fnet	set4	75% 13CO2; 0.4 mol C4H10	76	0.00159387	0.00141755	0.00179123
f-/fnet	set4	75% 13CO2; 0.4 mol C4H10	77	0.00160191	0.00142878	0.0017983
f-/fnet	set4	75% 13CO2; 0.4 mol C4H10	78	0.00160493	0.00143684	0.00179839
f-/fnet	set4	75% 13CO2; 0.4 mol C4H10	79	0.00160393	0.00144123	0.00179151
f-/fnet	set4	75% 13CO2; 0.4 mol C4H10	80	0.00159886	0.00143762	0.00177907
f-/fnet	set4	75% 13CO2; 0.4 mol C4H10	81	0.00158867	0.00143073	0.00176501
f-/fnet	set4	75% 13CO2; 0.4 mol C4H10	82	0.00157359	0.00142061	0.00174605
f-/fnet	set4	75% 13CO2; 0.4 mol C4H10	83	0.00155507	0.00140737	0.00172185
f-/fnet	set4	75% 13CO2; 0.4 mol C4H10	84	0.00153072	0.00138934	0.00169271
f-/fnet	set4	75% 13CO2; 0.4 mol C4H10	85	0.00150486	0.00136926	0.00165898
f-/fnet	set4	75% 13CO2; 0.4 mol C4H10	86	0.0014746	0.00133972	0.00162404
f-/fnet	set4	75% 13CO2; 0.4 mol C4H10	87	0.00144163	0.00131429	0.00158281
f-/fnet	set4	75% 13CO2; 0.4 mol C4H10	88	0.00140478	0.00128048	0.00153917
f-/fnet	set4	75% 13CO2; 0.4 mol C4H10	89	0.00136615	0.00124471	0.00149221
f-/fnet	set4	75% 13CO2; 0.4 mol C4H10	90	0.00132526	0.00120727	0.00144241
f-/fnet	set4	75% 13CO2; 0.4 mol C4H10	91	0.00128277	0.00116946	0.0013977
f-/fnet	set4	75% 13CO2; 0.4 mol C4H10	92	0.00123836	0.00112843	0.00135012
f-/fnet	set4	75% 13CO2; 0.4 mol C4H10	93	0.00119287	0.00108594	0.00130251
f-/fnet	set4	75% 13CO2; 0.4 mol C4H10	94	0.00114601	0.00104428	0.00125577
f-/fnet	set4	75% 13CO2; 0.4 mol C4H10	95	0.00109895	0.00099878	0.00120952
f-/fnet	set4	75% 13CO2; 0.4 mol C4H10	96	0.00105171	0.000957095	0.0011617
f-/fnet	set4	75% 13CO2; 0.4 mol C4H10	97	0.00100447	0.000912175	0.0011151
f-/fnet	set4	75% 13CO2; 0.4 mol C4H10	98	0.000957405	0.000861713	0.00106813
f-/fnet	set4	75% 13CO2; 0.4 mol C4H10	99	0.000911023	0.000817527	0.0010254
f-/fnet	set4	75% 13CO2; 0.4 mol C4H10	100	0.000865716	0.00076939	0.000981912
f-/fnet	set4	75% 13CO2; 0.4 mol C4H10	101	0.000821157	0.000721315	0.000938877
f-/fnet	set4	75% 13CO2; 0.4 mol C4H10	102	0.000777701	0.000674836	0.000898199
f-/fnet	set4	75% 13CO2; 0.4 mol C4H10	103	0.000734723	0.000629822	0.000855983
f-/fnet	set4	75% 13CO2; 0.4 mol C4H10	104	0.000691994	0.000586288	0.000815708
f-/fnet	set4	75% 13CO2; 0.4 mol C4H10	105	0.000651292	0.000543183	0.000775752
f-/fnet	set4	75% 13CO2; 0.4 mol C4H10	106	0.000611701	0.000501201	0.000736566
f-/fnet	set4	75% 13CO2; 0.4 mol C4H10	107	0.000574195	0.000466091	0.000698348
f-/fnet	set4	75% 13CO2; 0.4 mol C4H10	108	0.000537692	0.00043096	0.000661168
f-/fnet	set4	75% 13CO2; 0.4 mol C4H10	109	0.000502185	0.000396235	0.000625083
f-/fnet	set4	75% 13CO2; 0.4 mol C4H10	110	0.000468574	0.000363404	0.000590137
f-/fnet	set4	75% 13CO2; 0.4 mol C4H10	111	0.000436757	0.000332419	0.000556365
f-/fnet	set4	75% 13CO2; 0.4 mol C4H10	112	0.000405342	0.000303224	0.000523448
f-/fnet	set4	75% 13CO2; 0.4 mol C4H10	113	0.000375862	0.000275376	0.000492423
f-/fnet	set4	75% 13CO2; 0.4 mol C4H10	114	0.000347768	0.00024923	0.000462273
f-/fnet	set4	75% 13CO2; 0.4 mol C4H10	115	0.000321258	0.000224726	0.000433337
f-/fnet	set4	75% 13CO2; 0.4 mol C4H10	116	0.00029573	0.00020179	0.000405607
f-/fnet	set4	75% 13CO2; 0.4 mol C4H10	117	0.000271648	0.000180346	0.000379069
f-/fnet	set4	75% 13CO2; 0.4 mol C4H10	118	0.000248843	0.000160318	0.000354706
f-/fnet	set4	75% 13CO2; 0.4 mol C4H10	119	0.000227493	0.000141629	0.000331471
f-/fnet	set4	75% 13CO2; 0.4 mol C4H10	120	0.000207339	0.000124207	0.000309225
f-/fnet	set4	75% 13CO2; 0.4 mol C4H10	121	0.000188242	0.000107977	0.000287951
f-/fnet	set4	75% 13CO2; 0.4 mol C4H10	122	0.000170269	9.287e-05	0.000267626
f-/fnet	set4	75% 13CO2; 0.4 mol C4H10	123	0.000153295	7.8818e-05	0.000248332
f-/fnet	set4	75% 13CO2; 0.4 mol C4H10	124	0.000137053	6.57553e-05	0.000230431
f-/fnet	set4	75% 13CO2; 0.4 mol C4H10	125	0.000122062	5.36195e-05	0.000213333
f-/fnet	set4	75% 13CO2; 0.4 mol C4H10	126	0.000107908	4.25656e-05	0.000196631
f-/fnet	set4	75% 13CO2; 0.4 mol C4H10	127	9.46252e-05	3.18925e-05	0.000180367
f-/fnet	set4	75% 13CO2; 0.4 mol C4H10	128	8.21935e-05	2.23612e-05	0.000164915
f-/fnet	set4	75% 13CO2; 0.4 mol C4H10	129	7.06165e-05	1.35259e-05	0.000150244
f-/fnet	set4	75% 13CO2; 0.4 mol C4H10	130	5.95673e-05	5.1484e-06	0.000136324
f-/fnet	set4	75% 13CO2; 0.4 mol C4H10	131	4.92825e-05	-2.74312e-06	0.000123125
f-/fnet	set4	75% 13CO2; 0.4 mol C4H10	132	3.95791e-05	-1.00303e-05	0.000110783
f-/fnet	set4	75% 13CO2; 0.4 mol C4H10	133	3.03844e-05	-1.6659e-05	9.91097e-05
f-/fnet	set4	75% 13CO2; 0.4 mol C4H10	134	2.1786e-05	-2.2796e-05	8.80506e-05
f-/fnet	set4	75% 13CO2; 0.4 mol C4H10	135	1.38527e-05	-2.84764e-05	7.7578e-05
f-/fnet	set4	75% 13CO2; 0.4 mol C4H10	136	6.34784e-06	-3.37331e-05	6.76648e-05
f-/fnet	set4	75% 13CO2; 0.4 mol C4H10	137	-5.48887e-07	-3.85967e-05	5.82849e-05
f-/fnet	set4	75% 13CO2; 0.4 mol C4H10	138	-7.06751e-06	-4.30958e-05	4.94128e-05
f-/fnet	set4	75% 13CO2; 0.4 mol C4H10	139	-1.30952e-05	-4.72573e-05	4.1024e-05
f-/fnet	set4	75% 13CO2; 0.4 mol C4H10	140	-1.87638e-05	-5.11058e-05	3.30945e-05
f-/fnet	set4	75% 13CO2; 0.4 mol C4H10	141	-2.40741e-05	-5.46644e-05	2.56016e-05
f-/fnet	set4	75% 13CO2; 0.4 mol C4H10	142	-2.8978e-05	-5.79548e-05	1.85231e-05
f-/fnet	set4	75% 13CO2; 0.4 mol C4H10	143	-3.35556e-05	-6.09968e-05	1.18378e-05
f-/fnet	set4	75% 13CO2; 0.4 mol C4H10	144	-3.78689e-05	-6.3809e-05	5.52545e-06
f-/fnet	set4	75% 13CO2; 0.4 mol C4H10	145	-4.18953e-05	-6.64086e-05	-4.33459e-07
f-/fnet	set4	75% 13CO2; 0.4 mol C4H10	146	-4.56738e-05	-6.88115e-05	-6.05756e-06
f-/fnet	set4	75% 13CO2; 0.4 mol C4H10	147	-4.91825e-05	-7.10326e-05	-1.15293e-05
f-/fnet	set4	75% 13CO2; 0.4 mol C4H10	148	-5.24588e-05	-7.30856e-05	-1.66801e-05
f-/fnet	set4	75% 13CO2; 0.4 mol C4H10	149	-5.55585e-05	-7.49831e-05	-2.12823e-05
f-/fnet	set4	75% 13CO2; 0.4 mol C4H10	150	-5.84036e-05	-7.6737e-05	-2.56235e-05
f-/fnet	set4	75% 13CO2; 0.4 mol C4H10	151	-6.10803e-05	-7.83582e-05	-2.97507e-05
f-/fnet	set4	75% 13CO2; 0.4 mol C4H10	152	-6.35861e-05	-7.98567e-05	-3.37119e-05
f-/fnet	set4	75% 13CO2; 0.4 mol C4H10	153	-6.59075e-05	-8.12418e-05	-3.74466e-05
f-/fnet	set4	75% 13CO2; 0.4 mol C4H10	154	-6.80909e-05	-8.25223e-05	-4.10669e-05
f-/fnet	set4	75% 13CO2; 0.4 mol C4H10	155	-7.01082e-05	-8.3706e-05	-4.44734e-05
f-/fnet	set4	75% 13CO2; 0.4 mol C4H10	156	-7.19917e-05	-8.48004e-05	-4.76783e-05
f-/fnet	set4	75% 13CO2; 0.4 mol C4H10	157	-7.37547e-05	-8.58122e-05	-5.06934e-05
f-/fnet	set4	75% 13CO2; 0.4 mol C4H10	158	-7.53866e-05	-8.67478e-05	-5.35298e-05
f-/fnet	set4	75% 13CO2; 0.4 mol C4H10	159	-7.69173e-05	-8.7613e-05	-5.61979e-05
f-/fnet	set4	75% 13CO2; 0.4 mol C4H10	160	-7.83445e-05	-8.8416e-05	-5.87076e-05
f-/fnet	set4	75% 13CO2; 0.4 mol C4H10	161	-7.96795e-05	-8.91682e-05	-6.10613e-05
f-/fnet	set4	75% 13CO2; 0.4 mol C4H10	162	-8.09225e-05	-8.98641e-05	-6.32165e-05
f-/fnet	set4	75% 13CO2; 0.4 mol C4H10	163	-8.20852e-05	-9.05079e-05	-6.52495e-05
f-/fnet	set4	75% 13CO2; 0.4 mol C4H10	164	-8.31728e-05	-9.11036e-05	-6.71672e-05
f-/fnet	set4	75% 13CO2; 0.4 mol C4H10	165	-8.41963e-05	-9.1655e-05	-6.89761e-05
f-/fnet	set4	75% 13CO2; 0.4 mol C4H10	166	-8.51589e-05	-9.21652e-05	-7.06823e-05
f-/fnet	set4	75% 13CO2; 0.4 mol C4H10	167	-8.60513e-05	-9.26376e-05	-7.22914e-05
f-/fnet	set4	75% 13CO2; 0.4 mol C4H10	168	-8.68786e-05	-9.3075e-05	-7.37612e-05
f-/fnet	set4	75% 13CO2; 0.4 mol C4H10	169	-8.76421e-05	-9.348e-05	-7.51266e-05
f-/fnet	set4	75% 13CO2; 0.4 mol C4H10	170	-8.83625e-05	-9.38552e-05	-7.64132e-05
f-/fnet	set4	75% 13CO2; 0.4 mol C4H10	171	-8.90377e-05	-9.42027e-05	-7.76259e-05
f-/fnet	set4	75% 13CO2; 0.4 mol C4H10	172	-8.9666e-05	-9.45248e-05	-7.87689e-05
f-/fnet	set4	75% 13CO2; 0.4 mol C4H10	173	-9.02575e-05	-9.48233e-05	-7.98942e-05
f-/fnet	set4	75% 13CO2; 0.4 mol C4H10	174	-9.08122e-05	-9.51e-05	-8.0966e-05
f-/fnet	set4	75% 13CO2; 0.4 mol C4H10	175	-9.13214e-05	-9.53567e-05	-8.1976e-05
f-/fnet	set4	75% 13CO2; 0.4 mol C4H10	176	-9.18027e-05	-9.55948e-05	-8.29276e-05
f-/fnet	set4	75% 13CO2; 0.4 mol C4H10	177	-9.22528e-05	-9.58157e-05	-8.38245e-05
f-/fnet	set4	75% 13CO2; 0.4 mol C4H10	178	-9.26742e-05	-9.60207e-05	-8.46696e-05
f-/fnet	set4	75% 13CO2; 0.4 mol C4H10	179	-9.3061e-05	-9.6211e-05	-8.54662e-05
f-/fnet	set4	75% 13CO2; 0.4 mol C4H10	180	-9.34225e-05	-9.63879e-05	-8.62169e-05
f-/fnet	set4	75% 13CO2; 0.4 mol C4H10	181	-9.37611e-05	-9.65521e-05	-8.69246e-05
f-/fnet	set4	75% 13CO2; 0.4 mol C4H10	182	-9.40815e-05	-9.67048e-05	-8.75916e-05
f-/fnet	set4	75% 13CO2; 0.4 mol C4H10	183	-9.43784e-05	-9.68468e-05	-8.82322e-05
f-/fnet	set4	75% 13CO2; 0.4 mol C4H10	184	-9.46552e-05	-9.69765e-05	-8.88437e-05
f-/fnet	set4	75% 13CO2; 0.4 mol C4H10	185	-9.49178e-05	-9.70925e-05	-8.94198e-05
f-/fnet	set4	75% 13CO2; 0.4 mol C4H10	186	-9.5157e-05	-9.72005e-05	-8.99627e-05
f-/fnet	set4	75% 13CO2; 0.4 mol C4H10	187	-9.53819e-05	-9.73012e-05	-9.04362e-05
f-/fnet	set4	75% 13CO2; 0.4 mol C4H10	188	-9.55978e-05	-9.7395e-05	-9.08746e-05
f-/fnet	set4	75% 13CO2; 0.4 mol C4H10	189	-9.57967e-05	-9.74825e-05	-9.13069e-05
f-/fnet	set4	75% 13CO2; 0.4 mol C4H10	190	-9.59839e-05	-9.75643e-05	-9.17239e-05
f-/fnet	set4	75% 13CO2; 0.4 mol C4H10	191	-9.61626e-05	-9.76369e-05	-9.21172e-05
f-/fnet	set4	75% 13CO2; 0.4 mol C4H10	192	-9.63288e-05	-9.77008e-05	-9.24883e-05
f-/fnet	set4	75% 13CO2; 0.4 mol C4H10	193	-9.64831e-05	-9.77678e-05	-9.28385e-05
f-/fnet	set4	75% 13CO2; 0.4 mol C4H10	194	-9.66265e-05	-9.78337e-05	-9.31689e-05
f-/fnet	set4	75% 13CO2; 0.4 mol C4H10	195	-9.67602e-05	-9.78954e-05	-9.34807e-05
f-/fnet	set4	75% 13CO2; 0.4 mol C4H10	196	-9.68886e-05	-9.79531e-05	-9.3775e-05
f-/fnet	set4	75% 13CO2; 0.4 mol C4H10	197	-9.70034e-05	-9.80061e-05	-9.40528e-05
f-/fnet	set4	75% 13CO2; 0.4 mol C4H10	198	-9.71154e-05	-9.80545e-05	-9.43224e-05
f-/fnet	set4	75% 13CO2; 0.4 mol C4H10	199	-9.72247e-05	-9.80999e-05	-9.45847e-05
f-/fnet	set4	75% 13CO2; 0.4 mol C4H10	200	-9.73242e-05	-9.81427e-05	-9.48323e-05
f-/fnet	set4	75% 13CO2; 0.4 mol C4H10	201	-9.74167e-05	-9.81829e-05	-9.50659e-05
f-/fnet	set4	75% 13CO2; 0.4 mol C4H10	202	-9.75024e-05	-9.82221e-05	-9.52865e-05
Butane_delta13C	set4	75% 13CO2; 0.4 mol C4H10	0	-24.9859	-26.474	-23.5155
Butane_delta13C	set4	75% 13CO2; 0.4 mol C4H10	1	-24.9686	-26.4391	-23.5056
Butane_delta13C	set4	75% 13CO2; 0.4 mol C4H10	2	-24.95	-26.3955	-23.495
Butane_delta13C	set4	75% 13CO2; 0.4 mol C4H10	3	-24.93	-26.3493	-23.4835
Butane_delta13C	set4	75% 13CO2; 0.4 mol C4H10	4	-24.9086	-26.3122	-23.471
Butane_delta13C	set4	75% 13CO2; 0.4 mol C4H10	5	-24.8856	-26.2895	-23.4574
Butane_delta13C	set4	75% 13CO2; 0.4 mol C4H10	6	-24.8609	-26.2651	-23.4402
Butane_delta13C	set4	75% 13CO2; 0.4 mol C4H10	7	-24.8344	-26.2267	-23.4176
Butane_delta13C	set4	75% 13CO2; 0.4 mol C4H10	8	-24.8059	-26.1879	-23.3933
Butane_delta13C	set4	75% 13CO2; 0.4 mol C4H10	9	-24.7753	-26.1549	-23.3682
Butane_delta13C	set4	75% 13CO2; 0.4 mol C4H10	10	-24.7425	-26.1196	-23.3454
Butane_delta13C	set4	75% 13CO2; 0.4 mol C4H10	11	-24.7074	-26.0719	-23.3208
Butane_delta13C	set4	75% 13CO2; 0.4 mol C4H10	12	-24.6696	-26.0151	-23.2942
Butane_delta13C	set4	75% 13CO2; 0.4 mol C4H10	13	-24.6291	-25.9546	-23.2654
Butane_delta13C	set4	75% 13CO2; 0.4 mol C4H10	14	-24.5856	-25.8893	-23.2343
Butane_delta13C	set4	75% 13CO2; 0.4 mol C4H10	15	-24.5389	-25.8209	-23.2007
Butane_delta13C	set4	75% 13CO2; 0.4 mol C4H10	16	-24.4889	-25.7473	-23.1644
Butane_delta13C	set4	75% 13CO2; 0.4 mol C4H10	17	-24.4352	-25.6688	-23.1252
Butane_delta13C	set4	75% 13CO2; 0.4 mol C4H10	18	-24.3777	-25.5934	-23.0829
Butane_delta13C	set4	75% 13CO2; 0.4 mol C4H10	19	-24.3159	-25.5321	-23.0372
Butane_delta13C	set4	75% 13CO2; 0.4 mol C4H10	20	-24.2497	-25.4701	-22.9878
Butane_delta13C	set4	75% 13CO2; 0.4 mol C4H10	21	-24.1788	-25.4033	-22.9345
Butane_delta13C	set4	75% 13CO2; 0.4 mol C4H10	22	-24.1027	-25.3314	-22.871
Butane_delta13C	set4	75% 13CO2; 0.4 mol C4H10	23	-24.0212	-25.2295	-22.7853
Butane_delta13C	set4	75% 13CO2; 0.4 mol C4H10	24	-23.9338	-25.1125	-22.6936
Butane_delta13C	set4	75% 13CO2; 0.4 mol C4H10	25	-23.8402	-24.9878	-22.6136
Butane_delta13C	set4	75% 13CO2; 0.4 mol C4H10	26	-23.74	-24.8874	-22.5331
Butane_delta13C	set4	75% 13CO2; 0.4 mol C4H10	27	-23.6326	-24.8042	-22.4465
Butane_delta13C	set4	75% 13CO2; 0.4 mol C4H10	28	-23.5177	-24.7141	-22.3533
Butane_delta13C	set4	75% 13CO2; 0.4 mol C4H10	29	-23.3947	-24.6168	-22.2527
Butane_delta13C	set4	75% 13CO2; 0.4 mol C4H10	30	-23.2631	-24.5099	-22.1335
Butane_delta13C	set4	75% 13CO2; 0.4 mol C4H10	31	-23.1223	-24.3654	-21.9989
Butane_delta13C	set4	75% 13CO2; 0.4 mol C4H10	32	-22.9717	-24.2052	-21.8555
Butane_delta13C	set4	75% 13CO2; 0.4 mol C4H10	33	-22.8107	-24.023	-21.7227
Butane_delta13C	set4	75% 13CO2; 0.4 mol C4H10	34	-22.6387	-23.8389	-21.566
Butane_delta13C	set4	75% 13CO2; 0.4 mol C4H10	35	-22.455	-23.6815	-21.3659
Butane_delta13C	set4	75% 13CO2; 0.4 mol C4H10	36	-22.2588	-23.5038	-21.1596
Butane_delta13C	set4	75% 13CO2; 0.4 mol C4H10	37	-22.0494	-23.3167	-20.9479
Butane_delta13C	set4	75% 13CO2; 0.4 mol C4H10	38	-21.826	-23.0917	-20.7285
Butane_delta13C	set4	75% 13CO2; 0.4 mol C4H10	39	-21.5879	-22.8509	-20.4812
Butane_delta13C	set4	75% 13CO2; 0.4 mol C4H10	40	-21.3341	-22.5933	-20.2093
Butane_delta13C	set4	75% 13CO2; 0.4 mol C4H10	41	-21.0639	-22.318	-19.9351
Butane_delta13C	set4	75% 13CO2; 0.4 mol C4H10	42	-20.7762	-22.024	-19.6155
Butane_delta13C	set4	75% 13CO2; 0.4 mol C4H10	43	-20.4703	-21.7101	-19.2779
Butane_delta13C	set4	75% 13CO2; 0.4 mol C4H10	44	-20.1451	-21.3754	-18.8751
Butane_delta13C	set4	75% 13CO2; 0.4 mol C4H10	45	-19.7998	-21.0492	-18.4968
Butane_delta13C	set4	75% 13CO2; 0.4 mol C4H10	46	-19.4333	-20.7424	-18.1261
Butane_delta13C	set4	75% 13CO2; 0.4 mol C4H10	47	-19.0448	-20.3939	-17.6965
Butane_delta13C	set4	75% 13CO2; 0.4 mol C4H10	48	-18.6332	-20.0216	-17.2683
Butane_delta13C	set4	75% 13CO2; 0.4 mol C4H10	49	-18.1975	-19.6243	-16.8197
Butane_delta13C	set4	75% 13CO2; 0.4 mol C4H10	50	-17.737	-19.2008	-16.3442
Butane_delta13C	set4	75% 13CO2; 0.4 mol C4H10	51	-17.2507	-18.7499	-15.8351
Butane_delta13C	set4	75% 13CO2; 0.4 mol C4H10	52	-16.7376	-18.2704	-15.3017
Butane_delta13C	set4	75% 13CO2; 0.4 mol C4H10	53	-16.1971	-17.7741	-14.7433
Butane_delta13C	set4	75% 13CO2; 0.4 mol C4H10	54	-15.6283	-17.2208	-14.1596
Butane_delta13C	set4	75% 13CO2; 0.4 mol C4H10	55	-15.0306	-16.6485	-13.5502
Butane_delta13C	set4	75% 13CO2; 0.4 mol C4H10	56	-14.4034	-16.0433	-12.9147
Butane_delta13C	set4	75% 13CO2; 0.4 mol C4H10	57	-13.7462	-15.4042	-12.2531
Butane_delta13C	set4	75% 13CO2; 0.4 mol C4H10	58	-13.0586	-14.7306	-11.5653
Butane_delta13C	set4	75% 13CO2; 0.4 mol C4H10	59	-12.3405	-14.0217	-10.8512
Butane_delta13C	set4	75% 13CO2; 0.4 mol C4H10	60	-11.5917	-13.25	-10.1051
Butane_delta13C	set4	75% 13CO2; 0.4 mol C4H10	61	-10.8123	-12.4395	-9.30145
Butane_delta13C	set4	75% 13CO2; 0.4 mol C4H10	62	-10.0026	-11.592	-8.47087
Butane_delta13C	set4	75% 13CO2; 0.4 mol C4H10	63	-9.16294	-10.7454	-7.61408
Butane_delta13C	set4	75% 13CO2; 0.4 mol C4H10	64	-8.29404	-9.90125	-6.73196
Butane_delta13C	set4	75% 13CO2; 0.4 mol C4H10	65	-7.39672	-9.01918	-5.82556
Butane_delta13C	set4	75% 13CO2; 0.4 mol C4H10	66	-6.47202	-8.06358	-4.89614
Butane_delta13C	set4	75% 13CO2; 0.4 mol C4H10	67	-5.5212	-7.07564	-3.9451
Butane_delta13C	set4	75% 13CO2; 0.4 mol C4H10	68	-4.54577	-6.05692	-2.97405
Butane_delta13C	set4	75% 13CO2; 0.4 mol C4H10	69	-3.54739	-5.01937	-1.98472
Butane_delta13C	set4	75% 13CO2; 0.4 mol C4H10	70	-2.52799	-3.95862	-0.979048
Butane_delta13C	set4	75% 13CO2; 0.4 mol C4H10	71	-1.48964	-2.89641	0.0432481
Butane_delta13C	set4	75% 13CO2; 0.4 mol C4H10	72	-0.434627	-1.81505	1.08675
Butane_delta13C	set4	75% 13CO2; 0.4 mol C4H10	73	0.634609	-0.714051	2.11495
Butane_delta13C	set4	75% 13CO2; 0.4 mol C4H10	74	1.71548	0.388023	3.16432
Butane_delta13C	set4	75% 13CO2; 0.4 mol C4H10	75	2.8053	1.45064	4.22764
Butane_delta13C	set4	75% 13CO2; 0.4 mol C4H10	76	3.90125	2.53944	5.33338
Butane_delta13C	set4	75% 13CO2; 0.4 mol C4H10	77	5.00049	3.67276	6.43547
Butane_delta13C	set4	75% 13CO2; 0.4 mol C4H10	78	6.10011	4.74615	7.51407
Butane_delta13C	set4	75% 13CO2; 0.4 mol C4H10	79	7.19722	5.83077	8.65971
Butane_delta13C	set4	75% 13CO2; 0.4 mol C4H10	80	8.28894	6.92261	9.7482
Butane_delta13C	set4	75% 13CO2; 0.4 mol C4H10	81	9.37245	7.98417	10.8173
Butane_delta13C	set4	75% 13CO2; 0.4 mol C4H10	82	10.445	9.03075	11.8391
Butane_delta13C	set4	75% 13CO2; 0.4 mol C4H10	83	11.5041	10.0578	12.8981
Butane_delta13C	set4	75% 13CO2; 0.4 mol C4H10	84	12.5471	11.0412	13.9561
Butane_delta13C	set4	75% 13CO2; 0.4 mol C4H10	85	13.5717	12.0361	15.0222
Butane_delta13C	set4	75% 13CO2; 0.4 mol C4H10	86	14.5759	12.9934	16.0452
Butane_delta13C	set4	75% 13CO2; 0.4 mol C4H10	87	15.5576	13.9155	17.0396
Butane_delta13C	set4	75% 13CO2; 0.4 mol C4H10	88	16.5152	14.8718	18.0076
Butane_delta13C	set4	75% 13CO2; 0.4 mol C4H10	89	17.447	15.8214	18.9841
Butane_delta13C	set4	75% 13CO2; 0.4 mol C4H10	90	18.3517	16.7094	19.9261
Butane_delta13C	set4	75% 13CO2; 0.4 mol C4H10	91	19.2283	17.5895	20.8299
Butane_delta13C	set4	75% 13CO2; 0.4 mol C4H10	92	20.0758	18.4562	21.6725
Butane_delta13C	set4	75% 13CO2; 0.4 mol C4H10	93	20.8936	19.2731	22.4782
Butane_delta13C	set4	75% 13CO2; 0.4 mol C4H10	94	21.6811	20.0487	23.2469
Butane_delta13C	set4	75% 13CO2; 0.4 mol C4H10	95	22.4381	20.7987	23.9789
Butane_delta13C	set4	75% 13CO2; 0.4 mol C4H10	96	23.1645	21.5452	24.6834
Butane_delta13C	set4	75% 13CO2; 0.4 mol C4H10	97	23.8602	22.2761	25.3895
Butane_delta13C	set4	75% 13CO2; 0.4 mol C4H10	98	24.5255	22.9518	26.0729
Butane_delta13C	set4	75% 13CO2; 0.4 mol C4H10	99	25.1608	23.5807	26.6719
Butane_delta13C	set4	75% 13CO2; 0.4 mol C4H10	100	25.7663	24.1793	27.2472
Butane_delta13C	set4	75% 13CO2; 0.4 mol C4H10	101	26.3428	24.7541	27.8081
Butane_delta13C	set4	75% 13CO2; 0.4 mol C4H10	102	26.8909	25.3229	28.3387
Butane_delta13C	set4	75% 13CO2; 0.4 mol C4H10	103	27.4113	25.8771	28.8399
Butane_delta13C	set4	75% 13CO2; 0.4 mol C4H10	104	27.9048	26.4319	29.3128
Butane_delta13C	set4	75% 13CO2; 0.4 mol C4H10	105	28.3722	26.9632	29.7585
Butane_delta13C	set4	75% 13CO2; 0.4 mol C4H10	106	28.8144	27.4713	30.178
Butane_delta13C	set4	75% 13CO2; 0.4 mol C4H10	107	29.2324	27.9325	30.5837
Butane_delta13C	set4	75% 13CO2; 0.4 mol C4H10	108	29.6272	28.3201	30.9692
Butane_delta13C	set4	75% 13CO2; 0.4 mol C4H10	109	29.9995	28.6871	31.3313
Butane_delta13C	set4	75% 13CO2; 0.4 mol C4H10	110	30.3505	29.0343	31.6711
Butane_delta13C	set4	75% 13CO2; 0.4 mol C4H10	111	30.681	29.3808	31.9898
Butane_delta13C	set4	75% 13CO2; 0.4 mol C4H10	112	30.9921	29.6807	32.2883
Butane_delta13C	set4	75% 13CO2; 0.4 mol C4H10	113	31.2846	30.0001	32.5679
Butane_delta13C	set4	75% 13CO2; 0.4 mol C4H10	114	31.5595	30.3015	32.8433
Butane_delta13C	set4	75% 13CO2; 0.4 mol C4H10	115	31.8177	30.5853	33.1149
Butane_delta13C	set4	75% 13CO2; 0.4 mol C4H10	116	32.06	30.8229	33.3588
Butane_delta13C	set4	75% 13CO2; 0.4 mol C4H10	117	32.2873	31.0786	33.5568
Butane_delta13C	set4	75% 13CO2; 0.4 mol C4H10	118	32.5004	31.2669	33.7414
Butane_delta13C	set4	75% 13CO2; 0.4 mol C4H10	119	32.7002	31.4538	33.9211
Butane_delta13C	set4	75% 13CO2; 0.4 mol C4H10	120	32.8872	31.641	34.0752
Butane_delta13C	set4	75% 13CO2; 0.4 mol C4H10	121	33.0624	31.8386	34.2356
Butane_delta13C	set4	75% 13CO2; 0.4 mol C4H10	122	33.2263	31.9767	34.3861
Butane_delta13C	set4	75% 13CO2; 0.4 mol C4H10	123	33.3797	32.1106	34.5262
Butane_delta13C	set4	75% 13CO2; 0.4 mol C4H10	124	33.5231	32.2518	34.658
Butane_delta13C	set4	75% 13CO2; 0.4 mol C4H10	125	33.6572	32.389	34.7906
Butane_delta13C	set4	75% 13CO2; 0.4 mol C4H10	126	33.7825	32.4921	34.9447
Butane_delta13C	set4	75% 13CO2; 0.4 mol C4H10	127	33.8996	32.5881	35.0891
Butane_delta13C	set4	75% 13CO2; 0.4 mol C4H10	128	34.009	32.6934	35.2245
Butane_delta13C	set4	75% 13CO2; 0.4 mol C4H10	129	34.1111	32.8069	35.3513
Butane_delta13C	set4	75% 13CO2; 0.4 mol C4H10	130	34.2065	32.9132	35.4701
Butane_delta13C	set4	75% 13CO2; 0.4 mol C4H10	131	34.2956	33.0128	35.5866
Butane_delta13C	set4	75% 13CO2; 0.4 mol C4H10	132	34.3787	33.0893	35.6967
Butane_delta13C	set4	75% 13CO2; 0.4 mol C4H10	133	34.4562	33.1489	35.7999
Butane_delta13C	set4	75% 13CO2; 0.4 mol C4H10	134	34.5285	33.2042	35.8967
Butane_delta13C	set4	75% 13CO2; 0.4 mol C4H10	135	34.596	33.2554	35.9853
Butane_delta13C	set4	75% 13CO2; 0.4 mol C4H10	136	34.6589	33.303	36.0683
Butane_delta13C	set4	75% 13CO2; 0.4 mol C4H10	137	34.7176	33.3471	36.1525
Butane_delta13C	set4	75% 13CO2; 0.4 mol C4H10	138	34.7724	33.388	36.2267
Butane_delta13C	set4	75% 13CO2; 0.4 mol C4H10	139	34.8234	33.4259	36.2804
Butane_delta13C	set4	75% 13CO2; 0.4 mol C4H10	140	34.8709	33.4611	36.3305
Butane_delta13C	set4	75% 13CO2; 0.4 mol C4H10	141	34.9153	33.4937	36.3771
Butane_delta13C	set4	75% 13CO2; 0.4 mol C4H10	142	34.9566	33.5239	36.4205
Butane_delta13C	set4	75% 13CO2; 0.4 mol C4H10	143	34.9951	33.5519	36.4692
Butane_delta13C	set4	75% 13CO2; 0.4 mol C4H10	144	35.031	33.5779	36.5157
Butane_delta13C	set4	75% 13CO2; 0.4 mol C4H10	145	35.0644	33.6019	36.5591
Butane_delta13C	set4	75% 13CO2; 0.4 mol C4H10	146	35.0956	33.6242	36.5996
Butane_delta13C	set4	75% 13CO2; 0.4 mol C4H10	147	35.1246	33.6449	36.6374
Butane_delta13C	set4	75% 13CO2; 0.4 mol C4H10	148	35.1517	33.664	36.6728
Butane_delta13C	set4	75% 13CO2; 0.4 mol C4H10	149	35.1769	33.6817	36.7058
Butane_delta13C	set4	75% 13CO2; 0.4 mol C4H10	150	35.2003	33.6982	36.7366
Butane_delta13C	set4	75% 13CO2; 0.4 mol C4H10	151	35.2222	33.7134	36.7654
Butane_delta13C	set4	75% 13CO2; 0.4 mol C4H10	152	35.2426	33.7275	36.7922
Butane_delta13C	set4	75% 13CO2; 0.4 mol C4H10	153	35.2615	33.7405	36.8173
Butane_delta13C	set4	75% 13CO2; 0.4 mol C4H10	154	35.2792	33.7527	36.8407
Butane_delta13C	set4	75% 13CO2; 0.4 mol C4H10	155	35.2956	33.7657	36.8626
Butane_delta13C	set4	75% 13CO2; 0.4 mol C4H10	156	35.311	33.7798	36.883
Butane_delta13C	set4	75% 13CO2; 0.4 mol C4H10	157	35.3252	33.793	36.9017
Butane_delta13C	set4	75% 13CO2; 0.4 mol C4H10	158	35.3385	33.8052	36.9167
Butane_delta13C	set4	75% 13CO2; 0.4 mol C4H10	159	35.3509	33.8165	36.9308
Butane_delta13C	set4	75% 13CO2; 0.4 mol C4H10	160	35.3624	33.8271	36.9439
Butane_delta13C	set4	75% 13CO2; 0.4 mol C4H10	161	35.3732	33.8369	36.956
Butane_delta13C	set4	75% 13CO2; 0.4 mol C4H10	162	35.3832	33.8445	36.9674
Butane_delta13C	set4	75% 13CO2; 0.4 mol C4H10	163	35.3925	33.851	36.9779
Butane_delta13C	set4	75% 13CO2; 0.4 mol C4H10	164	35.4011	33.857	36.9878
Butane_delta13C	set4	75% 13CO2; 0.4 mol C4H10	165	35.4092	33.8625	36.9969
Butane_delta13C	set4	75% 13CO2; 0.4 mol C4H10	166	35.4167	33.8677	37.0054
Butane_delta13C	set4	75% 13CO2; 0.4 mol C4H10	167	35.4237	33.8725	37.0134
Butane_delta13C	set4	75% 13CO2; 0.4 mol C4H10	168	35.4303	33.8769	37.0208
Butane_delta13C	set4	75% 13CO2; 0.4 mol C4H10	169	35.4363	33.881	37.0277
Butane_delta13C	set4	75% 13CO2; 0.4 mol C4H10	170	35.442	33.8848	37.0342
Butane_delta13C	set4	75% 13CO2; 0.4 mol C4H10	171	35.4472	33.8884	37.0474
Butane_delta13C	set4	75% 13CO2; 0.4 mol C4H10	172	35.4521	33.8917	37.0599
Butane_delta13C	set4	75% 13CO2; 0.4 mol C4H10	173	35.4567	33.8947	37.0717
Butane_delta13C	set4	75% 13CO2; 0.4 mol C4H10	174	35.461	33.8975	37.0827
Butane_delta13C	set4	75% 13CO2; 0.4 mol C4H10	175	35.4649	33.9002	37.0914
Butane_delta13C	set4	75% 13CO2; 0.4 mol C4H10	176	35.4686	33.9026	37.0965
Butane_delta13C	set4	75% 13CO2; 0.4 mol C4H10	177	35.472	33.9048	37.1013
Butane_delta13C	set4	75% 13CO2; 0.4 mol C4H10	178	35.4752	33.9069	37.1057
Butane_delta13C	set4	75% 13CO2; 0.4 mol C4H10	179	35.4782	33.9089	37.1099
Butane_delta13C	set4	75% 13CO2; 0.4 mol C4H10	180	35.481	33.9107	37.1137
Butane_delta13C	set4	75% 13CO2; 0.4 mol C4H10	181	35.4836	33.9123	37.1173
Butane_delta13C	set4	75% 13CO2; 0.4 mol C4H10	182	35.486	33.9139	37.1207
Butane_delta13C	set4	75% 13CO2; 0.4 mol C4H10	183	35.4882	33.9153	37.1239
Butane_delta13C	set4	75% 13CO2; 0.4 mol C4H10	184	35.4903	33.9167	37.1268
Butane_delta13C	set4	75% 13CO2; 0.4 mol C4H10	185	35.4922	33.9179	37.1295
Butane_delta13C	set4	75% 13CO2; 0.4 mol C4H10	186	35.494	33.919	37.1321
Butane_delta13C	set4	75% 13CO2; 0.4 mol C4H10	187	35.4957	33.9201	37.1345
Butane_delta13C	set4	75% 13CO2; 0.4 mol C4H10	188	35.4973	33.9211	37.1367
Butane_delta13C	set4	75% 13CO2; 0.4 mol C4H10	189	35.4987	33.922	37.1387
Butane_delta13C	set4	75% 13CO2; 0.4 mol C4H10	190	35.5001	33.9228	37.1407
Butane_delta13C	set4	75% 13CO2; 0.4 mol C4H10	191	35.5014	33.9236	37.1425
Butane_delta13C	set4	75% 13CO2; 0.4 mol C4H10	192	35.5026	33.9244	37.1442
Butane_delta13C	set4	75% 13CO2; 0.4 mol C4H10	193	35.5037	33.925	37.1457
Butane_delta13C	set4	75% 13CO2; 0.4 mol C4H10	194	35.5047	33.9257	37.1472
Butane_delta13C	set4	75% 13CO2; 0.4 mol C4H10	195	35.5056	33.9262	37.1486
Butane_delta13C	set4	75% 13CO2; 0.4 mol C4H10	196	35.5065	33.9268	37.1498
Butane_delta13C	set4	75% 13CO2; 0.4 mol C4H10	197	35.5073	33.9273	37.151
Butane_delta13C	set4	75% 13CO2; 0.4 mol C4H10	198	35.5081	33.9277	37.1521
Butane_delta13C	set4	75% 13CO2; 0.4 mol C4H10	199	35.5088	33.9282	37.1532
Butane_delta13C	set4	75% 13CO2; 0.4 mol C4H10	200	35.5095	33.9286	37.1541
Butane_delta13C	set4	75% 13CO2; 0.4 mol C4H10	201	35.5101	33.9289	37.155
Butane_delta13C	set4	75% 13CO2; 0.4 mol C4H10	202	35.5107	33.9293	37.1559
f-/fnet	set5	100% 13CO2; 0.4 mol C4H10	0	-2.49464e-05	-2.62876e-05	-2.31193e-05
f-/fnet	set5	100% 13CO2; 0.4 mol C4H10	1	-2.56006e-05	-2.71119e-05	-2.35693e-05
f-/fnet	set5	100% 13CO2; 0.4 mol C4H10	2	-2.61887e-05	-2.78813e-05	-2.39359e-05
f-/fnet	set5	100% 13CO2; 0.4 mol C4H10	3	-2.66959e-05	-2.85938e-05	-2.42148e-05
f-/fnet	set5	100% 13CO2; 0.4 mol C4H10	4	-2.71419e-05	-2.9244e-05	-2.44013e-05
f-/fnet	set5	100% 13CO2; 0.4 mol C4H10	5	-2.75063e-05	-2.98313e-05	-2.44901e-05
f-/fnet	set5	100% 13CO2; 0.4 mol C4H10	6	-2.77857e-05	-3.03538e-05	-2.44755e-05
f-/fnet	set5	100% 13CO2; 0.4 mol C4H10	7	-2.79814e-05	-3.08082e-05	-2.43512e-05
f-/fnet	set5	100% 13CO2; 0.4 mol C4H10	8	-2.80829e-05	-3.11905e-05	-2.41104e-05
f-/fnet	set5	100% 13CO2; 0.4 mol C4H10	9	-2.80843e-05	-3.14965e-05	-2.37456e-05
f-/fnet	set5	100% 13CO2; 0.4 mol C4H10	10	-2.79793e-05	-3.17211e-05	-2.32487e-05
f-/fnet	set5	100% 13CO2; 0.4 mol C4H10	11	-2.77609e-05	-3.18592e-05	-2.26107e-05
f-/fnet	set5	100% 13CO2; 0.4 mol C4H10	12	-2.74131e-05	-3.19046e-05	-2.1822e-05
f-/fnet	set5	100% 13CO2; 0.4 mol C4H10	13	-2.694e-05	-3.18507e-05	-2.0872e-05
f-/fnet	set5	100% 13CO2; 0.4 mol C4H10	14	-2.63332e-05	-3.169e-05	-1.97495e-05
f-/fnet	set5	100% 13CO2; 0.4 mol C4H10	15	-2.55841e-05	-3.14144e-05	-1.84419e-05
f-/fnet	set5	100% 13CO2; 0.4 mol C4H10	16	-2.46721e-05	-3.10147e-05	-1.6936e-05
f-/fnet	set5	100% 13CO2; 0.4 mol C4H10	17	-2.35814e-05	-3.0481e-05	-1.52172e-05
f-/fnet	set5	100% 13CO2; 0.4 mol C4H10	18	-2.23038e-05	-2.98023e-05	-1.32699e-05
f-/fnet	set5	100% 13CO2; 0.4 mol C4H10	19	-2.08241e-05	-2.89662e-05	-1.1077e-05
f-/fnet	set5	100% 13CO2; 0.4 mol C4H10	20	-1.91354e-05	-2.79595e-05	-8.6204e-06
f-/fnet	set5	100% 13CO2; 0.4 mol C4H10	21	-1.72283e-05	-2.67674e-05	-5.88029e-06
f-/fnet	set5	100% 13CO2; 0.4 mol C4H10	22	-1.50696e-05	-2.53737e-05	-2.83547e-06
f-/fnet	set5	100% 13CO2; 0.4 mol C4H10	23	-1.2647e-05	-2.37606e-05	5.36929e-07
f-/fnet	set5	100% 13CO2; 0.4 mol C4H10	24	-9.91088e-06	-2.19086e-05	4.26147e-06
f-/fnet	set5	100% 13CO2; 0.4 mol C4H10	25	-6.82549e-06	-1.97963e-05	8.36454e-06
f-/fnet	set5	100% 13CO2; 0.4 mol C4H10	26	-3.40135e-06	-1.74003e-05	1.28744e-05
f-/fnet	set5	100% 13CO2; 0.4 mol C4H10	27	3.71253e-07	-1.4695e-05	1.78215e-05
f-/fnet	set5	100% 13CO2; 0.4 mol C4H10	28	4.53823e-06	-1.16523e-05	2.32383e-05
f-/fnet	set5	100% 13CO2; 0.4 mol C4H10	29	9.15645e-06	-8.24174e-06	2.91593e-05
f-/fnet	set5	100% 13CO2; 0.4 mol C4H10	30	1.42374e-05	-4.42985e-06	3.56217e-05
f-/fnet	set5	100% 13CO2; 0.4 mol C4H10	31	1.98388e-05	-1.96667e-07	4.25725e-05
f-/fnet	set5	100% 13CO2; 0.4 mol C4H10	32	2.59845e-05	4.46324e-06	5.01088e-05
f-/fnet	set5	100% 13CO2; 0.4 mol C4H10	33	3.26963e-05	9.62803e-06	5.82903e-05
f-/fnet	set5	100% 13CO2; 0.4 mol C4H10	34	4.00346e-05	1.5342e-05	6.71616e-05
f-/fnet	set5	100% 13CO2; 0.4 mol C4H10	35	4.81015e-05	2.16533e-05	7.677e-05
f-/fnet	set5	100% 13CO2; 0.4 mol C4H10	36	5.68947e-05	2.86137e-05	8.71652e-05
f-/fnet	set5	100% 13CO2; 0.4 mol C4H10	37	6.64733e-05	3.62792e-05	9.83993e-05
f-/fnet	set5	100% 13CO2; 0.4 mol C4H10	38	7.69604e-05	4.47102e-05	0.000110527
f-/fnet	set5	100% 13CO2; 0.4 mol C4H10	39	8.83461e-05	5.40607e-05	0.000123606
f-/fnet	set5	100% 13CO2; 0.4 mol C4H10	40	0.000100774	6.44029e-05	0.000137696
f-/fnet	set5	100% 13CO2; 0.4 mol C4H10	41	0.000114342	7.57544e-05	0.000152857
f-/fnet	set5	100% 13CO2; 0.4 mol C4H10	42	0.000128939	8.81192e-05	0.000169155
f-/fnet	set5	100% 13CO2; 0.4 mol C4H10	43	0.000144814	0.000101528	0.000186654
f-/fnet	set5	100% 13CO2; 0.4 mol C4H10	44	0.000161885	0.000116178	0.000205422
f-/fnet	set5	100% 13CO2; 0.4 mol C4H10	45	0.000180476	0.000132168	0.000225526
f-/fnet	set5	100% 13CO2; 0.4 mol C4H10	46	0.000200578	0.000149599	0.000247035
f-/fnet	set5	100% 13CO2; 0.4 mol C4H10	47	0.000222267	0.000168579	0.000270017
f-/fnet	set5	100% 13CO2; 0.4 mol C4H10	48	0.000245372	0.000189219	0.000294994
f-/fnet	set5	100% 13CO2; 0.4 mol C4H10	49	0.000270266	0.000211635	0.000322144
f-/fnet	set5	100% 13CO2; 0.4 mol C4H10	50	0.000297193	0.000235949	0.000351193
f-/fnet	set5	100% 13CO2; 0.4 mol C4H10	51	0.000325986	0.000262526	0.000382138
f-/fnet	set5	100% 13CO2; 0.4 mol C4H10	52	0.000356677	0.000291452	0.000414997
f-/fnet	set5	100% 13CO2; 0.4 mol C4H10	53	0.000389648	0.000322718	0.000449462
f-/fnet	set5	100% 13CO2; 0.4 mol C4H10	54	0.00042496	0.000356456	0.000486379
f-/fnet	set5	100% 13CO2; 0.4 mol C4H10	55	0.000462568	0.000392792	0.000525411
f-/fnet	set5	100% 13CO2; 0.4 mol C4H10	56	0.000502449	0.000431846	0.000565782
f-/fnet	set5	100% 13CO2; 0.4 mol C4H10	57	0.000544444	0.000473731	0.000607462
f-/fnet	set5	100% 13CO2; 0.4 mol C4H10	58	0.000588297	0.000517349	0.000652442
f-/fnet	set5	100% 13CO2; 0.4 mol C4H10	59	0.000635269	0.000564196	0.000700879
f-/fnet	set5	100% 13CO2; 0.4 mol C4H10	60	0.000685158	0.000612911	0.000751497
f-/fnet	set5	100% 13CO2; 0.4 mol C4H10	61	0.00073675	0.00066444	0.000804224
f-/fnet	set5	100% 13CO2; 0.4 mol C4H10	62	0.000791175	0.000718044	0.000858156
f-/fnet	set5	100% 13CO2; 0.4 mol C4H10	63	0.000847549	0.000775868	0.00091361
f-/fnet	set5	100% 13CO2; 0.4 mol C4H10	64	0.000905873	0.000835643	0.00097317
f-/fnet	set5	100% 13CO2; 0.4 mol C4H10	65	0.000966318	0.000896849	0.00103414
f-/fnet	set5	100% 13CO2; 0.4 mol C4H10	66	0.00102988	0.000958477	0.00109916
f-/fnet	set5	100% 13CO2; 0.4 mol C4H10	67	0.00109404	0.00102195	0.00116489
f-/fnet	set5	100% 13CO2; 0.4 mol C4H10	68	0.00115891	0.0010844	0.00123291
f-/fnet	set5	100% 13CO2; 0.4 mol C4H10	69	0.0012242	0.00114626	0.00130428
f-/fnet	set5	100% 13CO2; 0.4 mol C4H10	70	0.00129049	0.00120782	0.00137241
f-/fnet	set5	100% 13CO2; 0.4 mol C4H10	71	0.00135737	0.00126869	0.00144304
f-/fnet	set5	100% 13CO2; 0.4 mol C4H10	72	0.00142245	0.00133168	0.00151301
f-/fnet	set5	100% 13CO2; 0.4 mol C4H10	73	0.00148669	0.00139445	0.00158294
f-/fnet	set5	100% 13CO2; 0.4 mol C4H10	74	0.00155021	0.00145172	0.00165094
f-/fnet	set5	100% 13CO2; 0.4 mol C4H10	75	0.00161065	0.00150491	0.00172211
f-/fnet	set5	100% 13CO2; 0.4 mol C4H10	76	0.0016689	0.00155722	0.00179413
f-/fnet	set5	100% 13CO2; 0.4 mol C4H10	77	0.00172381	0.00160913	0.00185502
f-/fnet	set5	100% 13CO2; 0.4 mol C4H10	78	0.00177396	0.00165325	0.00191673
f-/fnet	set5	100% 13CO2; 0.4 mol C4H10	79	0.00181877	0.00169351	0.00197672
f-/fnet	set5	100% 13CO2; 0.4 mol C4H10	80	0.00185876	0.00173055	0.00202532
f-/fnet	set5	100% 13CO2; 0.4 mol C4H10	81	0.00189336	0.00176142	0.00206624
f-/fnet	set5	100% 13CO2; 0.4 mol C4H10	82	0.00192247	0.00178703	0.00210187
f-/fnet	set5	100% 13CO2; 0.4 mol C4H10	83	0.00194434	0.00180591	0.00212944
f-/fnet	set5	100% 13CO2; 0.4 mol C4H10	84	0.00195921	0.00181921	0.00214854
f-/fnet	set5	100% 13CO2; 0.4 mol C4H10	85	0.00196781	0.00182621	0.00215888
f-/fnet	set5	100% 13CO2; 0.4 mol C4H10	86	0.00196877	0.00182862	0.00216031
f-/fnet	set5	100% 13CO2; 0.4 mol C4H10	87	0.00196358	0.00182314	0.00215111
f-/fnet	set5	100% 13CO2; 0.4 mol C4H10	88	0.00195071	0.00181163	0.00213097
f-/fnet	set5	100% 13CO2; 0.4 mol C4H10	89	0.00193256	0.00179357	0.00210785
f-/fnet	set5	100% 13CO2; 0.4 mol C4H10	90	0.00190694	0.00176737	0.00207892
f-/fnet	set5	100% 13CO2; 0.4 mol C4H10	91	0.00187444	0.00173886	0.00204144
f-/fnet	set5	100% 13CO2; 0.4 mol C4H10	92	0.0018369	0.00170986	0.00199861
f-/fnet	set5	100% 13CO2; 0.4 mol C4H10	93	0.0017934	0.00167157	0.00195052
f-/fnet	set5	100% 13CO2; 0.4 mol C4H10	94	0.00174594	0.00162914	0.00189514
f-/fnet	set5	100% 13CO2; 0.4 mol C4H10	95	0.00169431	0.00158306	0.00183783
f-/fnet	set5	100% 13CO2; 0.4 mol C4H10	96	0.00163959	0.00153327	0.00177645
f-/fnet	set5	100% 13CO2; 0.4 mol C4H10	97	0.00158169	0.00147909	0.00171192
f-/fnet	set5	100% 13CO2; 0.4 mol C4H10	98	0.00151941	0.00142433	0.00164381
f-/fnet	set5	100% 13CO2; 0.4 mol C4H10	99	0.0014566	0.00135873	0.00157374
f-/fnet	set5	100% 13CO2; 0.4 mol C4H10	100	0.00139293	0.00130145	0.00150402
f-/fnet	set5	100% 13CO2; 0.4 mol C4H10	101	0.00132855	0.00123705	0.00143801
f-/fnet	set5	100% 13CO2; 0.4 mol C4H10	102	0.00126345	0.00117123	0.00136853
f-/fnet	set5	100% 13CO2; 0.4 mol C4H10	103	0.00119854	0.00110489	0.00130237
f-/fnet	set5	100% 13CO2; 0.4 mol C4H10	104	0.00113438	0.00104405	0.0012364
f-/fnet	set5	100% 13CO2; 0.4 mol C4H10	105	0.00107117	0.000978089	0.0011734
f-/fnet	set5	100% 13CO2; 0.4 mol C4H10	106	0.00100979	0.000908563	0.00111468
f-/fnet	set5	100% 13CO2; 0.4 mol C4H10	107	0.00094942	0.000849848	0.00105445
f-/fnet	set5	100% 13CO2; 0.4 mol C4H10	108	0.00089065	0.000790495	0.000993616
f-/fnet	set5	100% 13CO2; 0.4 mol C4H10	109	0.00083411	0.000734892	0.000935398
f-/fnet	set5	100% 13CO2; 0.4 mol C4H10	110	0.00077944	0.000678681	0.000877233
f-/fnet	set5	100% 13CO2; 0.4 mol C4H10	111	0.000727214	0.000625426	0.00082335
f-/fnet	set5	100% 13CO2; 0.4 mol C4H10	112	0.000677176	0.000575121	0.000772007
f-/fnet	set5	100% 13CO2; 0.4 mol C4H10	113	0.000629713	0.00052773	0.000724173
f-/fnet	set5	100% 13CO2; 0.4 mol C4H10	114	0.000583679	0.000483195	0.000678765
f-/fnet	set5	100% 13CO2; 0.4 mol C4H10	115	0.000540668	0.000442981	0.000635196
f-/fnet	set5	100% 13CO2; 0.4 mol C4H10	116	0.00049951	0.000405006	0.000593493
f-/fnet	set5	100% 13CO2; 0.4 mol C4H10	117	0.000460914	0.000369894	0.000553666
f-/fnet	set5	100% 13CO2; 0.4 mol C4H10	118	0.000424836	0.000337335	0.000515709
f-/fnet	set5	100% 13CO2; 0.4 mol C4H10	119	0.000390166	0.00030625	0.000479605
f-/fnet	set5	100% 13CO2; 0.4 mol C4H10	120	0.000357805	0.000276343	0.000445324
f-/fnet	set5	100% 13CO2; 0.4 mol C4H10	121	0.000327482	0.000248586	0.000412828
f-/fnet	set5	100% 13CO2; 0.4 mol C4H10	122	0.000299166	0.000222858	0.000382072
f-/fnet	set5	100% 13CO2; 0.4 mol C4H10	123	0.000272235	0.000199039	0.000352687
f-/fnet	set5	100% 13CO2; 0.4 mol C4H10	124	0.00024718	0.000177011	0.000324724
f-/fnet	set5	100% 13CO2; 0.4 mol C4H10	125	0.000223877	0.000156658	0.00029841
f-/fnet	set5	100% 13CO2; 0.4 mol C4H10	126	0.000202168	0.000137871	0.000273675
f-/fnet	set5	100% 13CO2; 0.4 mol C4H10	127	0.000182085	0.000120544	0.000250448
f-/fnet	set5	100% 13CO2; 0.4 mol C4H10	128	0.000163346	0.000104574	0.000228659
f-/fnet	set5	100% 13CO2; 0.4 mol C4H10	129	0.000145805	8.98664e-05	0.000208235
f-/fnet	set5	100% 13CO2; 0.4 mol C4H10	130	0.000129529	7.63289e-05	0.000189107
f-/fnet	set5	100% 13CO2; 0.4 mol C4H10	131	0.000114328	6.38758e-05	0.000171205
f-/fnet	set5	100% 13CO2; 0.4 mol C4H10	132	0.000100182	5.24263e-05	0.000154463
f-/fnet	set5	100% 13CO2; 0.4 mol C4H10	133	8.71521e-05	4.19044e-05	0.000138815
f-/fnet	set5	100% 13CO2; 0.4 mol C4H10	134	7.5122e-05	3.22393e-05	0.000124198
f-/fnet	set5	100% 13CO2; 0.4 mol C4H10	135	6.38603e-05	2.33646e-05	0.000110551
f-/fnet	set5	100% 13CO2; 0.4 mol C4H10	136	5.32916e-05	1.52186e-05	9.78156e-05
f-/fnet	set5	100% 13CO2; 0.4 mol C4H10	137	4.36593e-05	7.74395e-06	8.59366e-05
f-/fnet	set5	100% 13CO2; 0.4 mol C4H10	138	3.47186e-05	8.87322e-07	7.50056e-05
f-/fnet	set5	100% 13CO2; 0.4 mol C4H10	139	2.64955e-05	-5.4007e-06	6.49091e-05
f-/fnet	set5	100% 13CO2; 0.4 mol C4H10	140	1.87977e-05	-1.11659e-05	5.54928e-05
f-/fnet	set5	100% 13CO2; 0.4 mol C4H10	141	1.17531e-05	-1.64505e-05	4.6713e-05
f-/fnet	set5	100% 13CO2; 0.4 mol C4H10	142	5.19824e-06	-2.12937e-05	3.85282e-05
f-/fnet	set5	100% 13CO2; 0.4 mol C4H10	143	-8.46646e-07	-2.57316e-05	3.08997e-05
f-/fnet	set5	100% 13CO2; 0.4 mol C4H10	144	-6.48309e-06	-2.97975e-05	2.37907e-05
f-/fnet	set5	100% 13CO2; 0.4 mol C4H10	145	-1.16737e-05	-3.3522e-05	1.71668e-05
f-/fnet	set5	100% 13CO2; 0.4 mol C4H10	146	-1.64691e-05	-3.69333e-05	1.09955e-05
f-/fnet	set5	100% 13CO2; 0.4 mol C4H10	147	-2.09081e-05	-4.00575e-05	5.24647e-06
f-/fnet	set5	100% 13CO2; 0.4 mol C4H10	148	-2.49842e-05	-4.29185e-05	-1.08763e-07
f-/fnet	set5	100% 13CO2; 0.4 mol C4H10	149	-2.87512e-05	-4.55381e-05	-5.09688e-06
f-/fnet	set5	100% 13CO2; 0.4 mol C4H10	150	-3.22413e-05	-4.79367e-05	-9.74285e-06
f-/fnet	set5	100% 13CO2; 0.4 mol C4H10	151	-3.54575e-05	-5.01327e-05	-1.407e-05
f-/fnet	set5	100% 13CO2; 0.4 mol C4H10	152	-3.84144e-05	-5.21432e-05	-1.81002e-05
f-/fnet	set5	100% 13CO2; 0.4 mol C4H10	153	-4.11517e-05	-5.39837e-05	-2.19226e-05
f-/fnet	set5	100% 13CO2; 0.4 mol C4H10	154	-4.36939e-05	-5.56687e-05	-2.55092e-05
f-/fnet	set5	100% 13CO2; 0.4 mol C4H10	155	-4.60124e-05	-5.72111e-05	-2.88472e-05
f-/fnet	set5	100% 13CO2; 0.4 mol C4H10	156	-4.8155e-05	-5.86231e-05	-3.19536e-05
f-/fnet	set5	100% 13CO2; 0.4 mol C4H10	157	-5.01546e-05	-5.99157e-05	-3.48445e-05
f-/fnet	set5	100% 13CO2; 0.4 mol C4H10	158	-5.20007e-05	-6.10887e-05	-3.75348e-05
f-/fnet	set5	100% 13CO2; 0.4 mol C4H10	159	-5.36918e-05	-6.21623e-05	-4.00384e-05
f-/fnet	set5	100% 13CO2; 0.4 mol C4H10	160	-5.52629e-05	-6.31461e-05	-4.23681e-05
f-/fnet	set5	100% 13CO2; 0.4 mol C4H10	161	-5.66997e-05	-6.40476e-05	-4.45362e-05
f-/fnet	set5	100% 13CO2; 0.4 mol C4H10	162	-5.80297e-05	-6.48738e-05	-4.65538e-05
f-/fnet	set5	100% 13CO2; 0.4 mol C4H10	163	-5.92586e-05	-6.5631e-05	-4.84315e-05
f-/fnet	set5	100% 13CO2; 0.4 mol C4H10	164	-6.03962e-05	-6.6325e-05	-5.01789e-05
f-/fnet	set5	100% 13CO2; 0.4 mol C4H10	165	-6.14404e-05	-6.6961e-05	-5.18053e-05
f-/fnet	set5	100% 13CO2; 0.4 mol C4H10	166	-6.24108e-05	-6.75441e-05	-5.3319e-05
f-/fnet	set5	100% 13CO2; 0.4 mol C4H10	167	-6.33118e-05	-6.80786e-05	-5.4728e-05
f-/fnet	set5	100% 13CO2; 0.4 mol C4H10	168	-6.41411e-05	-6.85686e-05	-5.60395e-05
f-/fnet	set5	100% 13CO2; 0.4 mol C4H10	169	-6.48921e-05	-6.90179e-05	-5.72604e-05
f-/fnet	set5	100% 13CO2; 0.4 mol C4H10	170	-6.55956e-05	-6.943e-05	-5.83971e-05
f-/fnet	set5	100% 13CO2; 0.4 mol C4H10	171	-6.62432e-05	-6.98078e-05	-5.94553e-05
f-/fnet	set5	100% 13CO2; 0.4 mol C4H10	172	-6.68393e-05	-7.01544e-05	-6.04407e-05
f-/fnet	set5	100% 13CO2; 0.4 mol C4H10	173	-6.7391e-05	-7.04723e-05	-6.13583e-05
f-/fnet	set5	100% 13CO2; 0.4 mol C4H10	174	-6.79079e-05	-7.07639e-05	-6.22128e-05
f-/fnet	set5	100% 13CO2; 0.4 mol C4H10	175	-6.83815e-05	-7.10316e-05	-6.30087e-05
f-/fnet	set5	100% 13CO2; 0.4 mol C4H10	176	-6.88153e-05	-7.12772e-05	-6.37501e-05
f-/fnet	set5	100% 13CO2; 0.4 mol C4H10	177	-6.92231e-05	-7.15026e-05	-6.44407e-05
f-/fnet	set5	100% 13CO2; 0.4 mol C4H10	178	-6.95924e-05	-7.17096e-05	-6.50842e-05
f-/fnet	set5	100% 13CO2; 0.4 mol C4H10	179	-6.99337e-05	-7.18996e-05	-6.56838e-05
f-/fnet	set5	100% 13CO2; 0.4 mol C4H10	180	-7.02562e-05	-7.20747e-05	-6.62425e-05
f-/fnet	set5	100% 13CO2; 0.4 mol C4H10	181	-7.05479e-05	-7.22409e-05	-6.67633e-05
f-/fnet	set5	100% 13CO2; 0.4 mol C4H10	182	-7.08179e-05	-7.23935e-05	-6.72488e-05
f-/fnet	set5	100% 13CO2; 0.4 mol C4H10	183	-7.10719e-05	-7.25336e-05	-6.77013e-05
f-/fnet	set5	100% 13CO2; 0.4 mol C4H10	184	-7.13009e-05	-7.26623e-05	-6.81139e-05
f-/fnet	set5	100% 13CO2; 0.4 mol C4H10	185	-7.15112e-05	-7.27805e-05	-6.84882e-05
f-/fnet	set5	100% 13CO2; 0.4 mol C4H10	186	-7.17082e-05	-7.28859e-05	-6.88381e-05
f-/fnet	set5	100% 13CO2; 0.4 mol C4H10	187	-7.18929e-05	-7.29812e-05	-6.91993e-05
f-/fnet	set5	100% 13CO2; 0.4 mol C4H10	188	-7.20611e-05	-7.30688e-05	-6.95359e-05
f-/fnet	set5	100% 13CO2; 0.4 mol C4H10	189	-7.2216e-05	-7.31514e-05	-6.98437e-05
f-/fnet	set5	100% 13CO2; 0.4 mol C4H10	190	-7.236e-05	-7.32354e-05	-7.01219e-05
f-/fnet	set5	100% 13CO2; 0.4 mol C4H10	191	-7.2494e-05	-7.33128e-05	-7.03815e-05
f-/fnet	set5	100% 13CO2; 0.4 mol C4H10	192	-7.26207e-05	-7.33805e-05	-7.06239e-05
f-/fnet	set5	100% 13CO2; 0.4 mol C4H10	193	-7.27354e-05	-7.34412e-05	-7.08503e-05
f-/fnet	set5	100% 13CO2; 0.4 mol C4H10	194	-7.28428e-05	-7.3499e-05	-7.10617e-05
f-/fnet	set5	100% 13CO2; 0.4 mol C4H10	195	-7.29408e-05	-7.35529e-05	-7.12591e-05
f-/fnet	set5	100% 13CO2; 0.4 mol C4H10	196	-7.30305e-05	-7.35983e-05	-7.14436e-05
f-/fnet	set5	100% 13CO2; 0.4 mol C4H10	197	-7.31148e-05	-7.3641e-05	-7.16066e-05
f-/fnet	set5	100% 13CO2; 0.4 mol C4H10	198	-7.31926e-05	-7.36829e-05	-7.17575e-05
f-/fnet	set5	100% 13CO2; 0.4 mol C4H10	199	-7.3268e-05	-7.37245e-05	-7.18987e-05
f-/fnet	set5	100% 13CO2; 0.4 mol C4H10	200	-7.33362e-05	-7.37608e-05	-7.20309e-05
f-/fnet	set5	100% 13CO2; 0.4 mol C4H10	201	-7.33983e-05	-7.37919e-05	-7.21547e-05
f-/fnet	set5	100% 13CO2; 0.4 mol C4H10	202	-7.34524e-05	-7.3827e-05	-7.22706e-05
Butane_delta13C	set5	100% 13CO2; 0.4 mol C4H10	0	-23.5048	-24.6357	-22.3932
Butane_delta13C	set5	100% 13CO2; 0.4 mol C4H10	1	-23.4973	-24.6267	-22.3879
Butane_delta13C	set5	100% 13CO2; 0.4 mol C4H10	2	-23.4891	-24.617	-22.3821
Butane_delta13C	set5	100% 13CO2; 0.4 mol C4H10	3	-23.4803	-24.6064	-22.3754
Butane_delta13C	set5	100% 13CO2; 0.4 mol C4H10	4	-23.4707	-24.5949	-22.367
Butane_delta13C	set5	100% 13CO2; 0.4 mol C4H10	5	-23.4603	-24.5825	-22.3579
Butane_delta13C	set5	100% 13CO2; 0.4 mol C4H10	6	-23.4491	-24.569	-22.348
Butane_delta13C	set5	100% 13CO2; 0.4 mol C4H10	7	-23.4368	-24.5544	-22.3373
Butane_delta13C	set5	100% 13CO2; 0.4 mol C4H10	8	-23.4235	-24.5386	-22.3256
Butane_delta13C	set5	100% 13CO2; 0.4 mol C4H10	9	-23.409	-24.5214	-22.3129
Butane_delta13C	set5	100% 13CO2; 0.4 mol C4H10	10	-23.3934	-24.5028	-22.299
Butane_delta13C	set5	100% 13CO2; 0.4 mol C4H10	11	-23.3763	-24.4827	-22.284
Butane_delta13C	set5	100% 13CO2; 0.4 mol C4H10	12	-23.3579	-24.4622	-22.2676
Butane_delta13C	set5	100% 13CO2; 0.4 mol C4H10	13	-23.3378	-24.4423	-22.2499
Butane_delta13C	set5	100% 13CO2; 0.4 mol C4H10	14	-23.316	-24.4206	-22.2305
Butane_delta13C	set5	100% 13CO2; 0.4 mol C4H10	15	-23.2924	-24.3971	-22.2095
Butane_delta13C	set5	100% 13CO2; 0.4 mol C4H10	16	-23.2667	-24.3687	-22.1866
Butane_delta13C	set5	100% 13CO2; 0.4 mol C4H10	17	-23.2389	-24.3375	-22.1618
Butane_delta13C	set5	100% 13CO2; 0.4 mol C4H10	18	-23.2087	-24.3035	-22.1348
Butane_delta13C	set5	100% 13CO2; 0.4 mol C4H10	19	-23.1759	-24.2667	-22.1054
Butane_delta13C	set5	100% 13CO2; 0.4 mol C4H10	20	-23.1403	-24.2268	-22.0735
Butane_delta13C	set5	100% 13CO2; 0.4 mol C4H10	21	-23.1017	-24.1835	-22.0387
Butane_delta13C	set5	100% 13CO2; 0.4 mol C4H10	22	-23.0598	-24.1365	-22.002
Butane_delta13C	set5	100% 13CO2; 0.4 mol C4H10	23	-23.0143	-24.0855	-21.9664
Butane_delta13C	set5	100% 13CO2; 0.4 mol C4H10	24	-22.9649	-24.0303	-21.9275
Butane_delta13C	set5	100% 13CO2; 0.4 mol C4H10	25	-22.9114	-23.9703	-21.8852
Butane_delta13C	set5	100% 13CO2; 0.4 mol C4H10	26	-22.8533	-23.9053	-21.839
Butane_delta13C	set5	100% 13CO2; 0.4 mol C4H10	27	-22.7903	-23.8348	-21.7887
Butane_delta13C	set5	100% 13CO2; 0.4 mol C4H10	28	-22.722	-23.7584	-21.7209
Butane_delta13C	set5	100% 13CO2; 0.4 mol C4H10	29	-22.6479	-23.6756	-21.6452
Butane_delta13C	set5	100% 13CO2; 0.4 mol C4H10	30	-22.5676	-23.5858	-21.5632
Butane_delta13C	set5	100% 13CO2; 0.4 mol C4H10	31	-22.4805	-23.4885	-21.4746
Butane_delta13C	set5	100% 13CO2; 0.4 mol C4H10	32	-22.3861	-23.3875	-21.3881
Butane_delta13C	set5	100% 13CO2; 0.4 mol C4H10	33	-22.2837	-23.2794	-21.2943
Butane_delta13C	set5	100% 13CO2; 0.4 mol C4H10	34	-22.1728	-23.1622	-21.1923
Butane_delta13C	set5	100% 13CO2; 0.4 mol C4H10	35	-22.0526	-23.0352	-21.0817
Butane_delta13C	set5	100% 13CO2; 0.4 mol C4H10	36	-21.9224	-22.8977	-20.9474
Butane_delta13C	set5	100% 13CO2; 0.4 mol C4H10	37	-21.7813	-22.7333	-20.8127
Butane_delta13C	set5	100% 13CO2; 0.4 mol C4H10	38	-21.6286	-22.5875	-20.6471
Butane_delta13C	set5	100% 13CO2; 0.4 mol C4H10	39	-21.4633	-22.4129	-20.4684
Butane_delta13C	set5	100% 13CO2; 0.4 mol C4H10	40	-21.2844	-22.224	-20.281
Butane_delta13C	set5	100% 13CO2; 0.4 mol C4H10	41	-21.0907	-22.0206	-20.08
Butane_delta13C	set5	100% 13CO2; 0.4 mol C4H10	42	-20.8813	-21.8289	-19.8632
Butane_delta13C	set5	100% 13CO2; 0.4 mol C4H10	43	-20.6549	-21.5903	-19.6341
Butane_delta13C	set5	100% 13CO2; 0.4 mol C4H10	44	-20.4101	-21.3451	-19.3894
Butane_delta13C	set5	100% 13CO2; 0.4 mol C4H10	45	-20.1457	-21.112	-19.1287
Butane_delta13C	set5	100% 13CO2; 0.4 mol C4H10	46	-19.8601	-20.858	-18.8638
Butane_delta13C	set5	100% 13CO2; 0.4 mol C4H10	47	-19.5518	-20.5262	-18.5339
Butane_delta13C	set5	100% 13CO2; 0.4 mol C4H10	48	-19.2191	-20.169	-18.2034
Butane_delta13C	set5	100% 13CO2; 0.4 mol C4H10	49	-18.8604	-19.8431	-17.8475
Butane_delta13C	set5	100% 13CO2; 0.4 mol C4H10	50	-18.4739	-19.4872	-17.4444
Butane_delta13C	set5	100% 13CO2; 0.4 mol C4H10	51	-18.0575	-19.1115	-16.9822
Butane_delta13C	set5	100% 13CO2; 0.4 mol C4H10	52	-17.6094	-18.7009	-16.5306
Butane_delta13C	set5	100% 13CO2; 0.4 mol C4H10	53	-17.1275	-18.1846	-16.023
Butane_delta13C	set5	100% 13CO2; 0.4 mol C4H10	54	-16.6096	-17.7138	-15.4681
Butane_delta13C	set5	100% 13CO2; 0.4 mol C4H10	55	-16.0535	-17.2267	-14.8552
Butane_delta13C	set5	100% 13CO2; 0.4 mol C4H10	56	-15.457	-16.6972	-14.2422
Butane_delta13C	set5	100% 13CO2; 0.4 mol C4H10	57	-14.8178	-16.1111	-13.5745
Butane_delta13C	set5	100% 13CO2; 0.4 mol C4H10	58	-14.1334	-15.469	-12.884
Butane_delta13C	set5	100% 13CO2; 0.4 mol C4H10	59	-13.4016	-14.792	-12.1417
Butane_delta13C	set5	100% 13CO2; 0.4 mol C4H10	60	-12.62	-14.0494	-11.3056
Butane_delta13C	set5	100% 13CO2; 0.4 mol C4H10	61	-11.7863	-13.2612	-10.4107
Butane_delta13C	set5	100% 13CO2; 0.4 mol C4H10	62	-10.8983	-12.4237	-9.49035
Butane_delta13C	set5	100% 13CO2; 0.4 mol C4H10	63	-9.9538	-11.5248	-8.52163
Butane_delta13C	set5	100% 13CO2; 0.4 mol C4H10	64	-8.95081	-10.5616	-7.4979
Butane_delta13C	set5	100% 13CO2; 0.4 mol C4H10	65	-7.88747	-9.53132	-6.41782
Butane_delta13C	set5	100% 13CO2; 0.4 mol C4H10	66	-6.76214	-8.43138	-5.28026
Butane_delta13C	set5	100% 13CO2; 0.4 mol C4H10	67	-5.57344	-7.25945	-4.08433
Butane_delta13C	set5	100% 13CO2; 0.4 mol C4H10	68	-4.32029	-6.03879	-2.81727
Butane_delta13C	set5	100% 13CO2; 0.4 mol C4H10	69	-3.00195	-4.76922	-1.47203
Butane_delta13C	set5	100% 13CO2; 0.4 mol C4H10	70	-1.61806	-3.43928	-0.0682935
Butane_delta13C	set5	100% 13CO2; 0.4 mol C4H10	71	-0.168729	-1.9838	1.39327
Butane_delta13C	set5	100% 13CO2; 0.4 mol C4H10	72	1.34548	-0.443308	2.92178
Butane_delta13C	set5	100% 13CO2; 0.4 mol C4H10	73	2.92348	1.11019	4.54257
Butane_delta13C	set5	100% 13CO2; 0.4 mol C4H10	74	4.56362	2.77106	6.21966
Butane_delta13C	set5	100% 13CO2; 0.4 mol C4H10	75	6.26368	4.47847	7.89278
Butane_delta13C	set5	100% 13CO2; 0.4 mol C4H10	76	8.02084	6.30381	9.6664
Butane_delta13C	set5	100% 13CO2; 0.4 mol C4H10	77	9.83171	8.12673	11.4865
Butane_delta13C	set5	100% 13CO2; 0.4 mol C4H10	78	11.6923	9.96378	13.3488
Butane_delta13C	set5	100% 13CO2; 0.4 mol C4H10	79	13.5979	11.9019	15.2483
Butane_delta13C	set5	100% 13CO2; 0.4 mol C4H10	80	15.5436	13.8864	17.1739
Butane_delta13C	set5	100% 13CO2; 0.4 mol C4H10	81	17.5235	15.9116	19.0892
Butane_delta13C	set5	100% 13CO2; 0.4 mol C4H10	82	19.5318	17.971	21.1159
Butane_delta13C	set5	100% 13CO2; 0.4 mol C4H10	83	21.562	20.0497	23.1082
Butane_delta13C	set5	100% 13CO2; 0.4 mol C4H10	84	23.6072	22.0931	25.108
Butane_delta13C	set5	100% 13CO2; 0.4 mol C4H10	85	25.6606	24.1166	27.135
Butane_delta13C	set5	100% 13CO2; 0.4 mol C4H10	86	27.7152	26.1476	29.1985
Butane_delta13C	set5	100% 13CO2; 0.4 mol C4H10	87	29.7638	28.2527	31.2418
Butane_delta13C	set5	100% 13CO2; 0.4 mol C4H10	88	31.7995	30.2979	33.2778
Butane_delta13C	set5	100% 13CO2; 0.4 mol C4H10	89	33.8154	32.3078	35.3885
Butane_delta13C	set5	100% 13CO2; 0.4 mol C4H10	90	35.8051	34.26	37.4811
Butane_delta13C	set5	100% 13CO2; 0.4 mol C4H10	91	37.7624	36.1657	39.5301
Butane_delta13C	set5	100% 13CO2; 0.4 mol C4H10	92	39.6814	38.0881	41.5289
Butane_delta13C	set5	100% 13CO2; 0.4 mol C4H10	93	41.5569	39.9117	43.4717
Butane_delta13C	set5	100% 13CO2; 0.4 mol C4H10	94	43.3841	41.7389	45.3536
Butane_delta13C	set5	100% 13CO2; 0.4 mol C4H10	95	45.1589	43.4838	47.1703
Butane_delta13C	set5	100% 13CO2; 0.4 mol C4H10	96	46.8776	45.1636	48.9183
Butane_delta13C	set5	100% 13CO2; 0.4 mol C4H10	97	48.5373	46.7946	50.5949
Butane_delta13C	set5	100% 13CO2; 0.4 mol C4H10	98	50.1355	48.3763	52.1982
Butane_delta13C	set5	100% 13CO2; 0.4 mol C4H10	99	51.6704	49.9104	53.7154
Butane_delta13C	set5	100% 13CO2; 0.4 mol C4H10	100	53.1408	51.3778	55.1242
Butane_delta13C	set5	100% 13CO2; 0.4 mol C4H10	101	54.5459	52.7895	56.5
Butane_delta13C	set5	100% 13CO2; 0.4 mol C4H10	102	55.8854	54.1861	57.7994
Butane_delta13C	set5	100% 13CO2; 0.4 mol C4H10	103	57.1597	55.495	59.046
Butane_delta13C	set5	100% 13CO2; 0.4 mol C4H10	104	58.3692	56.7329	60.2484
Butane_delta13C	set5	100% 13CO2; 0.4 mol C4H10	105	59.515	57.9021	61.3439
Butane_delta13C	set5	100% 13CO2; 0.4 mol C4H10	106	60.5984	59.0118	62.3741
Butane_delta13C	set5	100% 13CO2; 0.4 mol C4H10	107	61.6209	60.0708	63.3634
Butane_delta13C	set5	100% 13CO2; 0.4 mol C4H10	108	62.5843	61.0879	64.2926
Butane_delta13C	set5	100% 13CO2; 0.4 mol C4H10	109	63.4907	62.0027	65.1926
Butane_delta13C	set5	100% 13CO2; 0.4 mol C4H10	110	64.3419	62.8826	66.0185
Butane_delta13C	set5	100% 13CO2; 0.4 mol C4H10	111	65.1404	63.7164	66.7649
Butane_delta13C	set5	100% 13CO2; 0.4 mol C4H10	112	65.8884	64.5004	67.4585
Butane_delta13C	set5	100% 13CO2; 0.4 mol C4H10	113	66.5882	65.2366	68.1284
Butane_delta13C	set5	100% 13CO2; 0.4 mol C4H10	114	67.2421	65.9271	68.7495
Butane_delta13C	set5	100% 13CO2; 0.4 mol C4H10	115	67.8525	66.5474	69.3593
Butane_delta13C	set5	100% 13CO2; 0.4 mol C4H10	116	68.4218	67.1572	69.9317
Butane_delta13C	set5	100% 13CO2; 0.4 mol C4H10	117	68.9521	67.7166	70.4451
Butane_delta13C	set5	100% 13CO2; 0.4 mol C4H10	118	69.4458	68.2389	70.897
Butane_delta13C	set5	100% 13CO2; 0.4 mol C4H10	119	69.9049	68.7057	71.3149
Butane_delta13C	set5	100% 13CO2; 0.4 mol C4H10	120	70.3317	69.1507	71.7181
Butane_delta13C	set5	100% 13CO2; 0.4 mol C4H10	121	70.728	69.5544	72.0936
Butane_delta13C	set5	100% 13CO2; 0.4 mol C4H10	122	71.0958	69.9178	72.4423
Butane_delta13C	set5	100% 13CO2; 0.4 mol C4H10	123	71.437	70.2557	72.7616
Butane_delta13C	set5	100% 13CO2; 0.4 mol C4H10	124	71.7533	70.5829	73.0578
Butane_delta13C	set5	100% 13CO2; 0.4 mol C4H10	125	72.0464	70.861	73.3312
Butane_delta13C	set5	100% 13CO2; 0.4 mol C4H10	126	72.3178	71.1316	73.5834
Butane_delta13C	set5	100% 13CO2; 0.4 mol C4H10	127	72.5691	71.3826	73.8473
Butane_delta13C	set5	100% 13CO2; 0.4 mol C4H10	128	72.8015	71.6153	74.1154
Butane_delta13C	set5	100% 13CO2; 0.4 mol C4H10	129	73.0166	71.8108	74.3643
Butane_delta13C	set5	100% 13CO2; 0.4 mol C4H10	130	73.2154	71.9615	74.5578
Butane_delta13C	set5	100% 13CO2; 0.4 mol C4H10	131	73.3992	72.1146	74.7283
Butane_delta13C	set5	100% 13CO2; 0.4 mol C4H10	132	73.5691	72.2827	74.9268
Butane_delta13C	set5	100% 13CO2; 0.4 mol C4H10	133	73.726	72.4159	75.1003
Butane_delta13C	set5	100% 13CO2; 0.4 mol C4H10	134	73.8709	72.5552	75.24
Butane_delta13C	set5	100% 13CO2; 0.4 mol C4H10	135	74.0047	72.6538	75.3976
Butane_delta13C	set5	100% 13CO2; 0.4 mol C4H10	136	74.1283	72.7682	75.5484
Butane_delta13C	set5	100% 13CO2; 0.4 mol C4H10	137	74.2423	72.8851	75.663
Butane_delta13C	set5	100% 13CO2; 0.4 mol C4H10	138	74.3475	72.9931	75.7686
Butane_delta13C	set5	100% 13CO2; 0.4 mol C4H10	139	74.4446	73.0928	75.8658
Butane_delta13C	set5	100% 13CO2; 0.4 mol C4H10	140	74.5342	73.1778	75.9552
Butane_delta13C	set5	100% 13CO2; 0.4 mol C4H10	141	74.6168	73.254	76.0376
Butane_delta13C	set5	100% 13CO2; 0.4 mol C4H10	142	74.693	73.3191	76.1134
Butane_delta13C	set5	100% 13CO2; 0.4 mol C4H10	143	74.7632	73.3789	76.195
Butane_delta13C	set5	100% 13CO2; 0.4 mol C4H10	144	74.828	73.4301	76.2705
Butane_delta13C	set5	100% 13CO2; 0.4 mol C4H10	145	74.8877	73.4693	76.3403
Butane_delta13C	set5	100% 13CO2; 0.4 mol C4H10	146	74.9428	73.5051	76.4048
Butane_delta13C	set5	100% 13CO2; 0.4 mol C4H10	147	74.9936	73.5379	76.4644
Butane_delta13C	set5	100% 13CO2; 0.4 mol C4H10	148	75.0403	73.5679	76.5194
Butane_delta13C	set5	100% 13CO2; 0.4 mol C4H10	149	75.0835	73.5953	76.5703
Butane_delta13C	set5	100% 13CO2; 0.4 mol C4H10	150	75.1232	73.6204	76.6173
Butane_delta13C	set5	100% 13CO2; 0.4 mol C4H10	151	75.1598	73.6433	76.6607
Butane_delta13C	set5	100% 13CO2; 0.4 mol C4H10	152	75.1936	73.6642	76.7007
Butane_delta13C	set5	100% 13CO2; 0.4 mol C4H10	153	75.2247	73.6834	76.7377
Butane_delta13C	set5	100% 13CO2; 0.4 mol C4H10	154	75.2533	73.701	76.7719
Butane_delta13C	set5	100% 13CO2; 0.4 mol C4H10	155	75.2797	73.717	76.8034
Butane_delta13C	set5	100% 13CO2; 0.4 mol C4H10	156	75.3041	73.7316	76.8326
Butane_delta13C	set5	100% 13CO2; 0.4 mol C4H10	157	75.3265	73.745	76.8595
Butane_delta13C	set5	100% 13CO2; 0.4 mol C4H10	158	75.3471	73.7573	76.8843
Butane_delta13C	set5	100% 13CO2; 0.4 mol C4H10	159	75.3661	73.7685	76.9072
Butane_delta13C	set5	100% 13CO2; 0.4 mol C4H10	160	75.3837	73.7788	76.9284
Butane_delta13C	set5	100% 13CO2; 0.4 mol C4H10	161	75.3998	73.7881	76.9479
Butane_delta13C	set5	100% 13CO2; 0.4 mol C4H10	162	75.4147	73.7967	76.966
Butane_delta13C	set5	100% 13CO2; 0.4 mol C4H10	163	75.4284	73.8045	76.9826
Butane_delta13C	set5	100% 13CO2; 0.4 mol C4H10	164	75.441	73.8117	76.998
Butane_delta13C	set5	100% 13CO2; 0.4 mol C4H10	165	75.4526	73.8182	77.0122
Butane_delta13C	set5	100% 13CO2; 0.4 mol C4H10	166	75.4633	73.8242	77.0252
Butane_delta13C	set5	100% 13CO2; 0.4 mol C4H10	167	75.4732	73.8297	77.0373
Butane_delta13C	set5	100% 13CO2; 0.4 mol C4H10	168	75.4823	73.8347	77.0485
Butane_delta13C	set5	100% 13CO2; 0.4 mol C4H10	169	75.4906	73.8392	77.0588
Butane_delta13C	set5	100% 13CO2; 0.4 mol C4H10	170	75.4983	73.8434	77.0683
Butane_delta13C	set5	100% 13CO2; 0.4 mol C4H10	171	75.5054	73.8472	77.0771
Butane_delta13C	set5	100% 13CO2; 0.4 mol C4H10	172	75.512	73.8507	77.0851
Butane_delta13C	set5	100% 13CO2; 0.4 mol C4H10	173	75.518	73.8539	77.0926
Butane_delta13C	set5	100% 13CO2; 0.4 mol C4H10	174	75.5235	73.8568	77.0995
Butane_delta13C	set5	100% 13CO2; 0.4 mol C4H10	175	75.5287	73.8595	77.1059
Butane_delta13C	set5	100% 13CO2; 0.4 mol C4H10	176	75.5334	73.8619	77.1117
Butane_delta13C	set5	100% 13CO2; 0.4 mol C4H10	177	75.5377	73.8642	77.1172
Butane_delta13C	set5	100% 13CO2; 0.4 mol C4H10	178	75.5417	73.8662	77.1222
Butane_delta13C	set5	100% 13CO2; 0.4 mol C4H10	179	75.5454	73.868	77.1268
Butane_delta13C	set5	100% 13CO2; 0.4 mol C4H10	180	75.5488	73.8698	77.131
Butane_delta13C	set5	100% 13CO2; 0.4 mol C4H10	181	75.5519	73.8713	77.135
Butane_delta13C	set5	100% 13CO2; 0.4 mol C4H10	182	75.5548	73.8727	77.1386
Butane_delta13C	set5	100% 13CO2; 0.4 mol C4H10	183	75.5574	73.874	77.1419
Butane_delta13C	set5	100% 13CO2; 0.4 mol C4H10	184	75.5598	73.8752	77.145
Butane_delta13C	set5	100% 13CO2; 0.4 mol C4H10	185	75.5621	73.8763	77.1479
Butane_delta13C	set5	100% 13CO2; 0.4 mol C4H10	186	75.5642	73.8773	77.1505
Butane_delta13C	set5	100% 13CO2; 0.4 mol C4H10	187	75.5661	73.8782	77.1529
Butane_delta13C	set5	100% 13CO2; 0.4 mol C4H10	188	75.5678	73.879	77.1552
Butane_delta13C	set5	100% 13CO2; 0.4 mol C4H10	189	75.5694	73.8798	77.1572
Butane_delta13C	set5	100% 13CO2; 0.4 mol C4H10	190	75.5709	73.8805	77.1591
Butane_delta13C	set5	100% 13CO2; 0.4 mol C4H10	191	75.5723	73.8811	77.1609
Butane_delta13C	set5	100% 13CO2; 0.4 mol C4H10	192	75.5736	73.8817	77.1625
Butane_delta13C	set5	100% 13CO2; 0.4 mol C4H10	193	75.5747	73.8822	77.164
Butane_delta13C	set5	100% 13CO2; 0.4 mol C4H10	194	75.5758	73.8827	77.1654
Butane_delta13C	set5	100% 13CO2; 0.4 mol C4H10	195	75.5768	73.8832	77.1667
Butane_delta13C	set5	100% 13CO2; 0.4 mol C4H10	196	75.5777	73.8836	77.1679
Butane_delta13C	set5	100% 13CO2; 0.4 mol C4H10	197	75.5785	73.8839	77.169
Butane_delta13C	set5	100% 13CO2; 0.4 mol C4H10	198	75.5793	73.8843	77.17
Butane_delta13C	set5	100% 13CO2; 0.4 mol C4H10	199	75.58	73.8846	77.1709
Butane_delta13C	set5	100% 13CO2; 0.4 mol C4H10	200	75.5807	73.8849	77.1717
Butane_delta13C	set5	100% 13CO2; 0.4 mol C4H10	201	75.5813	73.8851	77.1725
Butane_delta13C	set5	100% 13CO2; 0.4 mol C4H10	202	75.5818	73.8853	77.1733
dG	set2	25% 13CO2; 0.4 mol C4H10	0	#N/A	#N/A	#N/A
dG	set2	25% 13CO2; 0.4 mol C4H10	1	-211.074	-212.25	-209.959
dG	set2	25% 13CO2; 0.4 mol C4H10	2	-203.295	-204.471	-202.18
dG	set2	25% 13CO2; 0.4 mol C4H10	3	-198.96	-200.135	-197.845
dG	set2	25% 13CO2; 0.4 mol C4H10	4	-195.874	-197.049	-194.759
dG	set2	25% 13CO2; 0.4 mol C4H10	5	-193.444	-194.62	-192.33
dG	set2	25% 13CO2; 0.4 mol C4H10	6	-191.424	-192.6	-190.309
dG	set2	25% 13CO2; 0.4 mol C4H10	7	-189.684	-190.86	-188.569
dG	set2	25% 13CO2; 0.4 mol C4H10	8	-188.15	-189.325	-187.035
dG	set2	25% 13CO2; 0.4 mol C4H10	9	-186.773	-187.948	-185.658
dG	set2	25% 13CO2; 0.4 mol C4H10	10	-185.521	-186.697	-184.407
dG	set2	25% 13CO2; 0.4 mol C4H10	11	-184.372	-185.547	-183.257
dG	set2	25% 13CO2; 0.4 mol C4H10	12	-183.307	-184.483	-182.193
dG	set2	25% 13CO2; 0.4 mol C4H10	13	-182.315	-183.491	-181.2
dG	set2	25% 13CO2; 0.4 mol C4H10	14	-181.385	-182.561	-180.27
dG	set2	25% 13CO2; 0.4 mol C4H10	15	-180.509	-181.684	-179.394
dG	set2	25% 13CO2; 0.4 mol C4H10	16	-179.681	-180.856	-178.566
dG	set2	25% 13CO2; 0.4 mol C4H10	17	-178.894	-180.07	-177.78
dG	set2	25% 13CO2; 0.4 mol C4H10	18	-178.146	-179.321	-177.031
dG	set2	25% 13CO2; 0.4 mol C4H10	19	-177.432	-178.607	-176.317
dG	set2	25% 13CO2; 0.4 mol C4H10	20	-176.748	-177.924	-175.633
dG	set2	25% 13CO2; 0.4 mol C4H10	21	-176.093	-177.268	-174.978
dG	set2	25% 13CO2; 0.4 mol C4H10	22	-175.464	-176.639	-174.349
dG	set2	25% 13CO2; 0.4 mol C4H10	23	-174.858	-176.033	-173.743
dG	set2	25% 13CO2; 0.4 mol C4H10	24	-174.274	-175.449	-173.159
dG	set2	25% 13CO2; 0.4 mol C4H10	25	-173.71	-174.886	-172.595
dG	set2	25% 13CO2; 0.4 mol C4H10	26	-173.165	-174.341	-172.051
dG	set2	25% 13CO2; 0.4 mol C4H10	27	-172.638	-173.814	-171.523
dG	set2	25% 13CO2; 0.4 mol C4H10	28	-172.127	-173.303	-171.012
dG	set2	25% 13CO2; 0.4 mol C4H10	29	-171.632	-172.807	-170.517
dG	set2	25% 13CO2; 0.4 mol C4H10	30	-171.151	-172.326	-170.036
dG	set2	25% 13CO2; 0.4 mol C4H10	31	-170.683	-171.859	-169.569
dG	set2	25% 13CO2; 0.4 mol C4H10	32	-170.229	-171.404	-169.114
dG	set2	25% 13CO2; 0.4 mol C4H10	33	-169.786	-170.962	-168.671
dG	set2	25% 13CO2; 0.4 mol C4H10	34	-169.355	-170.531	-168.24
dG	set2	25% 13CO2; 0.4 mol C4H10	35	-168.935	-170.111	-167.82
dG	set2	25% 13CO2; 0.4 mol C4H10	36	-168.525	-169.701	-167.411
dG	set2	25% 13CO2; 0.4 mol C4H10	37	-168.125	-169.301	-167.011
dG	set2	25% 13CO2; 0.4 mol C4H10	38	-167.735	-168.91	-166.62
dG	set2	25% 13CO2; 0.4 mol C4H10	39	-167.353	-168.529	-166.238
dG	set2	25% 13CO2; 0.4 mol C4H10	40	-166.98	-168.156	-165.865
dG	set2	25% 13CO2; 0.4 mol C4H10	41	-166.615	-167.791	-165.5
dG	set2	25% 13CO2; 0.4 mol C4H10	42	-166.258	-167.434	-165.143
dG	set2	25% 13CO2; 0.4 mol C4H10	43	-165.908	-167.084	-164.794
dG	set2	25% 13CO2; 0.4 mol C4H10	44	-165.566	-166.741	-164.451
dG	set2	25% 13CO2; 0.4 mol C4H10	45	-165.23	-166.406	-164.116
dG	set2	25% 13CO2; 0.4 mol C4H10	46	-164.901	-166.077	-163.786
dG	set2	25% 13CO2; 0.4 mol C4H10	47	-164.579	-165.754	-163.464
dG	set2	25% 13CO2; 0.4 mol C4H10	48	-164.262	-165.437	-163.147
dG	set2	25% 13CO2; 0.4 mol C4H10	49	-163.951	-165.127	-162.836
dG	set2	25% 13CO2; 0.4 mol C4H10	50	-163.646	-164.822	-162.531
dG	set2	25% 13CO2; 0.4 mol C4H10	51	-163.346	-164.522	-162.232
dG	set2	25% 13CO2; 0.4 mol C4H10	52	-163.052	-164.228	-161.937
dG	set2	25% 13CO2; 0.4 mol C4H10	53	-162.763	-163.938	-161.648
dG	set2	25% 13CO2; 0.4 mol C4H10	54	-162.478	-163.654	-161.364
dG	set2	25% 13CO2; 0.4 mol C4H10	55	-162.199	-163.374	-161.084
dG	set2	25% 13CO2; 0.4 mol C4H10	56	-161.924	-163.099	-160.809
dG	set2	25% 13CO2; 0.4 mol C4H10	57	-161.653	-162.829	-160.539
dG	set2	25% 13CO2; 0.4 mol C4H10	58	-161.387	-162.563	-160.272
dG	set2	25% 13CO2; 0.4 mol C4H10	59	-161.125	-162.301	-160.01
dG	set2	25% 13CO2; 0.4 mol C4H10	60	-160.867	-162.043	-159.752
dG	set2	25% 13CO2; 0.4 mol C4H10	61	-160.613	-161.789	-159.498
dG	set2	25% 13CO2; 0.4 mol C4H10	62	-160.363	-161.538	-159.248
dG	set2	25% 13CO2; 0.4 mol C4H10	63	-160.116	-161.292	-159.002
dG	set2	25% 13CO2; 0.4 mol C4H10	64	-159.873	-161.049	-158.759
dG	set2	25% 13CO2; 0.4 mol C4H10	65	-159.634	-160.81	-158.519
dG	set2	25% 13CO2; 0.4 mol C4H10	66	-159.398	-160.574	-158.283
dG	set2	25% 13CO2; 0.4 mol C4H10	67	-159.166	-160.341	-158.051
dG	set2	25% 13CO2; 0.4 mol C4H10	68	-158.936	-160.112	-157.822
dG	set2	25% 13CO2; 0.4 mol C4H10	69	-158.71	-159.886	-157.596
dG	set2	25% 13CO2; 0.4 mol C4H10	70	-158.487	-159.663	-157.373
dG	set2	25% 13CO2; 0.4 mol C4H10	71	-158.267	-159.443	-157.153
dG	set2	25% 13CO2; 0.4 mol C4H10	72	-158.05	-159.226	-156.935
dG	set2	25% 13CO2; 0.4 mol C4H10	73	-157.836	-159.011	-156.721
dG	set2	25% 13CO2; 0.4 mol C4H10	74	-157.624	-158.799	-156.509
dG	set2	25% 13CO2; 0.4 mol C4H10	75	-157.415	-158.59	-156.3
dG	set2	25% 13CO2; 0.4 mol C4H10	76	-157.208	-158.384	-156.094
dG	set2	25% 13CO2; 0.4 mol C4H10	77	-157.005	-158.18	-155.89
dG	set2	25% 13CO2; 0.4 mol C4H10	78	-156.803	-157.979	-155.689
dG	set2	25% 13CO2; 0.4 mol C4H10	79	-156.605	-157.78	-155.49
dG	set2	25% 13CO2; 0.4 mol C4H10	80	-156.408	-157.584	-155.294
dG	set2	25% 13CO2; 0.4 mol C4H10	81	-156.214	-157.39	-155.099
dG	set2	25% 13CO2; 0.4 mol C4H10	82	-156.022	-157.198	-154.908
dG	set2	25% 13CO2; 0.4 mol C4H10	83	-155.833	-157.008	-154.718
dG	set2	25% 13CO2; 0.4 mol C4H10	84	-155.645	-156.821	-154.531
dG	set2	25% 13CO2; 0.4 mol C4H10	85	-155.46	-156.636	-154.345
dG	set2	25% 13CO2; 0.4 mol C4H10	86	-155.277	-156.453	-154.162
dG	set2	25% 13CO2; 0.4 mol C4H10	87	-155.096	-156.272	-153.981
dG	set2	25% 13CO2; 0.4 mol C4H10	88	-154.917	-156.092	-153.802
dG	set2	25% 13CO2; 0.4 mol C4H10	89	-154.74	-155.915	-153.625
dG	set2	25% 13CO2; 0.4 mol C4H10	90	-154.565	-155.74	-153.45
dG	set2	25% 13CO2; 0.4 mol C4H10	91	-154.391	-155.567	-153.277
dG	set2	25% 13CO2; 0.4 mol C4H10	92	-154.22	-155.395	-153.105
dG	set2	25% 13CO2; 0.4 mol C4H10	93	-154.05	-155.226	-152.935
dG	set2	25% 13CO2; 0.4 mol C4H10	94	-153.883	-155.058	-152.768
dG	set2	25% 13CO2; 0.4 mol C4H10	95	-153.717	-154.892	-152.602
dG	set2	25% 13CO2; 0.4 mol C4H10	96	-153.553	-154.728	-152.438
dG	set2	25% 13CO2; 0.4 mol C4H10	97	-153.39	-154.565	-152.275
dG	set2	25% 13CO2; 0.4 mol C4H10	98	-153.229	-154.405	-152.114
dG	set2	25% 13CO2; 0.4 mol C4H10	99	-153.07	-154.245	-151.955
dG	set2	25% 13CO2; 0.4 mol C4H10	100	-152.912	-154.087	-151.797
dG	set2	25% 13CO2; 0.4 mol C4H10	101	-152.756	-153.931	-151.641
dG	set2	25% 13CO2; 0.4 mol C4H10	102	-152.601	-153.776	-151.486
dG	set2	25% 13CO2; 0.4 mol C4H10	103	-152.448	-153.623	-151.333
dG	set2	25% 13CO2; 0.4 mol C4H10	104	-152.297	-153.472	-151.182
dG	set2	25% 13CO2; 0.4 mol C4H10	105	-152.146	-153.322	-151.032
dG	set2	25% 13CO2; 0.4 mol C4H10	106	-151.998	-153.173	-150.883
dG	set2	25% 13CO2; 0.4 mol C4H10	107	-151.85	-153.025	-150.735
dG	set2	25% 13CO2; 0.4 mol C4H10	108	-151.704	-152.879	-150.589
dG	set2	25% 13CO2; 0.4 mol C4H10	109	-151.56	-152.735	-150.445
dG	set2	25% 13CO2; 0.4 mol C4H10	110	-151.417	-152.592	-150.302
dG	set2	25% 13CO2; 0.4 mol C4H10	111	-151.275	-152.45	-150.16
dG	set2	25% 13CO2; 0.4 mol C4H10	112	-151.133	-152.309	-150.019
dG	set2	25% 13CO2; 0.4 mol C4H10	113	-150.994	-152.169	-149.879
dG	set2	25% 13CO2; 0.4 mol C4H10	114	-150.856	-152.031	-149.741
dG	set2	25% 13CO2; 0.4 mol C4H10	115	-150.718	-151.894	-149.604
dG	set2	25% 13CO2; 0.4 mol C4H10	116	-150.582	-151.758	-149.467
dG	set2	25% 13CO2; 0.4 mol C4H10	117	-150.447	-151.623	-149.332
dG	set2	25% 13CO2; 0.4 mol C4H10	118	-150.313	-151.489	-149.199
dG	set2	25% 13CO2; 0.4 mol C4H10	119	-150.181	-151.356	-149.066
dG	set2	25% 13CO2; 0.4 mol C4H10	120	-150.05	-151.225	-148.935
dG	set2	25% 13CO2; 0.4 mol C4H10	121	-149.92	-151.095	-148.805
dG	set2	25% 13CO2; 0.4 mol C4H10	122	-149.791	-150.966	-148.676
dG	set2	25% 13CO2; 0.4 mol C4H10	123	-149.663	-150.838	-148.548
dG	set2	25% 13CO2; 0.4 mol C4H10	124	-149.536	-150.711	-148.421
dG	set2	25% 13CO2; 0.4 mol C4H10	125	-149.41	-150.586	-148.295
dG	set2	25% 13CO2; 0.4 mol C4H10	126	-149.285	-150.461	-148.171
dG	set2	25% 13CO2; 0.4 mol C4H10	127	-149.161	-150.336	-148.046
dG	set2	25% 13CO2; 0.4 mol C4H10	128	-149.038	-150.213	-147.923
dG	set2	25% 13CO2; 0.4 mol C4H10	129	-148.916	-150.091	-147.801
dG	set2	25% 13CO2; 0.4 mol C4H10	130	-148.794	-149.97	-147.679
dG	set2	25% 13CO2; 0.4 mol C4H10	131	-148.674	-149.849	-147.559
dG	set2	25% 13CO2; 0.4 mol C4H10	132	-148.555	-149.73	-147.44
dG	set2	25% 13CO2; 0.4 mol C4H10	133	-148.437	-149.612	-147.322
dG	set2	25% 13CO2; 0.4 mol C4H10	134	-148.321	-149.496	-147.206
dG	set2	25% 13CO2; 0.4 mol C4H10	135	-148.205	-149.38	-147.09
dG	set2	25% 13CO2; 0.4 mol C4H10	136	-148.089	-149.264	-146.974
dG	set2	25% 13CO2; 0.4 mol C4H10	137	-147.975	-149.151	-146.86
dG	set2	25% 13CO2; 0.4 mol C4H10	138	-147.862	-149.037	-146.747
dG	set2	25% 13CO2; 0.4 mol C4H10	139	-147.749	-148.924	-146.634
dG	set2	25% 13CO2; 0.4 mol C4H10	140	-147.637	-148.812	-146.522
dG	set2	25% 13CO2; 0.4 mol C4H10	141	-147.525	-148.701	-146.411
dG	set2	25% 13CO2; 0.4 mol C4H10	142	-147.415	-148.59	-146.3
dG	set2	25% 13CO2; 0.4 mol C4H10	143	-147.305	-148.481	-146.191
dG	set2	25% 13CO2; 0.4 mol C4H10	144	-147.197	-148.372	-146.082
dG	set2	25% 13CO2; 0.4 mol C4H10	145	-147.089	-148.264	-145.974
dG	set2	25% 13CO2; 0.4 mol C4H10	146	-146.981	-148.157	-145.867
dG	set2	25% 13CO2; 0.4 mol C4H10	147	-146.875	-148.051	-145.76
dG	set2	25% 13CO2; 0.4 mol C4H10	148	-146.769	-147.945	-145.654
dG	set2	25% 13CO2; 0.4 mol C4H10	149	-146.663	-147.839	-145.549
dG	set2	25% 13CO2; 0.4 mol C4H10	150	-146.559	-147.734	-145.444
dG	set2	25% 13CO2; 0.4 mol C4H10	151	-146.456	-147.631	-145.341
dG	set2	25% 13CO2; 0.4 mol C4H10	152	-146.354	-147.529	-145.239
dG	set2	25% 13CO2; 0.4 mol C4H10	153	-146.252	-147.427	-145.137
dG	set2	25% 13CO2; 0.4 mol C4H10	154	-146.15	-147.326	-145.035
dG	set2	25% 13CO2; 0.4 mol C4H10	155	-146.05	-147.225	-144.935
dG	set2	25% 13CO2; 0.4 mol C4H10	156	-145.95	-147.126	-144.836
dG	set2	25% 13CO2; 0.4 mol C4H10	157	-145.851	-147.026	-144.736
dG	set2	25% 13CO2; 0.4 mol C4H10	158	-145.752	-146.928	-144.637
dG	set2	25% 13CO2; 0.4 mol C4H10	159	-145.654	-146.83	-144.539
dG	set2	25% 13CO2; 0.4 mol C4H10	160	-145.557	-146.732	-144.442
dG	set2	25% 13CO2; 0.4 mol C4H10	161	-145.46	-146.635	-144.345
dG	set2	25% 13CO2; 0.4 mol C4H10	162	-145.364	-146.539	-144.249
dG	set2	25% 13CO2; 0.4 mol C4H10	163	-145.268	-146.443	-144.153
dG	set2	25% 13CO2; 0.4 mol C4H10	164	-145.173	-146.349	-144.059
dG	set2	25% 13CO2; 0.4 mol C4H10	165	-145.079	-146.255	-143.964
dG	set2	25% 13CO2; 0.4 mol C4H10	166	-144.985	-146.161	-143.871
dG	set2	25% 13CO2; 0.4 mol C4H10	167	-144.892	-146.068	-143.778
dG	set2	25% 13CO2; 0.4 mol C4H10	168	-144.8	-145.976	-143.686
dG	set2	25% 13CO2; 0.4 mol C4H10	169	-144.709	-145.885	-143.594
dG	set2	25% 13CO2; 0.4 mol C4H10	170	-144.618	-145.794	-143.503
dG	set2	25% 13CO2; 0.4 mol C4H10	171	-144.528	-145.703	-143.413
dG	set2	25% 13CO2; 0.4 mol C4H10	172	-144.438	-145.614	-143.323
dG	set2	25% 13CO2; 0.4 mol C4H10	173	-144.348	-145.523	-143.233
dG	set2	25% 13CO2; 0.4 mol C4H10	174	-144.259	-145.435	-143.145
dG	set2	25% 13CO2; 0.4 mol C4H10	175	-144.171	-145.346	-143.056
dG	set2	25% 13CO2; 0.4 mol C4H10	176	-144.083	-145.258	-142.968
dG	set2	25% 13CO2; 0.4 mol C4H10	177	-143.995	-145.171	-142.881
dG	set2	25% 13CO2; 0.4 mol C4H10	178	-143.909	-145.084	-142.794
dG	set2	25% 13CO2; 0.4 mol C4H10	179	-143.821	-144.997	-142.706
dG	set2	25% 13CO2; 0.4 mol C4H10	180	-143.735	-144.91	-142.62
dG	set2	25% 13CO2; 0.4 mol C4H10	181	-143.648	-144.824	-142.533
dG	set2	25% 13CO2; 0.4 mol C4H10	182	-143.563	-144.738	-142.448
dG	set2	25% 13CO2; 0.4 mol C4H10	183	-143.477	-144.653	-142.362
dG	set2	25% 13CO2; 0.4 mol C4H10	184	-143.393	-144.568	-142.278
dG	set2	25% 13CO2; 0.4 mol C4H10	185	-143.31	-144.486	-142.196
dG	set2	25% 13CO2; 0.4 mol C4H10	186	-143.227	-144.403	-142.112
dG	set2	25% 13CO2; 0.4 mol C4H10	187	-143.142	-144.318	-142.027
dG	set2	25% 13CO2; 0.4 mol C4H10	188	-143.062	-144.237	-141.947
dG	set2	25% 13CO2; 0.4 mol C4H10	189	-142.981	-144.156	-141.866
dG	set2	25% 13CO2; 0.4 mol C4H10	190	-142.898	-144.074	-141.784
dG	set2	25% 13CO2; 0.4 mol C4H10	191	-142.819	-143.995	-141.704
dG	set2	25% 13CO2; 0.4 mol C4H10	192	-142.739	-143.914	-141.624
dG	set2	25% 13CO2; 0.4 mol C4H10	193	-142.658	-143.834	-141.543
dG	set2	25% 13CO2; 0.4 mol C4H10	194	-142.578	-143.754	-141.463
dG	set2	25% 13CO2; 0.4 mol C4H10	195	-142.498	-143.674	-141.383
dG	set2	25% 13CO2; 0.4 mol C4H10	196	-142.418	-143.594	-141.303
dG	set2	25% 13CO2; 0.4 mol C4H10	197	-142.339	-143.514	-141.224
dG	set2	25% 13CO2; 0.4 mol C4H10	198	-142.262	-143.438	-141.147
dG	set2	25% 13CO2; 0.4 mol C4H10	199	-142.187	-143.362	-141.072
dG	set2	25% 13CO2; 0.4 mol C4H10	200	-142.11	-143.285	-140.995
dG	set2	25% 13CO2; 0.4 mol C4H10	201	-142.035	-143.21	-140.92
dG	set2	25% 13CO2; 0.4 mol C4H10	202	-141.958	-143.134	-140.844
dG	set3	50% 13CO2; 0.4 mol C4H10	0	#N/A	#N/A	#N/A
dG	set3	50% 13CO2; 0.4 mol C4H10	1	-214.817	-215.993	-213.702
dG	set3	50% 13CO2; 0.4 mol C4H10	2	-204.903	-206.079	-203.789
dG	set3	50% 13CO2; 0.4 mol C4H10	3	-200.048	-201.224	-198.933
dG	set3	50% 13CO2; 0.4 mol C4H10	4	-196.72	-197.895	-195.605
dG	set3	50% 13CO2; 0.4 mol C4H10	5	-194.148	-195.323	-193.033
dG	set3	50% 13CO2; 0.4 mol C4H10	6	-192.032	-193.207	-190.917
dG	set3	50% 13CO2; 0.4 mol C4H10	7	-190.223	-191.398	-189.108
dG	set3	50% 13CO2; 0.4 mol C4H10	8	-188.636	-189.811	-187.521
dG	set3	50% 13CO2; 0.4 mol C4H10	9	-187.218	-188.393	-186.103
dG	set3	50% 13CO2; 0.4 mol C4H10	10	-185.933	-187.109	-184.818
dG	set3	50% 13CO2; 0.4 mol C4H10	11	-184.757	-185.932	-183.642
dG	set3	50% 13CO2; 0.4 mol C4H10	12	-183.67	-184.846	-182.555
dG	set3	50% 13CO2; 0.4 mol C4H10	13	-182.66	-183.835	-181.545
dG	set3	50% 13CO2; 0.4 mol C4H10	14	-181.714	-182.89	-180.599
dG	set3	50% 13CO2; 0.4 mol C4H10	15	-180.825	-182.001	-179.711
dG	set3	50% 13CO2; 0.4 mol C4H10	16	-179.986	-181.162	-178.872
dG	set3	50% 13CO2; 0.4 mol C4H10	17	-179.192	-180.367	-178.077
dG	set3	50% 13CO2; 0.4 mol C4H10	18	-178.436	-179.612	-177.321
dG	set3	50% 13CO2; 0.4 mol C4H10	19	-177.716	-178.892	-176.601
dG	set3	50% 13CO2; 0.4 mol C4H10	20	-177.029	-178.204	-175.914
dG	set3	50% 13CO2; 0.4 mol C4H10	21	-176.37	-177.546	-175.255
dG	set3	50% 13CO2; 0.4 mol C4H10	22	-175.738	-176.914	-174.624
dG	set3	50% 13CO2; 0.4 mol C4H10	23	-175.131	-176.307	-174.017
dG	set3	50% 13CO2; 0.4 mol C4H10	24	-174.547	-175.723	-173.432
dG	set3	50% 13CO2; 0.4 mol C4H10	25	-173.984	-175.159	-172.869
dG	set3	50% 13CO2; 0.4 mol C4H10	26	-173.44	-174.615	-172.325
dG	set3	50% 13CO2; 0.4 mol C4H10	27	-172.914	-174.09	-171.8
dG	set3	50% 13CO2; 0.4 mol C4H10	28	-172.406	-173.581	-171.291
dG	set3	50% 13CO2; 0.4 mol C4H10	29	-171.913	-173.089	-170.799
dG	set3	50% 13CO2; 0.4 mol C4H10	30	-171.436	-172.611	-170.321
dG	set3	50% 13CO2; 0.4 mol C4H10	31	-170.972	-172.148	-169.857
dG	set3	50% 13CO2; 0.4 mol C4H10	32	-170.522	-171.697	-169.407
dG	set3	50% 13CO2; 0.4 mol C4H10	33	-170.084	-171.26	-168.97
dG	set3	50% 13CO2; 0.4 mol C4H10	34	-169.658	-170.834	-168.544
dG	set3	50% 13CO2; 0.4 mol C4H10	35	-169.244	-170.419	-168.129
dG	set3	50% 13CO2; 0.4 mol C4H10	36	-168.84	-170.015	-167.725
dG	set3	50% 13CO2; 0.4 mol C4H10	37	-168.446	-169.621	-167.331
dG	set3	50% 13CO2; 0.4 mol C4H10	38	-168.062	-169.237	-166.947
dG	set3	50% 13CO2; 0.4 mol C4H10	39	-167.687	-168.862	-166.572
dG	set3	50% 13CO2; 0.4 mol C4H10	40	-167.32	-168.496	-166.206
dG	set3	50% 13CO2; 0.4 mol C4H10	41	-166.963	-168.138	-165.848
dG	set3	50% 13CO2; 0.4 mol C4H10	42	-166.613	-167.788	-165.498
dG	set3	50% 13CO2; 0.4 mol C4H10	43	-166.271	-167.446	-165.156
dG	set3	50% 13CO2; 0.4 mol C4H10	44	-165.936	-167.112	-164.822
dG	set3	50% 13CO2; 0.4 mol C4H10	45	-165.609	-166.784	-164.494
dG	set3	50% 13CO2; 0.4 mol C4H10	46	-165.288	-166.463	-164.173
dG	set3	50% 13CO2; 0.4 mol C4H10	47	-164.974	-166.149	-163.859
dG	set3	50% 13CO2; 0.4 mol C4H10	48	-164.666	-165.841	-163.551
dG	set3	50% 13CO2; 0.4 mol C4H10	49	-164.364	-165.539	-163.249
dG	set3	50% 13CO2; 0.4 mol C4H10	50	-164.068	-165.243	-162.953
dG	set3	50% 13CO2; 0.4 mol C4H10	51	-163.777	-164.953	-162.663
dG	set3	50% 13CO2; 0.4 mol C4H10	52	-163.492	-164.668	-162.378
dG	set3	50% 13CO2; 0.4 mol C4H10	53	-163.212	-164.388	-162.098
dG	set3	50% 13CO2; 0.4 mol C4H10	54	-162.938	-164.113	-161.823
dG	set3	50% 13CO2; 0.4 mol C4H10	55	-162.668	-163.843	-161.553
dG	set3	50% 13CO2; 0.4 mol C4H10	56	-162.402	-163.578	-161.288
dG	set3	50% 13CO2; 0.4 mol C4H10	57	-162.142	-163.317	-161.027
dG	set3	50% 13CO2; 0.4 mol C4H10	58	-161.886	-163.061	-160.771
dG	set3	50% 13CO2; 0.4 mol C4H10	59	-161.634	-162.809	-160.519
dG	set3	50% 13CO2; 0.4 mol C4H10	60	-161.386	-162.561	-160.271
dG	set3	50% 13CO2; 0.4 mol C4H10	61	-161.142	-162.317	-160.027
dG	set3	50% 13CO2; 0.4 mol C4H10	62	-160.902	-162.077	-159.787
dG	set3	50% 13CO2; 0.4 mol C4H10	63	-160.666	-161.841	-159.551
dG	set3	50% 13CO2; 0.4 mol C4H10	64	-160.433	-161.609	-159.319
dG	set3	50% 13CO2; 0.4 mol C4H10	65	-160.205	-161.38	-159.09
dG	set3	50% 13CO2; 0.4 mol C4H10	66	-159.98	-161.155	-158.865
dG	set3	50% 13CO2; 0.4 mol C4H10	67	-159.758	-160.934	-158.643
dG	set3	50% 13CO2; 0.4 mol C4H10	68	-159.54	-160.715	-158.425
dG	set3	50% 13CO2; 0.4 mol C4H10	69	-159.324	-160.5	-158.209
dG	set3	50% 13CO2; 0.4 mol C4H10	70	-159.112	-160.287	-157.997
dG	set3	50% 13CO2; 0.4 mol C4H10	71	-158.903	-160.078	-157.788
dG	set3	50% 13CO2; 0.4 mol C4H10	72	-158.696	-159.872	-157.582
dG	set3	50% 13CO2; 0.4 mol C4H10	73	-158.493	-159.668	-157.378
dG	set3	50% 13CO2; 0.4 mol C4H10	74	-158.292	-159.467	-157.177
dG	set3	50% 13CO2; 0.4 mol C4H10	75	-158.094	-159.27	-156.979
dG	set3	50% 13CO2; 0.4 mol C4H10	76	-157.899	-159.074	-156.784
dG	set3	50% 13CO2; 0.4 mol C4H10	77	-157.706	-158.882	-156.592
dG	set3	50% 13CO2; 0.4 mol C4H10	78	-157.516	-158.692	-156.402
dG	set3	50% 13CO2; 0.4 mol C4H10	79	-157.329	-158.504	-156.214
dG	set3	50% 13CO2; 0.4 mol C4H10	80	-157.143	-158.319	-156.029
dG	set3	50% 13CO2; 0.4 mol C4H10	81	-156.96	-158.136	-155.846
dG	set3	50% 13CO2; 0.4 mol C4H10	82	-156.78	-157.955	-155.665
dG	set3	50% 13CO2; 0.4 mol C4H10	83	-156.601	-157.777	-155.486
dG	set3	50% 13CO2; 0.4 mol C4H10	84	-156.425	-157.601	-155.31
dG	set3	50% 13CO2; 0.4 mol C4H10	85	-156.251	-157.426	-155.136
dG	set3	50% 13CO2; 0.4 mol C4H10	86	-156.079	-157.254	-154.964
dG	set3	50% 13CO2; 0.4 mol C4H10	87	-155.909	-157.084	-154.794
dG	set3	50% 13CO2; 0.4 mol C4H10	88	-155.741	-156.916	-154.626
dG	set3	50% 13CO2; 0.4 mol C4H10	89	-155.575	-156.75	-154.46
dG	set3	50% 13CO2; 0.4 mol C4H10	90	-155.411	-156.586	-154.296
dG	set3	50% 13CO2; 0.4 mol C4H10	91	-155.248	-156.424	-154.133
dG	set3	50% 13CO2; 0.4 mol C4H10	92	-155.088	-156.263	-153.973
dG	set3	50% 13CO2; 0.4 mol C4H10	93	-154.929	-156.105	-153.814
dG	set3	50% 13CO2; 0.4 mol C4H10	94	-154.772	-155.948	-153.657
dG	set3	50% 13CO2; 0.4 mol C4H10	95	-154.617	-155.792	-153.502
dG	set3	50% 13CO2; 0.4 mol C4H10	96	-154.463	-155.639	-153.348
dG	set3	50% 13CO2; 0.4 mol C4H10	97	-154.311	-155.487	-153.197
dG	set3	50% 13CO2; 0.4 mol C4H10	98	-154.161	-155.337	-153.046
dG	set3	50% 13CO2; 0.4 mol C4H10	99	-154.013	-155.188	-152.898
dG	set3	50% 13CO2; 0.4 mol C4H10	100	-153.865	-155.041	-152.751
dG	set3	50% 13CO2; 0.4 mol C4H10	101	-153.72	-154.895	-152.605
dG	set3	50% 13CO2; 0.4 mol C4H10	102	-153.576	-154.751	-152.461
dG	set3	50% 13CO2; 0.4 mol C4H10	103	-153.434	-154.609	-152.319
dG	set3	50% 13CO2; 0.4 mol C4H10	104	-153.292	-154.468	-152.178
dG	set3	50% 13CO2; 0.4 mol C4H10	105	-153.153	-154.329	-152.038
dG	set3	50% 13CO2; 0.4 mol C4H10	106	-153.016	-154.191	-151.901
dG	set3	50% 13CO2; 0.4 mol C4H10	107	-152.879	-154.054	-151.764
dG	set3	50% 13CO2; 0.4 mol C4H10	108	-152.743	-153.918	-151.628
dG	set3	50% 13CO2; 0.4 mol C4H10	109	-152.609	-153.784	-151.494
dG	set3	50% 13CO2; 0.4 mol C4H10	110	-152.476	-153.652	-151.362
dG	set3	50% 13CO2; 0.4 mol C4H10	111	-152.345	-153.52	-151.23
dG	set3	50% 13CO2; 0.4 mol C4H10	112	-152.214	-153.39	-151.099
dG	set3	50% 13CO2; 0.4 mol C4H10	113	-152.085	-153.26	-150.97
dG	set3	50% 13CO2; 0.4 mol C4H10	114	-151.957	-153.132	-150.842
dG	set3	50% 13CO2; 0.4 mol C4H10	115	-151.831	-153.006	-150.716
dG	set3	50% 13CO2; 0.4 mol C4H10	116	-151.705	-152.881	-150.59
dG	set3	50% 13CO2; 0.4 mol C4H10	117	-151.581	-152.757	-150.466
dG	set3	50% 13CO2; 0.4 mol C4H10	118	-151.457	-152.633	-150.342
dG	set3	50% 13CO2; 0.4 mol C4H10	119	-151.334	-152.51	-150.22
dG	set3	50% 13CO2; 0.4 mol C4H10	120	-151.213	-152.389	-150.099
dG	set3	50% 13CO2; 0.4 mol C4H10	121	-151.093	-152.269	-149.978
dG	set3	50% 13CO2; 0.4 mol C4H10	122	-150.973	-152.149	-149.859
dG	set3	50% 13CO2; 0.4 mol C4H10	123	-150.855	-152.03	-149.74
dG	set3	50% 13CO2; 0.4 mol C4H10	124	-150.738	-151.913	-149.623
dG	set3	50% 13CO2; 0.4 mol C4H10	125	-150.622	-151.798	-149.507
dG	set3	50% 13CO2; 0.4 mol C4H10	126	-150.507	-151.682	-149.392
dG	set3	50% 13CO2; 0.4 mol C4H10	127	-150.393	-151.569	-149.278
dG	set3	50% 13CO2; 0.4 mol C4H10	128	-150.28	-151.456	-149.165
dG	set3	50% 13CO2; 0.4 mol C4H10	129	-150.167	-151.343	-149.052
dG	set3	50% 13CO2; 0.4 mol C4H10	130	-150.056	-151.231	-148.941
dG	set3	50% 13CO2; 0.4 mol C4H10	131	-149.945	-151.121	-148.831
dG	set3	50% 13CO2; 0.4 mol C4H10	132	-149.836	-151.011	-148.721
dG	set3	50% 13CO2; 0.4 mol C4H10	133	-149.727	-150.902	-148.612
dG	set3	50% 13CO2; 0.4 mol C4H10	134	-149.619	-150.794	-148.504
dG	set3	50% 13CO2; 0.4 mol C4H10	135	-149.512	-150.687	-148.397
dG	set3	50% 13CO2; 0.4 mol C4H10	136	-149.406	-150.581	-148.291
dG	set3	50% 13CO2; 0.4 mol C4H10	137	-149.299	-150.475	-148.184
dG	set3	50% 13CO2; 0.4 mol C4H10	138	-149.194	-150.369	-148.079
dG	set3	50% 13CO2; 0.4 mol C4H10	139	-149.09	-150.265	-147.975
dG	set3	50% 13CO2; 0.4 mol C4H10	140	-148.986	-150.162	-147.872
dG	set3	50% 13CO2; 0.4 mol C4H10	141	-148.884	-150.06	-147.769
dG	set3	50% 13CO2; 0.4 mol C4H10	142	-148.782	-149.958	-147.668
dG	set3	50% 13CO2; 0.4 mol C4H10	143	-148.682	-149.857	-147.567
dG	set3	50% 13CO2; 0.4 mol C4H10	144	-148.581	-149.756	-147.466
dG	set3	50% 13CO2; 0.4 mol C4H10	145	-148.482	-149.657	-147.367
dG	set3	50% 13CO2; 0.4 mol C4H10	146	-148.383	-149.558	-147.268
dG	set3	50% 13CO2; 0.4 mol C4H10	147	-148.285	-149.46	-147.17
dG	set3	50% 13CO2; 0.4 mol C4H10	148	-148.188	-149.363	-147.073
dG	set3	50% 13CO2; 0.4 mol C4H10	149	-148.091	-149.266	-146.976
dG	set3	50% 13CO2; 0.4 mol C4H10	150	-147.995	-149.17	-146.88
dG	set3	50% 13CO2; 0.4 mol C4H10	151	-147.898	-149.074	-146.783
dG	set3	50% 13CO2; 0.4 mol C4H10	152	-147.803	-148.978	-146.688
dG	set3	50% 13CO2; 0.4 mol C4H10	153	-147.708	-148.883	-146.593
dG	set3	50% 13CO2; 0.4 mol C4H10	154	-147.614	-148.789	-146.499
dG	set3	50% 13CO2; 0.4 mol C4H10	155	-147.52	-148.696	-146.406
dG	set3	50% 13CO2; 0.4 mol C4H10	156	-147.427	-148.603	-146.313
dG	set3	50% 13CO2; 0.4 mol C4H10	157	-147.337	-148.512	-146.222
dG	set3	50% 13CO2; 0.4 mol C4H10	158	-147.246	-148.421	-146.131
dG	set3	50% 13CO2; 0.4 mol C4H10	159	-147.154	-148.33	-146.04
dG	set3	50% 13CO2; 0.4 mol C4H10	160	-147.064	-148.24	-145.95
dG	set3	50% 13CO2; 0.4 mol C4H10	161	-146.975	-148.15	-145.86
dG	set3	50% 13CO2; 0.4 mol C4H10	162	-146.887	-148.062	-145.772
dG	set3	50% 13CO2; 0.4 mol C4H10	163	-146.8	-147.975	-145.685
dG	set3	50% 13CO2; 0.4 mol C4H10	164	-146.713	-147.889	-145.599
dG	set3	50% 13CO2; 0.4 mol C4H10	165	-146.626	-147.801	-145.511
dG	set3	50% 13CO2; 0.4 mol C4H10	166	-146.539	-147.714	-145.424
dG	set3	50% 13CO2; 0.4 mol C4H10	167	-146.453	-147.628	-145.338
dG	set3	50% 13CO2; 0.4 mol C4H10	168	-146.367	-147.543	-145.252
dG	set3	50% 13CO2; 0.4 mol C4H10	169	-146.282	-147.457	-145.167
dG	set3	50% 13CO2; 0.4 mol C4H10	170	-146.197	-147.373	-145.083
dG	set3	50% 13CO2; 0.4 mol C4H10	171	-146.114	-147.29	-145
[truncated: 437 more rows]

## Sheet: Fig.5A
Time_days	Dataset	Butane_delta13C	Dataset_name	substrate	mmol
0	set10	-24.9673	50% 13CO2; 5 mM sulfate	Butane_mmol	7.54881
7	set10	-24.563	50% 13CO2; 5 mM sulfate	Butane_mmol	5.49161
14	set10	-24.2647	50% 13CO2; 5 mM sulfate	Butane_mmol	4.47759
21	set10	-23.5807	50% 13CO2; 5 mM sulfate	Butane_mmol	4.52268
28	set10	-23.1723	50% 13CO2; 5 mM sulfate	Butane_mmol	4.28941
36	set10	-23.197	50% 13CO2; 5 mM sulfate	Butane_mmol	3.8289
42	set10	-23.1473	50% 13CO2; 5 mM sulfate	Butane_mmol	3.81899
49	set10	-23.0307	50% 13CO2; 5 mM sulfate	Butane_mmol	4.11506
56	set10	-23.0227	50% 13CO2; 5 mM sulfate	Butane_mmol	3.75194
67	set10	-23.1	50% 13CO2; 5 mM sulfate	Butane_mmol	3.57996
71	set10	-23.0253	50% 13CO2; 5 mM sulfate	Butane_mmol	3.91963
0	set11	-24.9593	100% 13CO2; 5 mM sulfate	Butane_mmol	7.16985
7	set11	-24.6597	100% 13CO2; 5 mM sulfate	Butane_mmol	5.0884
14	set11	-23.6873	100% 13CO2; 5 mM sulfate	Butane_mmol	4.46039
21	set11	-22.13	100% 13CO2; 5 mM sulfate	Butane_mmol	3.7598
28	set11	-22.0743	100% 13CO2; 5 mM sulfate	Butane_mmol	3.80994
36	set11	-22.183	100% 13CO2; 5 mM sulfate	Butane_mmol	3.44799
42	set11	-22.214	100% 13CO2; 5 mM sulfate	Butane_mmol	3.19397
49	set11	-22.0573	100% 13CO2; 5 mM sulfate	Butane_mmol	4.07033
56	set11	-22.0407	100% 13CO2; 5 mM sulfate	Butane_mmol	3.94853
67	set11	-22.3523	100% 13CO2; 5 mM sulfate	Butane_mmol	3.52447
71	set11	-21.9077	100% 13CO2; 5 mM sulfate	Butane_mmol	3.70344
0	set9	-24.865	0% 13CO2; 5 mM sulfate	Butane_mmol	7.23118
7	set9	-24.779	0% 13CO2; 5 mM sulfate	Butane_mmol	5.31034
14	set9	-24.6033	0% 13CO2; 5 mM sulfate	Butane_mmol	4.76311
21	set9	-24.5167	0% 13CO2; 5 mM sulfate	Butane_mmol	4.92034
28	set9	-24.446	0% 13CO2; 5 mM sulfate	Butane_mmol	4.06591
36	set9	-24.5227	0% 13CO2; 5 mM sulfate	Butane_mmol	3.79092
49	set9	-24.3223	0% 13CO2; 5 mM sulfate	Butane_mmol	4.54094
56	set9	-24.4683	0% 13CO2; 5 mM sulfate	Butane_mmol	4.04212
67	set9	-24.8737	0% 13CO2; 5 mM sulfate	Butane_mmol	3.54892
71	set9	-24.4703	0% 13CO2; 5 mM sulfate	Butane_mmol	3.65717
0	set10	-24.9673	50% 13CO2; 5 mM sulfate	sulfide_mmol	0.031746
7	set10	-24.563	50% 13CO2; 5 mM sulfate	sulfide_mmol	1.30159
14	set10	-24.2647	50% 13CO2; 5 mM sulfate	sulfide_mmol	3.49206
21	set10	-23.5807	50% 13CO2; 5 mM sulfate	sulfide_mmol	4.57143
28	set10	-23.1723	50% 13CO2; 5 mM sulfate	sulfide_mmol	4.7619
36	set10	-23.197	50% 13CO2; 5 mM sulfate	sulfide_mmol	5.49206
42	set10	-23.1473	50% 13CO2; 5 mM sulfate	sulfide_mmol	5.80952
49	set10	-23.0307	50% 13CO2; 5 mM sulfate	sulfide_mmol	6.19048
56	set10	-23.0227	50% 13CO2; 5 mM sulfate	sulfide_mmol	5.1746
67	set10	-23.1	50% 13CO2; 5 mM sulfate	sulfide_mmol	5.42857
71	set10	-23.0253	50% 13CO2; 5 mM sulfate	sulfide_mmol	5.20635
0	set11	-24.9593	100% 13CO2; 5 mM sulfate	sulfide_mmol	0
7	set11	-24.6597	100% 13CO2; 5 mM sulfate	sulfide_mmol	1.55556
14	set11	-23.6873	100% 13CO2; 5 mM sulfate	sulfide_mmol	4.4127
21	set11	-22.13	100% 13CO2; 5 mM sulfate	sulfide_mmol	5.07937
28	set11	-22.0743	100% 13CO2; 5 mM sulfate	sulfide_mmol	5.55556
36	set11	-22.183	100% 13CO2; 5 mM sulfate	sulfide_mmol	5.39683
42	set11	-22.214	100% 13CO2; 5 mM sulfate	sulfide_mmol	5.36508
49	set11	-22.0573	100% 13CO2; 5 mM sulfate	sulfide_mmol	4.88889
56	set11	-22.0407	100% 13CO2; 5 mM sulfate	sulfide_mmol	4.95238
67	set11	-22.3523	100% 13CO2; 5 mM sulfate	sulfide_mmol	4.47619
71	set11	-21.9077	100% 13CO2; 5 mM sulfate	sulfide_mmol	5.26984
0	set9	-24.865	0% 13CO2; 5 mM sulfate	sulfide_mmol	0
7	set9	-24.779	0% 13CO2; 5 mM sulfate	sulfide_mmol	1.01587
14	set9	-24.6033	0% 13CO2; 5 mM sulfate	sulfide_mmol	1.96825
21	set9	-24.5167	0% 13CO2; 5 mM sulfate	sulfide_mmol	3.36508
28	set9	-24.446	0% 13CO2; 5 mM sulfate	sulfide_mmol	4.06349
36	set9	-24.5227	0% 13CO2; 5 mM sulfate	sulfide_mmol	4.12698
49	set9	-24.3223	0% 13CO2; 5 mM sulfate	sulfide_mmol	5.1746
56	set9	-24.4683	0% 13CO2; 5 mM sulfate	sulfide_mmol	4.8254
67	set9	-24.8737	0% 13CO2; 5 mM sulfate	sulfide_mmol	4.09524
71	set9	-24.4703	0% 13CO2; 5 mM sulfate	sulfide_mmol	5.01587

## Sheet: Fig.5B
Time_days	Butane_delta13C	Dataset	Dataset_name
0	-24.9673	set10	50% 13CO2; 5 mM sulfate
7	-24.563	set10	50% 13CO2; 5 mM sulfate
14	-24.2647	set10	50% 13CO2; 5 mM sulfate
21	-23.5807	set10	50% 13CO2; 5 mM sulfate
28	-23.1723	set10	50% 13CO2; 5 mM sulfate
36	-23.197	set10	50% 13CO2; 5 mM sulfate
42	-23.1473	set10	50% 13CO2; 5 mM sulfate
49	-23.0307	set10	50% 13CO2; 5 mM sulfate
56	-23.0227	set10	50% 13CO2; 5 mM sulfate
67	-23.1	set10	50% 13CO2; 5 mM sulfate
71	-23.0253	set10	50% 13CO2; 5 mM sulfate
0	-24.9593	set11	100% 13CO2; 5 mM sulfate
7	-24.6597	set11	100% 13CO2; 5 mM sulfate
14	-23.6873	set11	100% 13CO2; 5 mM sulfate
21	-22.13	set11	100% 13CO2; 5 mM sulfate
28	-22.0743	set11	100% 13CO2; 5 mM sulfate
36	-22.183	set11	100% 13CO2; 5 mM sulfate
42	-22.214	set11	100% 13CO2; 5 mM sulfate
49	-22.0573	set11	100% 13CO2; 5 mM sulfate
56	-22.0407	set11	100% 13CO2; 5 mM sulfate
67	-22.3523	set11	100% 13CO2; 5 mM sulfate
71	-21.9077	set11	100% 13CO2; 5 mM sulfate
0	-24.865	set9	0% 13CO2; 5 mM sulfate
7	-24.779	set9	0% 13CO2; 5 mM sulfate
14	-24.6033	set9	0% 13CO2; 5 mM sulfate
21	-24.5167	set9	0% 13CO2; 5 mM sulfate
28	-24.446	set9	0% 13CO2; 5 mM sulfate
36	-24.5227	set9	0% 13CO2; 5 mM sulfate
49	-24.3223	set9	0% 13CO2; 5 mM sulfate
56	-24.4683	set9	0% 13CO2; 5 mM sulfate
67	-24.8737	set9	0% 13CO2; 5 mM sulfate
71	-24.4703	set9	0% 13CO2; 5 mM sulfate

## Sheet: Fig.5C
Dataset	Time_days	key	value
set10	0	mu	-2.37914e-05
set10	1	mu	-2.44563e-05
set10	2	mu	-2.45319e-05
set10	3	mu	-2.39981e-05
set10	4	mu	-2.2684e-05
set10	5	mu	-2.06352e-05
set10	6	mu	-1.76244e-05
set10	7	mu	-1.37344e-05
set10	8	mu	-8.82373e-06
set10	9	mu	-2.86074e-06
set10	10	mu	4.07275e-06
set10	11	mu	1.18718e-05
set10	12	mu	2.08686e-05
set10	13	mu	3.05965e-05
set10	14	mu	4.05786e-05
set10	15	mu	5.08528e-05
set10	16	mu	6.06059e-05
set10	17	mu	7.01027e-05
set10	18	mu	7.88433e-05
set10	19	mu	8.60631e-05
set10	20	mu	9.21456e-05
set10	21	mu	9.65368e-05
set10	22	mu	9.85793e-05
set10	23	mu	9.93329e-05
set10	24	mu	9.83574e-05
set10	25	mu	9.67465e-05
set10	26	mu	9.40988e-05
set10	27	mu	8.99288e-05
set10	28	mu	8.55833e-05
set10	29	mu	8.01151e-05
set10	30	mu	7.43029e-05
set10	31	mu	6.8823e-05
set10	32	mu	6.31211e-05
set10	33	mu	5.73986e-05
set10	34	mu	5.17781e-05
set10	35	mu	4.6155e-05
set10	36	mu	4.09638e-05
set10	37	mu	3.57083e-05
set10	38	mu	3.0845e-05
set10	39	mu	2.59124e-05
set10	40	mu	2.11424e-05
set10	41	mu	1.68384e-05
set10	42	mu	1.26368e-05
set10	43	mu	8.6205e-06
set10	44	mu	5.36284e-06
set10	45	mu	2.01829e-06
set10	46	mu	-1.25808e-06
set10	47	mu	-4.37642e-06
set10	48	mu	-7.31626e-06
set10	49	mu	-1.00295e-05
set10	50	mu	-1.24407e-05
set10	51	mu	-1.48809e-05
set10	52	mu	-1.70519e-05
set10	53	mu	-1.91284e-05
set10	54	mu	-2.11256e-05
set10	55	mu	-2.30204e-05
set10	56	mu	-2.46894e-05
set10	57	mu	-2.63216e-05
set10	58	mu	-2.78061e-05
set10	59	mu	-2.90724e-05
set10	60	mu	-3.0315e-05
set10	61	mu	-3.14619e-05
set10	62	mu	-3.26063e-05
set10	63	mu	-3.36434e-05
set10	64	mu	-3.45984e-05
set10	65	mu	-3.54983e-05
set10	66	mu	-3.63727e-05
set10	67	mu	-3.71716e-05
set10	68	mu	-3.79161e-05
set10	69	mu	-3.86161e-05
set10	70	mu	-3.92714e-05
set10	71	mu	-3.9885e-05
set10	0	mu_l	-2.70399e-05
set10	1	mu_l	-2.82856e-05
set10	2	mu_l	-2.93489e-05
set10	3	mu_l	-2.98506e-05
set10	4	mu_l	-2.98589e-05
set10	5	mu_l	-2.8892e-05
set10	6	mu_l	-2.73414e-05
set10	7	mu_l	-2.47697e-05
set10	8	mu_l	-2.08008e-05
set10	9	mu_l	-1.51138e-05
set10	10	mu_l	-7.60732e-06
set10	11	mu_l	2.81734e-07
set10	12	mu_l	9.79389e-06
set10	13	mu_l	1.67385e-05
set10	14	mu_l	2.31555e-05
set10	15	mu_l	2.96531e-05
set10	16	mu_l	3.60759e-05
set10	17	mu_l	4.22672e-05
set10	18	mu_l	4.71793e-05
set10	19	mu_l	5.15875e-05
set10	20	mu_l	5.40176e-05
set10	21	mu_l	5.56349e-05
set10	22	mu_l	5.64524e-05
set10	23	mu_l	5.6509e-05
set10	24	mu_l	5.58642e-05
set10	25	mu_l	5.45914e-05
set10	26	mu_l	5.18982e-05
set10	27	mu_l	4.45135e-05
set10	28	mu_l	3.71626e-05
set10	29	mu_l	2.80901e-05
set10	30	mu_l	1.94347e-05
set10	31	mu_l	1.15353e-05
set10	32	mu_l	4.3982e-06
set10	33	mu_l	-1.99996e-06
set10	34	mu_l	-7.70092e-06
set10	35	mu_l	-1.29853e-05
set10	36	mu_l	-1.76897e-05
set10	37	mu_l	-2.17957e-05
set10	38	mu_l	-2.53721e-05
set10	39	mu_l	-2.84824e-05
set10	40	mu_l	-3.1184e-05
set10	41	mu_l	-3.35287e-05
set10	42	mu_l	-3.55622e-05
set10	43	mu_l	-3.73248e-05
set10	44	mu_l	-3.88522e-05
set10	45	mu_l	-4.01754e-05
set10	46	mu_l	-4.13213e-05
set10	47	mu_l	-4.23137e-05
set10	48	mu_l	-4.31731e-05
set10	49	mu_l	-4.39171e-05
set10	50	mu_l	-4.45614e-05
set10	51	mu_l	-4.51192e-05
set10	52	mu_l	-4.56022e-05
set10	53	mu_l	-4.60205e-05
set10	54	mu_l	-4.63826e-05
set10	55	mu_l	-4.66962e-05
set10	56	mu_l	-4.69677e-05
set10	57	mu_l	-4.72029e-05
set10	58	mu_l	-4.74066e-05
set10	59	mu_l	-4.7583e-05
set10	60	mu_l	-4.77357e-05
set10	61	mu_l	-4.78681e-05
set10	62	mu_l	-4.79827e-05
set10	63	mu_l	-4.8082e-05
set10	64	mu_l	-4.8168e-05
set10	65	mu_l	-4.82426e-05
set10	66	mu_l	-4.83071e-05
set10	67	mu_l	-4.83775e-05
set10	68	mu_l	-4.84411e-05
set10	69	mu_l	-4.84967e-05
set10	70	mu_l	-4.85453e-05
set10	71	mu_l	-4.85877e-05
set10	0	mu_u	-1.75445e-05
set10	1	mu_u	-1.67793e-05
set10	2	mu_u	-1.55166e-05
set10	3	mu_u	-1.37475e-05
set10	4	mu_u	-1.14677e-05
set10	5	mu_u	-8.67938e-06
set10	6	mu_u	-5.39401e-06
set10	7	mu_u	-1.63403e-06
set10	8	mu_u	2.56536e-06
set10	9	mu_u	8.44447e-06
set10	10	mu_u	1.59129e-05
set10	11	mu_u	2.39733e-05
set10	12	mu_u	3.36668e-05
set10	13	mu_u	4.66241e-05
set10	14	mu_u	6.17915e-05
set10	15	mu_u	7.78691e-05
set10	16	mu_u	9.50102e-05
set10	17	mu_u	0.000112532
set10	18	mu_u	0.000127856
set10	19	mu_u	0.000140018
set10	20	mu_u	0.000148358
set10	21	mu_u	0.000152599
set10	22	mu_u	0.000157575
set10	23	mu_u	0.000161452
set10	24	mu_u	0.00016476
set10	25	mu_u	0.00016984
set10	26	mu_u	0.000178383
set10	27	mu_u	0.000186114
set10	28	mu_u	0.000193034
set10	29	mu_u	0.00019916
set10	30	mu_u	0.000204522
set10	31	mu_u	0.000209161
set10	32	mu_u	0.000213122
set10	33	mu_u	0.000216455
set10	34	mu_u	0.000219213
set10	35	mu_u	0.000221448
set10	36	mu_u	0.000223209
set10	37	mu_u	0.000224547
set10	38	mu_u	0.000225506
set10	39	mu_u	0.000226128
set10	40	mu_u	0.000226454
set10	41	mu_u	0.000226519
set10	42	mu_u	0.000226354
set10	43	mu_u	0.000225988
set10	44	mu_u	0.000225449
set10	45	mu_u	0.000224758
set10	46	mu_u	0.000224379
set10	47	mu_u	0.000223933
set10	48	mu_u	0.000223386
set10	49	mu_u	0.00022275
set10	50	mu_u	0.000222039
set10	51	mu_u	0.000221262
set10	52	mu_u	0.000220428
set10	53	mu_u	0.000219546
set10	54	mu_u	0.000218622
set10	55	mu_u	0.000217662
set10	56	mu_u	0.000216671
set10	57	mu_u	0.000215655
set10	58	mu_u	0.000214617
set10	59	mu_u	0.000213562
set10	60	mu_u	0.000212491
set10	61	mu_u	0.000211407
set10	62	mu_u	0.000210314
set10	63	mu_u	0.000209212
set10	64	mu_u	0.000208104
set10	65	mu_u	0.000206991
set10	66	mu_u	0.000205875
set10	67	mu_u	0.000204757
set10	68	mu_u	0.000203637
set10	69	mu_u	0.000202516
set10	70	mu_u	0.000201396
set10	71	mu_u	0.000200277
set10	0	dG	-224.415
set10	1	dG	-192.1
set10	2	dG	-185.131
set10	3	dG	-180.695
set10	4	dG	-177.352
set10	5	dG	-174.635
set10	6	dG	-172.332
set10	7	dG	-170.322
set10	8	dG	-168.536
set10	9	dG	-166.924
set10	10	dG	-165.454
set10	11	dG	-164.103
set10	12	dG	-162.848
set10	13	dG	-161.678
set10	14	dG	-160.581
set10	15	dG	-159.547
set10	16	dG	-158.569
set10	17	dG	-157.641
set10	18	dG	-156.757
set10	19	dG	-155.913
set10	20	dG	-155.105
set10	21	dG	-154.33
set10	22	dG	-153.585
set10	23	dG	-152.867
set10	24	dG	-152.175
set10	25	dG	-151.507
set10	26	dG	-150.861
set10	27	dG	-150.235
set10	28	dG	-149.629
set10	29	dG	-149.042
set10	30	dG	-148.473
set10	31	dG	-147.92
set10	32	dG	-147.384
set10	33	dG	-146.864
set10	34	dG	-146.358
set10	35	dG	-145.867
set10	36	dG	-145.39
set10	37	dG	-144.928
set10	38	dG	-144.479
set10	39	dG	-144.043
set10	40	dG	-143.62
set10	41	dG	-143.211
set10	42	dG	-142.814
set10	43	dG	-142.429
set10	44	dG	-142.057
set10	45	dG	-141.697
set10	46	dG	-141.349
set10	47	dG	-141.013
set10	48	dG	-140.689
set10	49	dG	-140.375
set10	50	dG	-140.074
set10	51	dG	-139.784
set10	52	dG	-139.504
set10	53	dG	-139.235
set10	54	dG	-138.978
set10	55	dG	-138.73
set10	56	dG	-138.492
set10	57	dG	-138.265
set10	58	dG	-138.047
set10	59	dG	-137.839
set10	60	dG	-137.64
set10	61	dG	-137.45
set10	62	dG	-137.268
set10	63	dG	-137.095
set10	64	dG	-136.931
set10	65	dG	-136.774
set10	66	dG	-136.625
set10	67	dG	-136.483
set10	68	dG	-136.348
set10	69	dG	-136.22
set10	70	dG	-136.099
set10	71	dG	-135.984
set10	0	dG_l	-225.59
set10	1	dG_l	-193.276
set10	2	dG_l	-186.307
set10	3	dG_l	-181.871
set10	4	dG_l	-178.528
set10	5	dG_l	-175.811
set10	6	dG_l	-173.507
set10	7	dG_l	-171.497
set10	8	dG_l	-169.712
set10	9	dG_l	-168.1
set10	10	dG_l	-166.63
set10	11	dG_l	-165.278
set10	12	dG_l	-164.024
set10	13	dG_l	-162.854
set10	14	dG_l	-161.757
set10	15	dG_l	-160.723
set10	16	dG_l	-159.745
set10	17	dG_l	-158.816
set10	18	dG_l	-157.933
set10	19	dG_l	-157.089
set10	20	dG_l	-156.281
set10	21	dG_l	-155.505
set10	22	dG_l	-154.761
set10	23	dG_l	-154.043
set10	24	dG_l	-153.351
set10	25	dG_l	-152.683
set10	26	dG_l	-152.036
set10	27	dG_l	-151.411
set10	28	dG_l	-150.804
set10	29	dG_l	-150.217
set10	30	dG_l	-149.648
set10	31	dG_l	-149.096
set10	32	dG_l	-148.56
set10	33	dG_l	-148.039
set10	34	dG_l	-147.533
set10	35	dG_l	-147.042
set10	36	dG_l	-146.566
set10	37	dG_l	-146.103
set10	38	dG_l	-145.654
set10	39	dG_l	-145.219
set10	40	dG_l	-144.796
set10	41	dG_l	-144.386
set10	42	dG_l	-143.989
set10	43	dG_l	-143.605
set10	44	dG_l	-143.233
set10	45	dG_l	-142.873
set10	46	dG_l	-142.525
set10	47	dG_l	-142.189
set10	48	dG_l	-141.864
set10	49	dG_l	-141.551
set10	50	dG_l	-141.249
set10	51	dG_l	-140.959
set10	52	dG_l	-140.68
set10	53	dG_l	-140.411
set10	54	dG_l	-140.153
set10	55	dG_l	-139.906
set10	56	dG_l	-139.668
set10	57	dG_l	-139.441
set10	58	dG_l	-139.223
set10	59	dG_l	-139.014
set10	60	dG_l	-138.815
set10	61	dG_l	-138.625
set10	62	dG_l	-138.444
set10	63	dG_l	-138.271
set10	64	dG_l	-138.106
set10	65	dG_l	-137.95
set10	66	dG_l	-137.8
set10	67	dG_l	-137.659
set10	68	dG_l	-137.524
set10	69	dG_l	-137.396
set10	70	dG_l	-137.275
set10	71	dG_l	-137.16
set10	0	dG_u	-223.3
set10	1	dG_u	-190.985
set10	2	dG_u	-184.017
set10	3	dG_u	-179.581
set10	4	dG_u	-176.238
set10	5	dG_u	-173.521
set10	6	dG_u	-171.217
set10	7	dG_u	-169.207
set10	8	dG_u	-167.421
set10	9	dG_u	-165.81
set10	10	dG_u	-164.34
set10	11	dG_u	-162.988
set10	12	dG_u	-161.734
set10	13	dG_u	-160.564
set10	14	dG_u	-159.467
set10	15	dG_u	-158.432
set10	16	dG_u	-157.455
set10	17	dG_u	-156.526
set10	18	dG_u	-155.642
set10	19	dG_u	-154.798
set10	20	dG_u	-153.99
set10	21	dG_u	-153.215
set10	22	dG_u	-152.471
set10	23	dG_u	-151.753
set10	24	dG_u	-151.061
set10	25	dG_u	-150.392
set10	26	dG_u	-149.746
set10	27	dG_u	-149.12
set10	28	dG_u	-148.514
set10	29	dG_u	-147.927
set10	30	dG_u	-147.358
set10	31	dG_u	-146.806
set10	32	dG_u	-146.269
set10	33	dG_u	-145.749
set10	34	dG_u	-145.243
set10	35	dG_u	-144.752
set10	36	dG_u	-144.276
set10	37	dG_u	-143.813
set10	38	dG_u	-143.364
set10	39	dG_u	-142.928
set10	40	dG_u	-142.506
set10	41	dG_u	-142.096
set10	42	dG_u	-141.699
set10	43	dG_u	-141.314
set10	44	dG_u	-140.943
set10	45	dG_u	-140.582
set10	46	dG_u	-140.234
set10	47	dG_u	-139.898
set10	48	dG_u	-139.574
set10	49	dG_u	-139.261
set10	50	dG_u	-138.959
set10	51	dG_u	-138.669
set10	52	dG_u	-138.389
set10	53	dG_u	-138.121
set10	54	dG_u	-137.863
set10	55	dG_u	-137.615
set10	56	dG_u	-137.378
set10	57	dG_u	-137.15
set10	58	dG_u	-136.932
set10	59	dG_u	-136.724
set10	60	dG_u	-136.525
set10	61	dG_u	-136.335
set10	62	dG_u	-136.154
set10	63	dG_u	-135.981
set10	64	dG_u	-135.816
set10	65	dG_u	-135.659
set10	66	dG_u	-135.51
set10	67	dG_u	-135.368
set10	68	dG_u	-135.234
set10	69	dG_u	-135.106
set10	70	dG_u	-134.984
set10	71	dG_u	-134.869
set5	0	mu	-2.49464e-05
set5	1	mu	-2.56006e-05
set5	2	mu	-2.61887e-05
set5	3	mu	-2.66959e-05
set5	4	mu	-2.71419e-05
set5	5	mu	-2.75063e-05
set5	6	mu	-2.77857e-05
set5	7	mu	-2.79814e-05
set5	8	mu	-2.80829e-05
set5	9	mu	-2.80843e-05
set5	10	mu	-2.79793e-05
set5	11	mu	-2.77609e-05
set5	12	mu	-2.74131e-05
set5	13	mu	-2.694e-05
set5	14	mu	-2.63332e-05
set5	15	mu	-2.55841e-05
set5	16	mu	-2.46721e-05
set5	17	mu	-2.35814e-05
set5	18	mu	-2.23038e-05
set5	19	mu	-2.08241e-05
set5	20	mu	-1.91354e-05
set5	21	mu	-1.72283e-05
set5	22	mu	-1.50696e-05
set5	23	mu	-1.2647e-05
set5	24	mu	-9.91088e-06
set5	25	mu	-6.82549e-06
set5	26	mu	-3.40135e-06
set5	27	mu	3.71253e-07
set5	28	mu	4.53823e-06
set5	29	mu	9.15645e-06
set5	30	mu	1.42374e-05
set5	31	mu	1.98388e-05
set5	32	mu	2.59845e-05
set5	33	mu	3.26963e-05
set5	34	mu	4.00346e-05
set5	35	mu	4.81015e-05
set5	36	mu	5.68947e-05
set5	37	mu	6.64733e-05
set5	38	mu	7.69604e-05
set5	39	mu	8.83461e-05
set5	40	mu	0.000100774
set5	41	mu	0.000114342
set5	42	mu	0.000128939
set5	43	mu	0.000144814
set5	44	mu	0.000161885
set5	45	mu	0.000180476
set5	46	mu	0.000200578
set5	47	mu	0.000222267
set5	48	mu	0.000245372
set5	49	mu	0.000270266
set5	50	mu	0.000297193
set5	51	mu	0.000325986
set5	52	mu	0.000356677
set5	53	mu	0.000389648
set5	54	mu	0.00042496
set5	55	mu	0.000462568
set5	56	mu	0.000502449
set5	57	mu	0.000544444
set5	58	mu	0.000588297
set5	59	mu	0.000635269
set5	60	mu	0.000685158
set5	61	mu	0.00073675
set5	62	mu	0.000791175
set5	63	mu	0.000847549
set5	64	mu	0.000905873
set5	65	mu	0.000966318
set5	66	mu	0.00102988
set5	67	mu	0.00109404
set5	68	mu	0.00115891
set5	69	mu	0.0012242
set5	70	mu	0.00129049
set5	71	mu	0.00135737
set5	72	mu	0.00142245
set5	73	mu	0.00148669
set5	74	mu	0.00155021
set5	75	mu	0.00161065
set5	76	mu	0.0016689
set5	77	mu	0.00172381
set5	78	mu	0.00177396
set5	79	mu	0.00181877
set5	80	mu	0.00185876
set5	81	mu	0.00189336
set5	82	mu	0.00192247
set5	83	mu	0.00194434
set5	84	mu	0.00195921
set5	85	mu	0.00196781
set5	86	mu	0.00196877
set5	87	mu	0.00196358
set5	88	mu	0.00195071
set5	89	mu	0.00193256
set5	90	mu	0.00190694
set5	91	mu	0.00187444
set5	92	mu	0.0018369
set5	93	mu	0.0017934
set5	94	mu	0.00174594
set5	95	mu	0.00169431
set5	96	mu	0.00163959
set5	97	mu	0.00158169
set5	98	mu	0.00151941
set5	99	mu	0.0014566
set5	100	mu	0.00139293
set5	101	mu	0.00132855
set5	102	mu	0.00126345
set5	103	mu	0.00119854
set5	104	mu	0.00113438
set5	105	mu	0.00107117
set5	106	mu	0.00100979
set5	107	mu	0.00094942
set5	108	mu	0.00089065
set5	109	mu	0.00083411
set5	110	mu	0.00077944
set5	111	mu	0.000727214
set5	112	mu	0.000677176
set5	113	mu	0.000629713
set5	114	mu	0.000583679
set5	115	mu	0.000540668
set5	116	mu	0.00049951
set5	117	mu	0.000460914
set5	118	mu	0.000424836
set5	119	mu	0.000390166
set5	120	mu	0.000357805
set5	121	mu	0.000327482
set5	122	mu	0.000299166
set5	123	mu	0.000272235
set5	124	mu	0.00024718
set5	125	mu	0.000223877
set5	126	mu	0.000202168
set5	127	mu	0.000182085
set5	128	mu	0.000163346
set5	129	mu	0.000145805
set5	130	mu	0.000129529
set5	131	mu	0.000114328
set5	132	mu	0.000100182
set5	133	mu	8.71521e-05
set5	134	mu	7.5122e-05
set5	135	mu	6.38603e-05
set5	136	mu	5.32916e-05
set5	137	mu	4.36593e-05
set5	138	mu	3.47186e-05
set5	139	mu	2.64955e-05
set5	140	mu	1.87977e-05
set5	141	mu	1.17531e-05
set5	142	mu	5.19824e-06
set5	143	mu	-8.46646e-07
set5	144	mu	-6.48309e-06
set5	145	mu	-1.16737e-05
set5	146	mu	-1.64691e-05
set5	147	mu	-2.09081e-05
set5	148	mu	-2.49842e-05
set5	149	mu	-2.87512e-05
set5	150	mu	-3.22413e-05
set5	151	mu	-3.54575e-05
set5	152	mu	-3.84144e-05
set5	153	mu	-4.11517e-05
set5	154	mu	-4.36939e-05
set5	155	mu	-4.60124e-05
set5	156	mu	-4.8155e-05
set5	157	mu	-5.01546e-05
set5	158	mu	-5.20007e-05
set5	159	mu	-5.36918e-05
set5	160	mu	-5.52629e-05
set5	161	mu	-5.66997e-05
set5	162	mu	-5.80297e-05
set5	163	mu	-5.92586e-05
set5	164	mu	-6.03962e-05
set5	165	mu	-6.14404e-05
set5	166	mu	-6.24108e-05
set5	167	mu	-6.33118e-05
set5	168	mu	-6.41411e-05
set5	169	mu	-6.48921e-05
set5	170	mu	-6.55956e-05
set5	171	mu	-6.62432e-05
set5	172	mu	-6.68393e-05
set5	173	mu	-6.7391e-05
set5	174	mu	-6.79079e-05
set5	175	mu	-6.83815e-05
set5	176	mu	-6.88153e-05
set5	177	mu	-6.92231e-05
set5	178	mu	-6.95924e-05
set5	179	mu	-6.99337e-05
set5	180	mu	-7.02562e-05
set5	181	mu	-7.05479e-05
set5	182	mu	-7.08179e-05
set5	183	mu	-7.10719e-05
set5	184	mu	-7.13009e-05
set5	185	mu	-7.15112e-05
set5	186	mu	-7.17082e-05
set5	187	mu	-7.18929e-05
set5	188	mu	-7.20611e-05
set5	189	mu	-7.2216e-05
set5	190	mu	-7.236e-05
set5	191	mu	-7.2494e-05
set5	192	mu	-7.26207e-05
set5	193	mu	-7.27354e-05
set5	194	mu	-7.28428e-05
set5	195	mu	-7.29408e-05
set5	196	mu	-7.30305e-05
set5	197	mu	-7.31148e-05
set5	198	mu	-7.31926e-05
set5	199	mu	-7.3268e-05
set5	200	mu	-7.33362e-05
set5	201	mu	-7.33983e-05
set5	202	mu	-7.34524e-05
set5	0	mu_l	-2.62876e-05
set5	1	mu_l	-2.71119e-05
set5	2	mu_l	-2.78813e-05
set5	3	mu_l	-2.85938e-05
set5	4	mu_l	-2.9244e-05
set5	5	mu_l	-2.98313e-05
set5	6	mu_l	-3.03538e-05
set5	7	mu_l	-3.08082e-05
set5	8	mu_l	-3.11905e-05
set5	9	mu_l	-3.14965e-05
set5	10	mu_l	-3.17211e-05
set5	11	mu_l	-3.18592e-05
set5	12	mu_l	-3.19046e-05
set5	13	mu_l	-3.18507e-05
set5	14	mu_l	-3.169e-05
set5	15	mu_l	-3.14144e-05
set5	16	mu_l	-3.10147e-05
set5	17	mu_l	-3.0481e-05
set5	18	mu_l	-2.98023e-05
set5	19	mu_l	-2.89662e-05
set5	20	mu_l	-2.79595e-05
set5	21	mu_l	-2.67674e-05
set5	22	mu_l	-2.53737e-05
set5	23	mu_l	-2.37606e-05
set5	24	mu_l	-2.19086e-05
set5	25	mu_l	-1.97963e-05
set5	26	mu_l	-1.74003e-05
set5	27	mu_l	-1.4695e-05
set5	28	mu_l	-1.16523e-05
set5	29	mu_l	-8.24174e-06
set5	30	mu_l	-4.42985e-06
set5	31	mu_l	-1.96667e-07
set5	32	mu_l	4.46324e-06
set5	33	mu_l	9.62803e-06
set5	34	mu_l	1.5342e-05
set5	35	mu_l	2.16533e-05
set5	36	mu_l	2.86137e-05
set5	37	mu_l	3.62792e-05
set5	38	mu_l	4.47102e-05
set5	39	mu_l	5.40607e-05
set5	40	mu_l	6.44029e-05
set5	41	mu_l	7.57544e-05
set5	42	mu_l	8.81192e-05
set5	43	mu_l	0.000101528
set5	44	mu_l	0.000116178
set5	45	mu_l	0.000132168
set5	46	mu_l	0.000149599
set5	47	mu_l	0.000168579
set5	48	mu_l	0.000189219
set5	49	mu_l	0.000211635
set5	50	mu_l	0.000235949
set5	51	mu_l	0.000262526
set5	52	mu_l	0.000291452
set5	53	mu_l	0.000322718
set5	54	mu_l	0.000356456
set5	55	mu_l	0.000392792
set5	56	mu_l	0.000431846
set5	57	mu_l	0.000473731
set5	58	mu_l	0.000517349
set5	59	mu_l	0.000564196
set5	60	mu_l	0.000612911
set5	61	mu_l	0.00066444
set5	62	mu_l	0.000718044
set5	63	mu_l	0.000775868
set5	64	mu_l	0.000835643
set5	65	mu_l	0.000896849
set5	66	mu_l	0.000958477
set5	67	mu_l	0.00102195
set5	68	mu_l	0.0010844
set5	69	mu_l	0.00114626
set5	70	mu_l	0.00120782
set5	71	mu_l	0.00126869
set5	72	mu_l	0.00133168
set5	73	mu_l	0.00139445
set5	74	mu_l	0.00145172
set5	75	mu_l	0.00150491
set5	76	mu_l	0.00155722
set5	77	mu_l	0.00160913
set5	78	mu_l	0.00165325
set5	79	mu_l	0.00169351
set5	80	mu_l	0.00173055
set5	81	mu_l	0.00176142
set5	82	mu_l	0.00178703
set5	83	mu_l	0.00180591
set5	84	mu_l	0.00181921
set5	85	mu_l	0.00182621
set5	86	mu_l	0.00182862
set5	87	mu_l	0.00182314
set5	88	mu_l	0.00181163
set5	89	mu_l	0.00179357
set5	90	mu_l	0.00176737
set5	91	mu_l	0.00173886
set5	92	mu_l	0.00170986
set5	93	mu_l	0.00167157
set5	94	mu_l	0.00162914
set5	95	mu_l	0.00158306
set5	96	mu_l	0.00153327
set5	97	mu_l	0.00147909
set5	98	mu_l	0.00142433
set5	99	mu_l	0.00135873
set5	100	mu_l	0.00130145
set5	101	mu_l	0.00123705
set5	102	mu_l	0.00117123
set5	103	mu_l	0.00110489
set5	104	mu_l	0.00104405
set5	105	mu_l	0.000978089
set5	106	mu_l	0.000908563
set5	107	mu_l	0.000849848
set5	108	mu_l	0.000790495
set5	109	mu_l	0.000734892
set5	110	mu_l	0.000678681
set5	111	mu_l	0.000625426
set5	112	mu_l	0.000575121
set5	113	mu_l	0.00052773
set5	114	mu_l	0.000483195
set5	115	mu_l	0.000442981
set5	116	mu_l	0.000405006
set5	117	mu_l	0.000369894
set5	118	mu_l	0.000337335
set5	119	mu_l	0.00030625
set5	120	mu_l	0.000276343
set5	121	mu_l	0.000248586
set5	122	mu_l	0.000222858
set5	123	mu_l	0.000199039
set5	124	mu_l	0.000177011
set5	125	mu_l	0.000156658
set5	126	mu_l	0.000137871
set5	127	mu_l	0.000120544
set5	128	mu_l	0.000104574
set5	129	mu_l	8.98664e-05
set5	130	mu_l	7.63289e-05
set5	131	mu_l	6.38758e-05
set5	132	mu_l	5.24263e-05
set5	133	mu_l	4.19044e-05
set5	134	mu_l	3.22393e-05
set5	135	mu_l	2.33646e-05
set5	136	mu_l	1.52186e-05
set5	137	mu_l	7.74395e-06
set5	138	mu_l	8.87322e-07
set5	139	mu_l	-5.4007e-06
set5	140	mu_l	-1.11659e-05
set5	141	mu_l	-1.64505e-05
set5	142	mu_l	-2.12937e-05
set5	143	mu_l	-2.57316e-05
set5	144	mu_l	-2.97975e-05
set5	145	mu_l	-3.3522e-05
set5	146	mu_l	-3.69333e-05
set5	147	mu_l	-4.00575e-05
set5	148	mu_l	-4.29185e-05
set5	149	mu_l	-4.55381e-05
set5	150	mu_l	-4.79367e-05
set5	151	mu_l	-5.01327e-05
set5	152	mu_l	-5.21432e-05
set5	153	mu_l	-5.39837e-05
set5	154	mu_l	-5.56687e-05
set5	155	mu_l	-5.72111e-05
set5	156	mu_l	-5.86231e-05
set5	157	mu_l	-5.99157e-05
set5	158	mu_l	-6.10887e-05
set5	159	mu_l	-6.21623e-05
set5	160	mu_l	-6.31461e-05
set5	161	mu_l	-6.40476e-05
set5	162	mu_l	-6.48738e-05
set5	163	mu_l	-6.5631e-05
set5	164	mu_l	-6.6325e-05
set5	165	mu_l	-6.6961e-05
set5	166	mu_l	-6.75441e-05
set5	167	mu_l	-6.80786e-05
set5	168	mu_l	-6.85686e-05
set5	169	mu_l	-6.90179e-05
set5	170	mu_l	-6.943e-05
set5	171	mu_l	-6.98078e-05
set5	172	mu_l	-7.01544e-05
set5	173	mu_l	-7.04723e-05
set5	174	mu_l	-7.07639e-05
set5	175	mu_l	-7.10316e-05
set5	176	mu_l	-7.12772e-05
set5	177	mu_l	-7.15026e-05
set5	178	mu_l	-7.17096e-05
set5	179	mu_l	-7.18996e-05
set5	180	mu_l	-7.20747e-05
set5	181	mu_l	-7.22409e-05
set5	182	mu_l	-7.23935e-05
set5	183	mu_l	-7.25336e-05
set5	184	mu_l	-7.26623e-05
set5	185	mu_l	-7.27805e-05
set5	186	mu_l	-7.28859e-05
set5	187	mu_l	-7.29812e-05
set5	188	mu_l	-7.30688e-05
set5	189	mu_l	-7.31514e-05
set5	190	mu_l	-7.32354e-05
set5	191	mu_l	-7.33128e-05
set5	192	mu_l	-7.33805e-05
set5	193	mu_l	-7.34412e-05
set5	194	mu_l	-7.3499e-05
set5	195	mu_l	-7.35529e-05
set5	196	mu_l	-7.35983e-05
set5	197	mu_l	-7.3641e-05
set5	198	mu_l	-7.36829e-05
set5	199	mu_l	-7.37245e-05
set5	200	mu_l	-7.37608e-05
set5	201	mu_l	-7.37919e-05
set5	202	mu_l	-7.3827e-05
set5	0	mu_u	-2.31193e-05
set5	1	mu_u	-2.35693e-05
set5	2	mu_u	-2.39359e-05
set5	3	mu_u	-2.42148e-05
set5	4	mu_u	-2.44013e-05
set5	5	mu_u	-2.44901e-05
set5	6	mu_u	-2.44755e-05
set5	7	mu_u	-2.43512e-05
set5	8	mu_u	-2.41104e-05
set5	9	mu_u	-2.37456e-05
set5	10	mu_u	-2.32487e-05
set5	11	mu_u	-2.26107e-05
set5	12	mu_u	-2.1822e-05
set5	13	mu_u	-2.0872e-05
set5	14	mu_u	-1.97495e-05
set5	15	mu_u	-1.84419e-05
set5	16	mu_u	-1.6936e-05
set5	17	mu_u	-1.52172e-05
set5	18	mu_u	-1.32699e-05
set5	19	mu_u	-1.1077e-05
set5	20	mu_u	-8.6204e-06
set5	21	mu_u	-5.88029e-06
set5	22	mu_u	-2.83547e-06
set5	23	mu_u	5.36929e-07
set5	24	mu_u	4.26147e-06
set5	25	mu_u	8.36454e-06
set5	26	mu_u	1.28744e-05
set5	27	mu_u	1.78215e-05
set5	28	mu_u	2.32383e-05
set5	29	mu_u	2.91593e-05
set5	30	mu_u	3.56217e-05
set5	31	mu_u	4.25725e-05
set5	32	mu_u	5.01088e-05
set5	33	mu_u	5.82903e-05
set5	34	mu_u	6.71616e-05
set5	35	mu_u	7.677e-05
set5	36	mu_u	8.71652e-05
set5	37	mu_u	9.83993e-05
set5	38	mu_u	0.000110527
set5	39	mu_u	0.000123606
set5	40	mu_u	0.000137696
set5	41	mu_u	0.000152857
set5	42	mu_u	0.000169155
set5	43	mu_u	0.000186654
set5	44	mu_u	0.000205422
set5	45	mu_u	0.000225526
set5	46	mu_u	0.000247035
set5	47	mu_u	0.000270017
set5	48	mu_u	0.000294994
set5	49	mu_u	0.000322144
set5	50	mu_u	0.000351193
set5	51	mu_u	0.000382138
set5	52	mu_u	0.000414997
set5	53	mu_u	0.000449462
set5	54	mu_u	0.000486379
set5	55	mu_u	0.000525411
set5	56	mu_u	0.000565782
set5	57	mu_u	0.000607462
set5	58	mu_u	0.000652442
set5	59	mu_u	0.000700879
set5	60	mu_u	0.000751497
set5	61	mu_u	0.000804224
set5	62	mu_u	0.000858156
set5	63	mu_u	0.00091361
set5	64	mu_u	0.00097317
set5	65	mu_u	0.00103414
set5	66	mu_u	0.00109916
set5	67	mu_u	0.00116489
set5	68	mu_u	0.00123291
set5	69	mu_u	0.00130428
set5	70	mu_u	0.00137241
set5	71	mu_u	0.00144304
set5	72	mu_u	0.00151301
set5	73	mu_u	0.00158294
set5	74	mu_u	0.00165094
set5	75	mu_u	0.00172211
set5	76	mu_u	0.00179413
set5	77	mu_u	0.00185502
set5	78	mu_u	0.00191673
set5	79	mu_u	0.00197672
set5	80	mu_u	0.00202532
set5	81	mu_u	0.00206624
set5	82	mu_u	0.00210187
set5	83	mu_u	0.00212944
set5	84	mu_u	0.00214854
set5	85	mu_u	0.00215888
set5	86	mu_u	0.00216031
set5	87	mu_u	0.00215111
set5	88	mu_u	0.00213097
set5	89	mu_u	0.00210785
set5	90	mu_u	0.00207892
set5	91	mu_u	0.00204144
set5	92	mu_u	0.00199861
set5	93	mu_u	0.00195052
set5	94	mu_u	0.00189514
set5	95	mu_u	0.00183783
set5	96	mu_u	0.00177645
set5	97	mu_u	0.00171192
set5	98	mu_u	0.00164381
set5	99	mu_u	0.00157374
set5	100	mu_u	0.00150402
set5	101	mu_u	0.00143801
set5	102	mu_u	0.00136853
set5	103	mu_u	0.00130237
set5	104	mu_u	0.0012364
set5	105	mu_u	0.0011734
set5	106	mu_u	0.00111468
set5	107	mu_u	0.00105445
set5	108	mu_u	0.000993616
set5	109	mu_u	0.000935398
set5	110	mu_u	0.000877233
set5	111	mu_u	0.00082335
set5	112	mu_u	0.000772007
set5	113	mu_u	0.000724173
set5	114	mu_u	0.000678765
set5	115	mu_u	0.000635196
set5	116	mu_u	0.000593493
set5	117	mu_u	0.000553666
set5	118	mu_u	0.000515709
set5	119	mu_u	0.000479605
set5	120	mu_u	0.000445324
set5	121	mu_u	0.000412828
set5	122	mu_u	0.000382072
set5	123	mu_u	0.000352687
set5	124	mu_u	0.000324724
set5	125	mu_u	0.00029841
set5	126	mu_u	0.000273675
set5	127	mu_u	0.000250448
set5	128	mu_u	0.000228659
set5	129	mu_u	0.000208235
set5	130	mu_u	0.000189107
set5	131	mu_u	0.000171205
set5	132	mu_u	0.000154463
set5	133	mu_u	0.000138815
set5	134	mu_u	0.000124198
set5	135	mu_u	0.000110551
set5	136	mu_u	9.78156e-05
set5	137	mu_u	8.59366e-05
set5	138	mu_u	7.50056e-05
set5	139	mu_u	6.49091e-05
set5	140	mu_u	5.54928e-05
set5	141	mu_u	4.6713e-05
set5	142	mu_u	3.85282e-05
set5	143	mu_u	3.08997e-05
set5	144	mu_u	2.37907e-05
set5	145	mu_u	1.71668e-05
set5	146	mu_u	1.09955e-05
set5	147	mu_u	5.24647e-06
set5	148	mu_u	-1.08763e-07
set5	149	mu_u	-5.09688e-06
set5	150	mu_u	-9.74285e-06
set5	151	mu_u	-1.407e-05
set5	152	mu_u	-1.81002e-05
set5	153	mu_u	-2.19226e-05
set5	154	mu_u	-2.55092e-05
set5	155	mu_u	-2.88472e-05
set5	156	mu_u	-3.19536e-05
set5	157	mu_u	-3.48445e-05
set5	158	mu_u	-3.75348e-05
set5	159	mu_u	-4.00384e-05
set5	160	mu_u	-4.23681e-05
set5	161	mu_u	-4.45362e-05
set5	162	mu_u	-4.65538e-05
set5	163	mu_u	-4.84315e-05
set5	164	mu_u	-5.01789e-05
set5	165	mu_u	-5.18053e-05
set5	166	mu_u	-5.3319e-05
set5	167	mu_u	-5.4728e-05
set5	168	mu_u	-5.60395e-05
set5	169	mu_u	-5.72604e-05
set5	170	mu_u	-5.83971e-05
set5	171	mu_u	-5.94553e-05
set5	172	mu_u	-6.04407e-05
set5	173	mu_u	-6.13583e-05
set5	174	mu_u	-6.22128e-05
set5	175	mu_u	-6.30087e-05
set5	176	mu_u	-6.37501e-05
set5	177	mu_u	-6.44407e-05
set5	178	mu_u	-6.50842e-05
set5	179	mu_u	-6.56838e-05
set5	180	mu_u	-6.62425e-05
set5	181	mu_u	-6.67633e-05
set5	182	mu_u	-6.72488e-05
set5	183	mu_u	-6.77013e-05
set5	184	mu_u	-6.81139e-05
set5	185	mu_u	-6.84882e-05
set5	186	mu_u	-6.88381e-05
set5	187	mu_u	-6.91993e-05
set5	188	mu_u	-6.95359e-05
set5	189	mu_u	-6.98437e-05
set5	190	mu_u	-7.01219e-05
set5	191	mu_u	-7.03815e-05
set5	192	mu_u	-7.06239e-05
set5	193	mu_u	-7.08503e-05
set5	194	mu_u	-7.10617e-05
set5	195	mu_u	-7.12591e-05
set5	196	mu_u	-7.14436e-05
set5	197	mu_u	-7.16066e-05
set5	198	mu_u	-7.17575e-05
set5	199	mu_u	-7.18987e-05
set5	200	mu_u	-7.20309e-05
set5	201	mu_u	-7.21547e-05
set5	202	mu_u	-7.22706e-05
set5	0	dG	#N/A
set5	1	dG	#N/A
set5	2	dG	#N/A
set5	3	dG	-215.045
set5	4	dG	-202.716
set5	5	dG	-197.438
set5	6	dG	-193.93
set5	7	dG	-191.257
set5	8	dG	-189.074
set5	9	dG	-187.218
set5	10	dG	-185.594
set5	11	dG	-184.147
set5	12	dG	-182.837
set5	13	dG	-181.639
set5	14	dG	-180.534
set5	15	dG	-179.507
set5	16	dG	-178.546
set5	17	dG	-177.642
set5	18	dG	-176.79
set5	19	dG	-175.982
set5	20	dG	-175.215
set5	21	dG	-174.484
set5	22	dG	-173.785
set5	23	dG	-173.116
set5	24	dG	-172.474
set5	25	dG	-171.857
set5	26	dG	-171.262
set5	27	dG	-170.69
set5	28	dG	-170.136
set5	29	dG	-169.602
set5	30	dG	-169.084
set5	31	dG	-168.583
set5	32	dG	-168.096
set5	33	dG	-167.624
set5	34	dG	-167.165
set5	35	dG	-166.719
set5	36	dG	-166.285
set5	37	dG	-165.862
set5	38	dG	-165.45
set5	39	dG	-165.048
set5	40	dG	-164.656
set5	41	dG	-164.274
set5	42	dG	-163.9
set5	43	dG	-163.534
set5	44	dG	-163.177
set5	45	dG	-162.828
set5	46	dG	-162.486
set5	47	dG	-162.151
set5	48	dG	-161.823
set5	49	dG	-161.502
set5	50	dG	-161.187
set5	51	dG	-160.878
set5	52	dG	-160.575
set5	53	dG	-160.278
set5	54	dG	-159.986
set5	55	dG	-159.7
set5	56	dG	-159.418
set5	57	dG	-159.142
set5	58	dG	-158.87
set5	59	dG	-158.604
set5	60	dG	-158.341
set5	61	dG	-158.083
set5	62	dG	-157.83
set5	63	dG	-157.58
set5	64	dG	-157.334
set5	65	dG	-157.093
set5	66	dG	-156.855
set5	67	dG	-156.621
set5	68	dG	-156.39
set5	69	dG	-156.162
set5	70	dG	-155.939
set5	71	dG	-155.718
set5	72	dG	-155.5
set5	73	dG	-155.286
set5	74	dG	-155.074
set5	75	dG	-154.866
set5	76	dG	-154.66
set5	77	dG	-154.458
set5	78	dG	-154.258
set5	79	dG	-154.06
set5	80	dG	-153.866
set5	81	dG	-153.674
set5	82	dG	-153.484
set5	83	dG	-153.297
set5	84	dG	-153.112
set5	85	dG	-152.93
set5	86	dG	-152.749
set5	87	dG	-152.571
set5	88	dG	-152.395
set5	89	dG	-152.222
set5	90	dG	-152.049
set5	91	dG	-151.88
set5	92	dG	-151.712
set5	93	dG	-151.546
set5	94	dG	-151.382
set5	95	dG	-151.221
set5	96	dG	-151.061
set5	97	dG	-150.902
set5	98	dG	-150.746
set5	99	dG	-150.591
set5	100	dG	-150.437
set5	101	dG	-150.286
set5	102	dG	-150.136
set5	103	dG	-149.988
set5	104	dG	-149.841
set5	105	dG	-149.695
set5	106	dG	-149.551
set5	107	dG	-149.409
set5	108	dG	-149.268
set5	109	dG	-149.128
set5	110	dG	-148.99
set5	111	dG	-148.852
set5	112	dG	-148.716
set5	113	dG	-148.582
set5	114	dG	-148.449
set5	115	dG	-148.317
set5	116	dG	-148.185
set5	117	dG	-148.056
set5	118	dG	-147.929
set5	119	dG	-147.801
set5	120	dG	-147.675
set5	121	dG	-147.551
set5	122	dG	-147.428
set5	123	dG	-147.306
set5	124	dG	-147.184
set5	125	dG	-147.064
set5	126	dG	-146.944
set5	127	dG	-146.825
set5	128	dG	-146.707
set5	129	dG	-146.591
set5	130	dG	-146.474
set5	131	dG	-146.359
set5	132	dG	-146.244
set5	133	dG	-146.131
set5	134	dG	-146.019
set5	135	dG	-145.909
set5	136	dG	-145.8
set5	137	dG	-145.69
set5	138	dG	-145.582
set5	139	dG	-145.476
set5	140	dG	-145.369
set5	141	dG	-145.262
set5	142	dG	-145.158
set5	143	dG	-145.053
set5	144	dG	-144.95
set5	145	dG	-144.846
set5	146	dG	-144.744
set5	147	dG	-144.643
set5	148	dG	-144.542
set5	149	dG	-144.442
set5	150	dG	-144.342
set5	151	dG	-144.243
set5	152	dG	-144.146
set5	153	dG	-144.047
set5	154	dG	-143.95
set5	155	dG	-143.854
set5	156	dG	-143.759
set5	157	dG	-143.663
set5	158	dG	-143.57
set5	159	dG	-143.475
set5	160	dG	-143.383
set5	161	dG	-143.289
set5	162	dG	-143.197
set5	163	dG	-143.106
set5	164	dG	-143.015
set5	165	dG	-142.922
set5	166	dG	-142.832
set5	167	dG	-142.742
set5	168	dG	-142.653
set5	169	dG	-142.566
set5	170	dG	-142.479
set5	171	dG	-142.395
set5	172	dG	-142.309
set5	173	dG	-142.223
set5	174	dG	-142.139
set5	175	dG	-142.053
set5	176	dG	-141.969
set5	177	dG	-141.885
set5	178	dG	-141.803
set5	179	dG	-141.72
set5	180	dG	-141.638
set5	181	dG	-141.556
set5	182	dG	-141.476
set5	183	dG	-141.396
set5	184	dG	-141.317
set5	185	dG	-141.238
set5	186	dG	-141.158
set5	187	dG	-141.079
set5	188	dG	-141.003
set5	189	dG	-140.926
set5	190	dG	-140.85
set5	191	dG	-140.775
set5	192	dG	-140.7
set5	193	dG	-140.623
set5	194	dG	-140.547
set5	195	dG	-140.472
set5	196	dG	-140.396
set5	197	dG	-140.322
set5	198	dG	-140.248
set5	199	dG	-140.177
set5	200	dG	-140.107
set5	201	dG	-140.035
set5	202	dG	-139.966
set5	0	dG_l	#N/A
set5	1	dG_l	#N/A
set5	2	dG_l	#N/A
set5	3	dG_l	-216.221
set5	4	dG_l	-203.892
set5	5	dG_l	-198.613
set5	6	dG_l	-195.105
set5	7	dG_l	-192.432
set5	8	dG_l	-190.25
set5	9	dG_l	-188.393
set5	10	dG_l	-186.77
set5	11	dG_l	-185.322
set5	12	dG_l	-184.013
set5	13	dG_l	-182.815
set5	14	dG_l	-181.71
set5	15	dG_l	-180.682
set5	16	dG_l	-179.721
set5	17	dG_l	-178.818
set5	18	dG_l	-177.966
set5	19	dG_l	-177.158
set5	20	dG_l	-176.391
set5	21	dG_l	-175.659
set5	22	dG_l	-174.96
set5	23	dG_l	-174.291
set5	24	dG_l	-173.649
set5	25	dG_l	-173.032
set5	26	dG_l	-172.438
set5	27	dG_l	-171.865
set5	28	dG_l	-171.312
set5	29	dG_l	-170.777
set5	30	dG_l	-170.26
set5	31	dG_l	-169.758
set5	32	dG_l	-169.272
set5	33	dG_l	-168.799
set5	34	dG_l	-168.341
set5	35	dG_l	-167.894
set5	36	dG_l	-167.46
set5	37	dG_l	-167.037
set5	38	dG_l	-166.625
set5	39	dG_l	-166.224
set5	40	dG_l	-165.832
set5	41	dG_l	-165.449
set5	42	dG_l	-165.075
set5	43	dG_l	-164.71
set5	44	dG_l	-164.353
set5	45	dG_l	-164.003
set5	46	dG_l	-163.661
set5	47	dG_l	-163.327
set5	48	dG_l	-162.999
set5	49	dG_l	-162.677
set5	50	dG_l	-162.362
set5	51	dG_l	-162.053
set5	52	dG_l	-161.751
set5	53	dG_l	-161.453
set5	54	dG_l	-161.161
set5	55	dG_l	-160.875
set5	56	dG_l	-160.594
set5	57	dG_l	-160.317
set5	58	dG_l	-160.046
set5	59	dG_l	-159.779
set5	60	dG_l	-159.517
set5	61	dG_l	-159.259
set5	62	dG_l	-159.005
set5	63	dG_l	-158.756
set5	64	dG_l	-158.51
set5	65	dG_l	-158.268
set5	66	dG_l	-158.03
set5	67	dG_l	-157.796
set5	68	dG_l	-157.565
set5	69	dG_l	-157.338
set5	70	dG_l	-157.114
set5	71	dG_l	-156.893
set5	72	dG_l	-156.676
set5	73	dG_l	-156.461
set5	74	dG_l	-156.25
set5	75	dG_l	-156.041
set5	76	dG_l	-155.836
set5	77	dG_l	-155.633
set5	78	dG_l	-155.433
set5	79	dG_l	-155.236
set5	80	dG_l	-155.041
set5	81	dG_l	-154.849
set5	82	dG_l	-154.66
set5	83	dG_l	-154.472
set5	84	dG_l	-154.288
set5	85	dG_l	-154.105
set5	86	dG_l	-153.925
set5	87	dG_l	-153.747
set5	88	dG_l	-153.571
set5	89	dG_l	-153.397
set5	90	dG_l	-153.225
set5	91	dG_l	-153.055
set5	92	dG_l	-152.887
set5	93	dG_l	-152.722
set5	94	dG_l	-152.558
set5	95	dG_l	-152.396
set5	96	dG_l	-152.236
set5	97	dG_l	-152.078
set5	98	dG_l	-151.921
set5	99	dG_l	-151.766
set5	100	dG_l	-151.613
set5	101	dG_l	-151.461
set5	102	dG_l	-151.311
set5	103	dG_l	-151.163
set5	104	dG_l	-151.016
set5	105	dG_l	-150.871
set5	106	dG_l	-150.727
set5	107	dG_l	-150.584
set5	108	dG_l	-150.444
set5	109	dG_l	-150.304
set5	110	dG_l	-150.165
set5	111	dG_l	-150.028
set5	112	dG_l	-149.892
set5	113	dG_l	-149.757
set5	114	dG_l	-149.624
set5	115	dG_l	-149.492
set5	116	dG_l	-149.361
set5	117	dG_l	-149.232
set5	118	dG_l	-149.104
set5	119	dG_l	-148.977
set5	120	dG_l	-148.851
set5	121	dG_l	-148.726
set5	122	dG_l	-148.604
set5	123	dG_l	-148.481
set5	124	dG_l	-148.36
set5	125	dG_l	-148.239
set5	126	dG_l	-148.12
set5	127	dG_l	-148
set5	128	dG_l	-147.882
set5	129	dG_l	-147.766
set5	130	dG_l	-147.65
set5	131	dG_l	-147.535
set5	132	dG_l	-147.42
set5	133	dG_l	-147.306
set5	134	dG_l	-147.195
set5	135	dG_l	-147.085
set5	136	dG_l	-146.975
set5	137	dG_l	-146.866
set5	138	dG_l	-146.758
set5	139	dG_l	-146.651
set5	140	dG_l	-146.544
set5	141	dG_l	-146.438
set5	142	dG_l	-146.333
set5	143	dG_l	-146.229
set5	144	dG_l	-146.125
set5	145	dG_l	-146.022
set5	146	dG_l	-145.92
set5	147	dG_l	-145.818
set5	148	dG_l	-145.718
set5	149	dG_l	-145.617
set5	150	dG_l	-145.517
set5	151	dG_l	-145.418
set5	152	dG_l	-145.321
set5	153	dG_l	-145.223
set5	154	dG_l	-145.125
set5	155	dG_l	-145.03
set5	156	dG_l	-144.934
set5	157	dG_l	-144.839
set5	158	dG_l	-144.745
set5	159	dG_l	-144.65
set5	160	dG_l	-144.558
set5	161	dG_l	-144.464
set5	162	dG_l	-144.372
set5	163	dG_l	-144.282
set5	164	dG_l	-144.19
set5	165	dG_l	-144.098
set5	166	dG_l	-144.007
set5	167	dG_l	-143.918
set5	168	dG_l	-143.829
set5	169	dG_l	-143.741
set5	170	dG_l	-143.655
set5	171	dG_l	-143.57
set5	172	dG_l	-143.485
set5	173	dG_l	-143.399
set5	174	dG_l	-143.314
set5	175	dG_l	-143.229
set5	176	dG_l	-143.145
set5	177	dG_l	-143.061
set5	178	dG_l	-142.979
set5	179	dG_l	-142.896
set5	180	dG_l	-142.814
set5	181	dG_l	-142.731
set5	182	dG_l	-142.651
set5	183	dG_l	-142.572
set5	184	dG_l	-142.492
set5	185	dG_l	-142.413
set5	186	dG_l	-142.334
set5	187	dG_l	-142.255
set5	188	dG_l	-142.178
set5	189	dG_l	-142.102
set5	190	dG_l	-142.025
set5	191	dG_l	-141.951
set5	192	dG_l	-141.876
set5	193	dG_l	-141.799
set5	194	dG_l	-141.722
set5	195	dG_l	-141.647
set5	196	dG_l	-141.572
set5	197	dG_l	-141.498
set5	198	dG_l	-141.423
set5	199	dG_l	-141.352
set5	200	dG_l	-141.283
set5	201	dG_l	-141.21
set5	202	dG_l	-141.142
set5	0	dG_u	#N/A
set5	1	dG_u	#N/A
set5	2	dG_u	#N/A
set5	3	dG_u	-213.93
set5	4	dG_u	-201.602
set5	5	dG_u	-196.323
set5	6	dG_u	-192.815
set5	7	dG_u	-190.142
set5	8	dG_u	-187.96
set5	9	dG_u	-186.103
set5	10	dG_u	-184.479
set5	11	dG_u	-183.032
set5	12	dG_u	-181.723
set5	13	dG_u	-180.525
set5	14	dG_u	-179.419
set5	15	dG_u	-178.392
set5	16	dG_u	-177.431
set5	17	dG_u	-176.528
set5	18	dG_u	-175.675
set5	19	dG_u	-174.868
set5	20	dG_u	-174.1
set5	21	dG_u	-173.369
set5	22	dG_u	-172.67
set5	23	dG_u	-172.001
set5	24	dG_u	-171.359
set5	25	dG_u	-170.742
set5	26	dG_u	-170.148
set5	27	dG_u	-169.575
set5	28	dG_u	-169.022
set5	29	dG_u	-168.487
set5	30	dG_u	-167.969
set5	31	dG_u	-167.468
set5	32	dG_u	-166.981
set5	33	dG_u	-166.509
set5	34	dG_u	-166.05
set5	35	dG_u	-165.604
set5	36	dG_u	-165.17
set5	37	dG_u	-164.747
set5	38	dG_u	-164.335
set5	39	dG_u	-163.933
set5	40	dG_u	-163.542
set5	41	dG_u	-163.159
set5	42	dG_u	-162.785
set5	43	dG_u	-162.42
set5	44	dG_u	-162.062
set5	45	dG_u	-161.713
set5	46	dG_u	-161.371
set5	47	dG_u	-161.036
set5	48	dG_u	-160.708
set5	49	dG_u	-160.387
set5	50	dG_u	-160.072
set5	51	dG_u	-159.763
set5	52	dG_u	-159.46
set5	53	dG_u	-159.163
set5	54	dG_u	-158.871
set5	55	dG_u	-158.585
set5	56	dG_u	-158.304
set5	57	dG_u	-158.027
set5	58	dG_u	-157.756
set5	59	dG_u	-157.489
set5	60	dG_u	-157.227
set5	61	dG_u	-156.969
set5	62	dG_u	-156.715
set5	63	dG_u	-156.465
set5	64	dG_u	-156.22
set5	65	dG_u	-155.978
set5	66	dG_u	-155.74
set5	67	dG_u	-155.506
set5	68	dG_u	-155.275
set5	69	dG_u	-155.048
set5	70	dG_u	-154.824
set5	71	dG_u	-154.603
set5	72	dG_u	-154.385
set5	73	dG_u	-154.171
set5	74	dG_u	-153.959
set5	75	dG_u	-153.751
set5	76	dG_u	-153.546
set5	77	dG_u	-153.343
set5	78	dG_u	-153.143
set5	79	dG_u	-152.946
set5	80	dG_u	-152.751
set5	81	dG_u	-152.559
set5	82	dG_u	-152.369
set5	83	dG_u	-152.182
set5	84	dG_u	-151.997
set5	85	dG_u	-151.815
set5	86	dG_u	-151.635
set5	87	dG_u	-151.456
set5	88	dG_u	-151.281
set5	89	dG_u	-151.107
set5	90	dG_u	-150.935
set5	91	dG_u	-150.765
set5	92	dG_u	-150.597
set5	93	dG_u	-150.431
set5	94	dG_u	-150.268
set5	95	dG_u	-150.106
set5	96	dG_u	-149.946
set5	97	dG_u	-149.788
set5	98	dG_u	-149.631
set5	99	dG_u	-149.476
set5	100	dG_u	-149.322
set5	101	dG_u	-149.171
set5	102	dG_u	-149.021
set5	103	dG_u	-148.873
set5	104	dG_u	-148.726
set5	105	dG_u	-148.58
set5	106	dG_u	-148.436
set5	107	dG_u	-148.294
set5	108	dG_u	-148.153
set5	109	dG_u	-148.014
set5	110	dG_u	-147.875
set5	111	dG_u	-147.738
set5	112	dG_u	-147.601
set5	113	dG_u	-147.467
set5	114	dG_u	-147.334
set5	115	dG_u	-147.202
set5	116	dG_u	-147.071
set5	117	dG_u	-146.941
set5	118	dG_u	-146.814
set5	119	dG_u	-146.686
set5	120	dG_u	-146.56
set5	121	dG_u	-146.436
set5	122	dG_u	-146.313
set5	123	dG_u	-146.191
set5	124	dG_u	-146.07
set5	125	dG_u	-145.949
set5	126	dG_u	-145.829
set5	127	dG_u	-145.71
set5	128	dG_u	-145.592
set5	129	dG_u	-145.476
set5	130	dG_u	-145.36
set5	131	dG_u	-145.244
set5	132	dG_u	-145.13
set5	133	dG_u	-145.016
set5	134	dG_u	-144.904
set5	135	dG_u	-144.795
set5	136	dG_u	-144.685
set5	137	dG_u	-144.576
set5	138	dG_u	-144.467
set5	139	dG_u	-144.361
set5	140	dG_u	-144.254
set5	141	dG_u	-144.148
set5	142	dG_u	-144.043
set5	143	dG_u	-143.939
set5	144	dG_u	-143.835
set5	145	dG_u	-143.731
set5	146	dG_u	-143.629
set5	147	dG_u	-143.528
set5	148	dG_u	-143.428
set5	149	dG_u	-143.327
set5	150	dG_u	-143.227
set5	151	dG_u	-143.128
set5	152	dG_u	-143.031
set5	153	dG_u	-142.932
set5	154	dG_u	-142.835
set5	155	dG_u	-142.74
set5	156	dG_u	-142.644
set5	157	dG_u	-142.548
set5	158	dG_u	-142.455
set5	159	dG_u	-142.36
set5	160	dG_u	-142.268
set5	161	dG_u	-142.174
set5	162	dG_u	-142.082
set5	163	dG_u	-141.992
set5	164	dG_u	-141.9
set5	165	dG_u	-141.808
set5	166	dG_u	-141.717
set5	167	dG_u	-141.628
set5	168	dG_u	-141.539
set5	169	dG_u	-141.451
set5	170	dG_u	-141.365
set5	171	dG_u	-141.28
set5	172	dG_u	-141.194
set5	173	dG_u	-141.109
set5	174	dG_u	-141.024
set5	175	dG_u	-140.938
set5	176	dG_u	-140.854
set5	177	dG_u	-140.77
set5	178	dG_u	-140.688
set5	179	dG_u	-140.605
set5	180	dG_u	-140.523
set5	181	dG_u	-140.441
set5	182	dG_u	-140.361
set5	183	dG_u	-140.281
set5	184	dG_u	-140.202
set5	185	dG_u	-140.123
set5	186	dG_u	-140.044
set5	187	dG_u	-139.965
set5	188	dG_u	-139.888
set5	189	dG_u	-139.811
set5	190	dG_u	-139.735
set5	191	dG_u	-139.66
set5	192	dG_u	-139.585
set5	193	dG_u	-139.508
set5	194	dG_u	-139.432
set5	195	dG_u	-139.357
set5	196	dG_u	-139.282
set5	197	dG_u	-139.208
set5	198	dG_u	-139.133
set5	199	dG_u	-139.062
set5	200	dG_u	-138.992
set5	201	dG_u	-138.92
set5	202	dG_u	-138.852

## Sheet: Fig.5D
Time_days	Dataset	Butane_delta13C	Dataset_name	substrate	mmol
0	set5	-24.8653	100% 13CO2; 0.4 mol C4H10	Butane_mmol	7.00863
14	set5	-24.5537	100% 13CO2; 0.4 mol C4H10	Butane_mmol	5.08327
21	set5	-23.8583	100% 13CO2; 0.4 mol C4H10	Butane_mmol	4.30612
28	set5	-22.803	100% 13CO2; 0.4 mol C4H10	Butane_mmol	3.3669
42	set5	-19.4947	100% 13CO2; 0.4 mol C4H10	Butane_mmol	2.46636
49	set5	-16.9247	100% 13CO2; 0.4 mol C4H10	Butane_mmol	2.05805
67	set5	-1.38067	100% 13CO2; 0.4 mol C4H10	Butane_mmol	1.07733
77	set5	3.181	100% 13CO2; 0.4 mol C4H10	Butane_mmol	0.663039
85	set5	26.178	100% 13CO2; 0.4 mol C4H10	Butane_mmol	0.394712
98	set5	55.0587	100% 13CO2; 0.4 mol C4H10	Butane_mmol	0.142057
112	set5	61.8207	100% 13CO2; 0.4 mol C4H10	Butane_mmol	0.104322
126	set5	73.6833	100% 13CO2; 0.4 mol C4H10	Butane_mmol	0.0172965
149	set5	71.6243	100% 13CO2; 0.4 mol C4H10	Butane_mmol	0.0174695
202	set5	78.688	100% 13CO2; 0.4 mol C4H10	Butane_mmol	0.0112523
0	set8	-24.521	100% 13CO2; 0.2 mol C4H10 (B)	Butane_mmol	2.81088
7	set8	-17.423	100% 13CO2; 0.2 mol C4H10 (B)	Butane_mmol	1.5886
12	set8	-15.629	100% 13CO2; 0.2 mol C4H10 (B)	Butane_mmol	1.3473
22	set8	-6.70333	100% 13CO2; 0.2 mol C4H10 (B)	Butane_mmol	0.947275
30	set8	3.51133	100% 13CO2; 0.2 mol C4H10 (B)	Butane_mmol	0.661257
41	set8	19.346	100% 13CO2; 0.2 mol C4H10 (B)	Butane_mmol	0.425797
47	set8	27.473	100% 13CO2; 0.2 mol C4H10 (B)	Butane_mmol	0.304435
54	set8	39.6003	100% 13CO2; 0.2 mol C4H10 (B)	Butane_mmol	0.146473
61	set8	54.5247	100% 13CO2; 0.2 mol C4H10 (B)	Butane_mmol	0.0856412
69	set8	66.489	100% 13CO2; 0.2 mol C4H10 (B)	Butane_mmol	0.058614
84	set8	91.863	100% 13CO2; 0.2 mol C4H10 (B)	Butane_mmol	0.0449395
106	set8	105.194	100% 13CO2; 0.2 mol C4H10 (B)	Butane_mmol	0.0332452
124	set8	104.477	100% 13CO2; 0.2 mol C4H10 (B)	Butane_mmol	0.0296003
0	set5	-24.8653	100% 13CO2; 0.4 mol C4H10	sulfide_mmol	0
14	set5	-24.5537	100% 13CO2; 0.4 mol C4H10	sulfide_mmol	1.68254
21	set5	-23.8583	100% 13CO2; 0.4 mol C4H10	sulfide_mmol	4.38095
28	set5	-22.803	100% 13CO2; 0.4 mol C4H10	sulfide_mmol	5.74603
42	set5	-19.4947	100% 13CO2; 0.4 mol C4H10	sulfide_mmol	10
49	set5	-16.9247	100% 13CO2; 0.4 mol C4H10	sulfide_mmol	11.4603
67	set5	-1.38067	100% 13CO2; 0.4 mol C4H10	sulfide_mmol	14.7937
77	set5	3.181	100% 13CO2; 0.4 mol C4H10	sulfide_mmol	16.6667
85	set5	26.178	100% 13CO2; 0.4 mol C4H10	sulfide_mmol	15.9683
98	set5	55.0587	100% 13CO2; 0.4 mol C4H10	sulfide_mmol	17.2698
112	set5	61.8207	100% 13CO2; 0.4 mol C4H10	sulfide_mmol	17.3333
126	set5	73.6833	100% 13CO2; 0.4 mol C4H10	sulfide_mmol	19.3968
149	set5	71.6243	100% 13CO2; 0.4 mol C4H10	sulfide_mmol	16.4444
202	set5	78.688	100% 13CO2; 0.4 mol C4H10	sulfide_mmol	17.1111
0	set8	-24.521	100% 13CO2; 0.2 mol C4H10 (B)	sulfide_mmol	0.0634921
7	set8	-17.423	100% 13CO2; 0.2 mol C4H10 (B)	sulfide_mmol	4.31746
12	set8	-15.629	100% 13CO2; 0.2 mol C4H10 (B)	sulfide_mmol	5.46032
22	set8	-6.70333	100% 13CO2; 0.2 mol C4H10 (B)	sulfide_mmol	7.39683
30	set8	3.51133	100% 13CO2; 0.2 mol C4H10 (B)	sulfide_mmol	8.98413
41	set8	19.346	100% 13CO2; 0.2 mol C4H10 (B)	sulfide_mmol	9.65079
47	set8	27.473	100% 13CO2; 0.2 mol C4H10 (B)	sulfide_mmol	9.42857
54	set8	39.6003	100% 13CO2; 0.2 mol C4H10 (B)	sulfide_mmol	8.4127
61	set8	54.5247	100% 13CO2; 0.2 mol C4H10 (B)	sulfide_mmol	9.26984
69	set8	66.489	100% 13CO2; 0.2 mol C4H10 (B)	sulfide_mmol	9.68254
84	set8	91.863	100% 13CO2; 0.2 mol C4H10 (B)	sulfide_mmol	10.8571
106	set8	105.194	100% 13CO2; 0.2 mol C4H10 (B)	sulfide_mmol	10.4762
124	set8	104.477	100% 13CO2; 0.2 mol C4H10 (B)	sulfide_mmol	11.3333

[truncated: 4 more sheets: Fig.5E, Fig.5F, Fig.6, Supplementary Fig. 1]
